# Supplementary material for: Characterization of Mutton Volatile Compounds in Youzhou Dark Goats and Local White Goats Using Flavoromics, Metabolomics, and Transcriptomics
Source: Foods. 2025 Dec 1;14(23):4114. doi: 10.3390/foods14234114 (PMC12692560; doi:10.3390/foods14234114)
Supplement: Supplementary file 1 [file foods-14-04114-s001.zip]

Archive with 8 entries (8 files):
- foods-3958814-supplementary.docx.author revise.pdf
- Table S1.xlsx
- Table S2.xlsx
- Table S3.xlsx
- Table S4.xlsx
- table S5.xlsx
- Table S6.xlsx
- Table S7.xlsx
