# Supplementary material for: Characterization of Mutton Volatile Compounds in Youzhou Dark Goats and Local White Goats Using Flavoromics, Metabolomics, and Transcriptomics
Source: Foods. 2025 Dec 1;14(23):4114. doi: 10.3390/foods14234114 (PMC12692560; doi:10.3390/foods14234114)
Supplement: Supplementary file 1 [file foods-14-04114-s001.zip › Table S1.xlsx]

## Sheet: Sheet1
Name	Class	CAS	Formula	BY1	BY2	BY3	BY4	BY5	WY1	WY2	WY3	WY4	WY5
Hexadecanoic acid, ethyl ester	Esters	628-97-7	C18H36O2	83030976	63897423	34095567	71704120	35638215	15695513	14075610	15935757	7073944	29709997
10-Undecenoic acid, ethyl ester	Esters	692-86-4	C13H24O2	552258	531313	296623	636487	0	0	0	0	0	13322874
2(3H)-Furanone, dihydro-5-(2-octenyl)-, (Z)-	Organoheterocyclic compounds	18679-18-0	C12H20O2	312096	0	0	0	0	0	0	0	0	0
2-Undecanone	Ketones	112-12-9	C11H22O	21726728	9397266	2665480	35218106	4849236	506419	338978	610875	591390	4567299
2-Nonanol	Alcohols	628-99-9	C9H20O	7086149	978057	410517	1267037	724683	0	0	0	0	0
Butanal	Aldehydes	123-72-8	C4H8O	0	0	0	0	0	0	1797013	1541954	0	677562
2,3-Hexanedione	Ketones	3848-24-6	C6H10O2	0	0	0	0	0	0	0	0	0	455056
2,3-Butanediol	Alcohols	513-85-9	C4H10O2	22582773	14004525	0	0	0	0	0	0	0	40941673
Tridecanal	Aldehydes	10486-19-8	C13H26O	0	0	0	0	0	0	4054990	4749264	785353	1607474
Decanoic acid, ethyl ester	Esters	110-38-3	C12H24O2	15194472	5410159	2578902	36233319	3849036	11821815	16046057	4812235	14394967	10807999
Nonanal	Aldehydes	124-19-6	C9H18O	0	0	0	0	0	0	138987325	118485117	10046368	35732689
Octanoic acid, ethyl ester	Organoheterocyclic compounds	106-32-1	C10H20O2	4813269	4540514	1695164	12844322	2929479	3571121	5603449	4078021	5738050	6523242
3-Decanone	Ketones	928-80-3	C10H20O	0	201648	0	0	0	0	0	0	0	630547
Ethyl trans-2-decenoate	Esters	7367-88-6	C12H22O2	0	0	0	0	0	0	0	0	0	684107
3-Hexanone	Ketones	589-38-8	C6H12O	3293937	0	4040215	0	1814251	4956805	0	2359129	5116855	2309663
Hexanoic acid, ethyl ester	Esters	123-66-0	C8H16O2	2303119	3358216	4080092	5783312	2035522	5822428	40366568	67574629	15637420	11673157
Nonanoic acid, ethyl ester	Esters	123-29-5	C11H22O2	591529	3248415	456050	7320193	1634253	3692802	5980555	7979120	5431903	5297745
Disulfide, dimethyl	Organosulfur compounds	624-92-0	C2H6S2	2976081	0	3239567	1377654	1380234	0	0	0	0	0
5-Heptenal, 2,6-dimethyl-	Aldehydes	106-72-9	C9H16O	0	0	0	0	0	0	258128	0	0	0
Ethane, 1,1-diethoxy-	Ethers	105-57-7	C6H14O2	1374691	1953630	886710	757838	0	1113266	0	870362	657358	0
Furan, 2-pentyl-	Organoheterocyclic compounds	3777-69-3	C9H14O	0	304389	4519984	0	1511201	0	87520267	112737724	6567887	96587444
1-Butanol, 3-methyl-	Alcohols	123-51-3	C5H12O	443596421	242063778	71006351	420518573	367220137	0	0	0	0	209320129
1-Hexanol	Alcohols	111-27-3	C6H14O	16027381	18356118	28625740	18096671	0	16198586	93077621	134768391	17242588	393901341
1-Butanol	Alcohols	71-36-3	C4H10O	4453993	6771893	3195957	3212357	6754549	7875886	5480067	5721843	4557539	9080308
2-Heptanone	Ketones	110-43-0	C7H14O	105173805	68334846	149984946	128884472	119019849	10085152	73826061	80154458	12474616	63870356
2-Hexen-1-ol, (Z)-	Alcohols	928-94-9	C6H12O	0	0	0	8865836	4810849	0	0	0	0	0
2-Butenal, 2-methyl-, (E)-	Organic oxygen compounds	497-03-0	C5H8O	298594	814924	2032000	0	1178258	0	0	289662	0	0
4-Heptanone	Ketones	123-19-3	C7H14O	0	0	0	0	0	0	0	0	3787480	0
Pentanal	Aldehydes	110-62-3	C5H10O	0	0	0	0	0	0	61319527	43391910	8476940	17069248
2-Butenal, 3-methyl-	Organic oxygen compounds	107-86-8	C5H8O	0	0	0	0	0	4689	158676	241998	0	536845
2-Pentanone	Ketones	107-87-9	C5H10O	138789317	95903840	72382379	79867888	79479191	27908880	0	0	103277508	0
Acetic acid, heptyl ester	Esters	112-06-1	C9H18O2	0	0	0	0	0	0	0	0	0	405637
3-Penten-2-one, (E)-	Ketones	3102-33-8	C5H8O	0	234058	0	0	793038	0	0	0	181502	0
Butanoic acid, 2-methyl-, methyl ester	Esters	868-57-5	C6H12O2	0	378516	1029756	0	0	0	0	0	0	0
Hexanal	Aldehydes	66-25-1	C6H12O	0	4736227	1683908	0	0	17172687	427809439	404799458	70334576	122013381
2-Hexenal	Aldehydes	505-57-7	C6H10O	0	0	0	0	0	0	0	0	0	599132
3-Heptanone	Ketones	106-35-4	C7H14O	0	0	0	1325778	0	0	0	0	0	0
Propanoic acid, 2-hydroxy-, ethyl ester	Esters	97-64-3	C5H10O3	684985	13611101	2044804	2358994	3298400	64906688	94690121	88397229	98698541	63364301
Propanoic acid, 2-methyl-, ethyl ester	Esters	97-62-1	C6H12O2	93282751	22355237	177528707	203460343	220698026	581182	826338	1820639	754824	2786644
Acetic acid, methyl ester	Esters	79-20-9	C3H6O2	0	33259524	15604253	0	2409203	9541176	248776169	82892329	30483828	10766413
2-Butanone	Ketones	78-93-3	C4H8O	212682674	47763385	300849943	238490796	425305961	0	14990075	11089740	39296916	0
Butanoic acid, 2-methyl-, ethyl ester	Esters	7452-79-1	C7H14O2	128247405	29421692	219259998	201367918	252196232	565238	451201	424272	525463	5138906
Butanoic acid, 3-methyl-, 3-methylbutyl ester	Esters	659-70-1	C10H20O2	1880459	0	693216	7146039	10744088	0	0	0	0	0
Acetic acid, pentyl ester	Esters	628-63-7	C7H14O2	0	0	203466	0	0	0	286810	346088	0	1327469
2-Dodecanone	Ketones	6175-49-1	C12H24O	955313	248715	185853	0	0	0	0	159006	144019	0
1-Penten-3-ol	Alcohols	616-25-1	C5H10O	0	1402791	0	0	0	0	17070650	23749501	0	0
Isobutyl isovalerate	Esters	589-59-3	C9H18O2	0	0	0	641165	1080024	0	0	0	0	0
Ethyl tiglate	Esters	5837-78-5	C7H12O2	862625	789131	9710611	10297122	11130818	339560	384399	326862	174790	211162
Prenol	Alcohols	556-82-1	C5H10O	604007	1619830	1505735	1270146	0	701942	0	0	768928	0
Methyl isovalerate	Esters	556-24-1	C6H12O2	0	872520	2360656	0	0	0	0	0	0	0
Methyl propionate	Esters	554-12-1	C4H8O2	0	456826	0	0	0	0	0	0	0	0
2-Heptanol	Alcohols	543-49-7	C7H16O	6126006	1906564	2150155	5509178	1867480	606924	384719	0	439313	1950483
Butanoic acid, 3-hydroxy-, ethyl ester	Organic acids and derivatives	5405-41-4	C6H12O3	26058169	3932196	182911284	128159166	147316079	253915	512207	717450	0	0
Propanoic acid, 2-methylpropyl ester	Esters	540-42-1	C7H14O2	0	0	0	0	231548	0	0	0	0	0
Pentanoic acid, ethyl ester	Esters	539-82-2	C7H14O2	599601	252415	1732955	2404496	3501850	309062	1171509	1631879	460348	584732
5,9-Undecadien-2-one, 6,10-dimethyl-, (E)-	Lipids and lipid-like molecules	3796-70-1	C13H22O	1963173	0	0	923412	3092861	0	0	0	0	0
Butanoic acid, 2-methyl-, 3-methylbutyl ester	Esters	27625-35-0	C10H20O2	1624841	0	334894	3484007	4467288	0	0	0	0	0
2-Penten-1-ol, (Z)-	Alcohols	1576-95-0	C5H10O	0	0	0	0	0	0	4103832	925123	0	1191715
2-Pentenal, (E)-	Organic oxygen compounds	1576-87-0	C5H8O	0	0	0	0	0	0	0	331001	0	0
Acetic acid, hexyl ester	Esters	142-92-7	C8H16O2	0	0	411058	0	0	0	0	267058	0	5007814
Ethyl Acetate	Esters	141-78-6	C4H8O2	209250838	443506753	222561044	215154604	97982613	186199346	158432778	349072457	232680301	217750033
2-Propenoic acid, ethyl ester	Esters	140-88-5	C5H8O2	0	0	0	0	0	0	0	0	0	662387
1-Butanol, 2-methyl-	Alcohols	137-32-6	C5H12O	0	0	0	0	0	2783573	1522059	1488828	0	0
1-Butanol, 3-methyl-, acetate	Esters	123-92-2	C7H14O2	7072967	4385680	3159277	13019576	15610272	0	0	0	0	0
1,6-Octadien-3-ol, 3,7-dimethyl-, formate	Lipids and lipid-like molecules	115-99-1	C11H18O2	0	0	0	0	393037	0	0	0	0	0
Isobutyl acetate	Esters	110-19-0	C6H12O2	0	534161	0	1676935	2047974	0	0	0	0	0
n-Propyl acetate	Esters	109-60-4	C5H10O2	10687237	1742637	0	7933763	4943691	0	0	0	0	0
4-Heptanone, 2,6-dimethyl-	Ketones	108-83-8	C9H18O	0	255858	0	0	0	0	0	0	0	0
Butanoic acid, 3-methyl-, ethyl ester	Esters	108-64-5	C7H14O2	71800956	26653198	150678119	172208890	170017718	343719	199874	279390	483792	6946337
Methyl Isobutyl Ketone	Ketones	108-10-1	C6H12O	11110821	15982763	17119979	12818074	20121528	7363967	4019814	2952374	17746198	7059871
Hexanoic acid, methyl ester	Esters	106-70-7	C7H14O2	0	0	0	0	0	0	2710304	1383774	0	0
Heptanoic acid, ethyl ester	Esters	106-30-9	C9H18O2	0	485242	0	458946	0	608963	3128008	3797562	1115549	1146630
1-Butanol, 3-methyl-, propanoate	Esters	105-68-0	C8H16O2	0	193862	0	1126043	0	0	0	0	0	0
Butanoic acid, ethyl ester	Esters	105-54-4	C6H12O2	7117603	2056533	13677818	18915380	24911694	3473659	3382089	6342251	2401172	1119064
Propanoic acid, ethyl ester	Esters	105-37-3	C5H10O2	65485344	40396216	74145984	92352569	132419869	2984411	3770067	5793179	2489162	3072498
Benzaldehyde, 4-methyl-	Benzenoids	104-87-0	C8H8O	0	0	0	0	0	0	0	0	131736	0
Pyrazine, 2-ethyl-5-methyl-	Organoheterocyclic compounds	13360-64-0	C7H10N2	0	0	0	0	5452480	0	0	0	0	0
4-Heptenal, (Z)-	Aldehydes	6728-31-0	C7H12O	0	0	0	0	0	0	309353	430295	0	317971
Acetoin	Organic oxygen compounds	513-86-0	C4H8O2	106556382	242128050	779830012	201996811	0	176391199	131805356	137700056	126903112	0
Methional	Aldehydes	3268-49-3	C4H8OS	0	370086	904414	0	905473	0	500003	581284	355896	517124
2,3-Butanedione	Ketones	431-03-8	C4H6O2	190242527	143985726	453948393	135784962	363705086	209140151	111480737	121663167	126326781	421542631
2,3-Pentanedione	Ketones	600-14-6	C5H8O2	0	2994583	5707773	750294	0	0	11546356	9988051	0	9503671
CH3C(O)OCH(CH3)C(O)CH3	Ketones	4906-24-5	C6H10O3	0	0	7097067	2374355	11778901	0	0	0	0	1139044
2-Tridecanone	Ketones	593-08-8	C13H26O	20578073	5985631	2463367	3237590	7262563	0	0	0	0	3751179
(E)-9-Octadecenoic acid ethyl ester	Esters	6114-18-7	C20H38O2	28464989	18783982	13489724	22930812	11392471	4967511	3921488	5379024	2321225	6616896
2-Decenal, (E)-	Aldehydes	3913-81-3	C10H18O	0	0	0	0	0	0	0	1686127	0	4564123
1-Dodecanol	Alcohols	112-53-8	C12H26O	20030026	25762056	18030497	0	0	0	0	21008591	0	9344099
Methyl stearate	Esters	112-61-8	C19H38O2	0	652502	0	0	0	0	0	0	0	0
Undecanal	Aldehydes	112-44-7	C11H22O	0	354965	0	0	0	0	693421	704337	0	276427
Hexadecanoic acid, methyl ester	Esters	112-39-0	C17H34O2	0	4325248	0	0	0	665891	1022223	470828	0	552774
2,6-Nonadienal, (E,Z)-	Aldehydes	557-48-2	C9H14O	0	0	0	0	0	0	268022	0	0	273189
Undecanoic acid, ethyl ester	Esters	627-90-7	C13H26O2	471728	0	0	799018	0	232315	343289	0	375322	481882
Tetradecanoic acid	Lipids and lipid-like molecules	544-63-8	C14H28O2	736873	0	0	910951	600914	0	226568	0	0	767793
2-Octenal, (E)-	Aldehydes	2548-87-0	C8H14O	0	3306478	0	0	0	0	5943036	4381853	967386	5248731
2,4-Decadien-1-ol	Alcohols	14507-02-9	C10H18O	0	0	0	0	0	0	0	0	0	842432
Tetradecanal	Aldehydes	124-25-4	C14H28O	0	744331	0	0	0	449580	6424417	8723106	2135846	4572786
Octanal	Aldehydes	124-13-0	C8H16O	0	0	0	0	0	1299397	50613322	43821787	6172490	38862621
Methyl tetradecanoate	Esters	124-10-7	C15H30O2	0	639495	0	0	0	172917	741952	0	0	0
Dodecanal	Aldehydes	112-54-9	C12H24O	440957	1740833	725890	0	605221	1182556	3101700	3311182	1259177	1015345
1-Decanol	Alcohols	112-30-1	C10H22O	0	540708	236290	0	322466	0	190782	243029	0	0
trans-2-Hexenyl isovalerate	Esters	68698-59-9	C11H20O2	0	0	0	0	0	0	0	152362	0	0
Pentadecane	Hydrocarbons	629-62-9	C15H32	0	0	0	0	9304756	0	0	0	0	0
Tetradecane	Hydrocarbons	629-59-4	C14H30	10571187	6766492	13440216	20434910	16198701	16569914	11459096	12224853	13898456	23529826
1-Hexadecanol	Alcohols	36653-82-4	C16H34O	242565	0	0	0	0	0	0	0	0	0
6-Nonenal, (Z)-	Aldehydes	2277-19-2	C9H16O	0	0	0	0	0	0	2914479	698712	0	0
2-Undecanol	Alcohols	1653-30-1	C11H24O	10809233	0	0	2920397	0	0	0	0	0	0
Tetradecanoic acid, ethyl ester	Esters	124-06-1	C16H32O2	18735517	13412600	8095766	40523043	10379724	9392551	16615105	7673057	6637774	14326136
Decanal	Aldehydes	112-31-2	C10H20O	0	13149	0	0	0	0	2856186	2324634	52407	570860
1-Octanol	Alcohols	111-87-5	C8H18O	8295074	6413605	3625872	4712897	5285867	7193609	35303704	51560900	9629662	82191632
Octadecanoic acid, ethyl ester	Esters	111-61-5	C20H40O2	18761264	10954113	5099411	8947086	4071786	1602326	1210573	1549536	0	1997478
Octanoic acid, methyl ester	Esters	111-11-5	C9H18O2	0	183345	0	0	0	0	0	0	0	0
Dodecanoic acid, ethyl ester	Esters	106-33-2	C14H28O2	6268908	4658339	2800517	15821974	4356241	3995893	8837267	2212069	2819159	6664183
Citronellol	Lipids and lipid-like molecules	106-22-9	C10H20O	193587	0	0	0	300252	0	0	0	0	0
3-Nonen-1-ol, (Z)-	Alcohols	10340-23-5	C9H18O	0	0	0	0	0	0	411241	475171	0	4294835
Pyrazine, trimethyl-	Organoheterocyclic compounds	14667-55-1	C7H10N2	1113662	1628852	10828388	5757579	48530172	0	0	0	0	0
Thiazole, 2,4,5-trimethyl-	Organoheterocyclic compounds	13623-11-5	C6H9NS	1054589	544071	35354500	6791474	37992063	0	0	0	0	0
1-Octen-3-one	Ketones	4312-99-6	C8H14O	0	0	628546	283818	0	761241	19265070	19823185	1572997	21218790
1-Heptanol	Alcohols	111-70-6	C7H16O	0	7202344	0	0	0	2626882	19293023	28923624	4239229	119517611
Butanal, 2-methyl-	Aldehydes	96-17-3	C5H10O	86327409	39160685	272867432	77484411	270242197	2415848	1198536	851087	0	0
1-Propanol	Alcohols	71-23-8	C3H8O	50030370	31752277	6272303	37512196	4583184	0	0	373762	0	2652999
Oxazole, trimethyl-	Organoheterocyclic compounds	20662-84-4	C6H9NO	0	295957	7249565	846071	5990489	0	0	0	0	547972
Pyrazine, tetramethyl-	Organoheterocyclic compounds	1124-11-4	C8H12N2	224073	461319	19540431	3898858	37069037	0	0	0	0	0
5-Hepten-2-one, 6-methyl-	Ketones	110-93-0	C8H14O	2751950	11895611	8619114	1822599	7466202	9198647	0	12923302	5399902	0
Phenol, 2-methyl-	Benzenoids	95-48-7	C7H8O	0	486824	1168169	0	0	0	0	0	0	0
1-Penten-3-one	Organic oxygen compounds	1629-58-9	C5H8O	0	0	0	0	0	0	0	182737	0	0
beta?-Myrcene	Lipids and lipid-like molecules	123-35-3	C10H16	0	0	0	0	0	0	0	0	0	251036
n-Tridecan-1-ol	Alcohols	112-70-9	C13H28O	0	0	0	0	0	0	0	0	250275	0
2-Propen-1-ol	Alcohols	107-18-6	C3H6O	181189	0	0	0	0	0	0	0	0	0
1-Octen-3-ol	Alcohols	3391-86-4	C8H16O	15578726	28692546	65690169	31435640	36328125	43976920	226424663	238290209	69738235	183251665
3-Octanol	Alcohols	589-98-0	C8H18O	0	885633	0	0	0	329581	549450	964210	273384	3645846
Thiazole, 5-ethyl-2,4-dimethyl-	Organoheterocyclic compounds	38205-61-7	C7H11NS	0	0	294853	0	243801	0	0	0	0	0
Propanal	Aldehydes	123-38-6	C3H6O	0	0	0	0	0	0	6353572	5998771	0	0
a-Pinene	Lipids and lipid-like molecules	80-56-8	C10H16	0	0	0	0	276303	803052	0	463242	944423	0
2-Octanone	Ketones	111-13-7	C8H16O	5146018	10983920	7019127	6057153	5336718	4501242	9495368	13013335	4281777	8074785
2-Nonanone	Ketones	821-55-6	C9H18O	23029595	43867535	12349160	12223862	14057291	1081962	1512222	1791120	977579	9258992
Furan, 2-ethyl-	Organoheterocyclic compounds	3208-16-0	C6H8O	0	0	0	0	0	0	11313719	21088760	631381	13508299
2-Isobutylthiazole	Organoheterocyclic compounds	18640-74-9	C7H11NS	0	0	270468	0	0	0	0	0	0	0
3-Penten-2-one, 4-methyl-	Organic oxygen compounds	141-79-7	C6H10O	4452808	6094815	0	1872684	0	1016693	0	0	4709071	6692660
2,6-Lutidine	Organoheterocyclic compounds	108-48-5	C7H9N	356117	287696	371780	347813	708535	469333	315561	307212	261978	340996
Thiazole, 4,5-dimethyl-	Organoheterocyclic compounds	3581-91-7	C5H7NS	0	0	674351	0	685898	0	0	0	0	0
Dodecanoic acid	Lipids and lipid-like molecules	143-07-7	C12H24O2	0	0	0	535024	504072	0	0	0	0	0
1-Nonanol	Alcohols	143-08-8	C9H20O	1827828	2929318	1466601	2197815	3404985	1178198	6470346	278764	1019639	65025423
3-Hexen-1-ol, (Z)-	Alcohols	928-96-1	C6H12O	0	0	0	0	0	0	0	256898	0	0
2-Butanol	Alcohols	78-92-2	C4H10O	0	4550477	0	0	5769292	0	0	661634	0	0
1-Pentanol	Alcohols	71-41-0	C5H12O	2753432	4670098	11089562	3454440	8930159	7674812	83557183	96385335	20547819	102541643
2-Pentanol	Alcohols	6032-29-7	C5H12O	3338971	3626775	1722032	4420696	1642126	1534859	0	762517	4544824	2994267
5-Hepten-2-ol, 6-methyl-	Alcohols	1569-60-4	C8H16O	557346	397532	1102747	0	768244	531508	0	0	0	0
1-Hexanol, 2-ethyl-	Alcohols	104-76-7	C8H18O	36058355	37773050	33013702	43588113	64238920	114441567	74367841	79170498	72614895	100746599
a-Farnesene	Lipids and lipid-like molecules	502-61-4	C15H24	0	0	481975	0	0	0	0	0	0	0
Pyrazine, 2,5-dimethyl-	Organoheterocyclic compounds	123-32-0	C6H8N2	1338997	1271104	3646606	1807278	10429359	0	0	0	0	0
Benzothiazole	Organoheterocyclic compounds	95-16-9	C7H5NS	178336	69068	284265	43189	346286	529943	225146	436960	294294	924412
Pyrazine, 2,3-dimethyl-	Organoheterocyclic compounds	5910-89-4	C6H8N2	0	217124	604527	258567	778869	0	0	0	0	903246
5-Hydroxy-4-octanone	Organic oxygen compounds	496-77-5	C8H16O2	0	556499	0	0	0	0	0	327631	0	0
Pyrazine	Organoheterocyclic compounds	290-37-9	C4H4N2	0	0	0	0	0	427636	842532	2180017	132835	2771520
Thiazole	Organoheterocyclic compounds	288-47-1	C3H3NS	0	424615	751331	362205	603536	0	0	0	0	0
Pyrazine, 2-ethyl-3,5-dimethyl-	Organoheterocyclic compounds	13925-07-0	C8H12N2	0	0	1298339	1118091	0	0	0	0	0	0
Pyrazine, 3-ethyl-2,5-dimethyl-	Organoheterocyclic compounds	13360-65-1	C8H12N2	8776395	1883622	60560768	23708911	69557416	0	0	0	0	0
Pyrazine, methyl-	Organoheterocyclic compounds	109-08-0	C5H6N2	0	512741	241796	0	0	0	0	0	0	1056880
Pyrazine, 2,6-dimethyl-	Organoheterocyclic compounds	108-50-9	C6H8N2	553929	408318	5009955	1031827	16952721	0	0	0	0	0
1H-Pyrrole, 1-methyl-	Organoheterocyclic compounds	96-54-8	C5H7N	809560	413890	243823	0	0	0	0	0	0	0
(-)-beta?-Bourbonene	Lipids and lipid-like molecules	5208-59-3	C15H24	0	566270	0	0	0	0	0	0	0	0
Naphthalene, 1,2,3,5,6,8a-hexahydro-4,7-dimethyl-1-(1-methylethyl)-, (1S-cis)-	Lipids and lipid-like molecules	483-76-1	C15H24	0	0	0	0	0	0	0	0	287782	0
Copaene	Lipids and lipid-like molecules	3856-25-5	C15H24	0	0	0	0	0	0	0	0	166946	0
Bicyclo[3.1.0]hexane, 4-methylene-1-(1-methylethyl)-	Lipids and lipid-like molecules	3387-41-5	C10H16	0	0	0	0	0	0	0	0	144886	0
1,3,8-p-Menthatriene	Lipids and lipid-like molecules	18368-95-1	C10H14	0	0	278641	0	357389	0	0	0	0	0
Phenol, 3-methyl-	Benzenoids	108-39-4	C7H8O	2658765	0	2740080	0	2738749	0	258387	0	0	0
2(3H)-Furanone, dihydro-5-methyl-	Organoheterocyclic compounds	108-29-2	C5H8O2	0	317911	534522	0	0	0	1292459	3023616	333858	0
2-Propanamine		75-31-0	C3H9N	0	0	0	0	0	0	0	0	0	4348956
Indole	Organoheterocyclic compounds	120-72-9	C8H7N	490150264	2539001	1235117	511539122	72319854	0	225373	243826	0	842873
Pyridine	Organoheterocyclic compounds	110-86-1	C5H5N	1931875	2204018	1895154	1500344	1702252	2658002	3075448	3961828	2543538	1562977
2-Decanone	Ketones	693-54-9	C10H20O	1181740	1072914	523105	818935	696184	474995	2241615	3030702	601804	1679581
Butanal, 3-methyl-	Aldehydes	590-86-3	C5H10O	0	1423633	43917431	0	0	1870627	3995070	2412497	2004944	19133660
2,4-Octadienal, (E,E)-	Aldehydes	30361-28-5	C8H12O	0	0	0	0	0	0	856902	851256	0	702471
Pyridine, 2-pentyl-	Organoheterocyclic compounds	2294-76-0	C10H15N	0	0	0	0	0	0	0	927870	0	620134
Heptanal	Aldehydes	111-71-7	C7H14O	0	583300	0	0	0	1991019	67478389	59714900	312823	51159789
Phenol, p-tert-butyl-	Benzenoids	98-54-4	C10H14O	0	549507	976554	0	0	0	0	0	0	0
Propanoic acid, 2-methyl-, 2-methylpropyl ester	Esters	97-85-8	C8H16O2	0	0	0	330588	423291	0	0	0	0	0
3-Pentanone	Ketones	96-22-0	C5H10O	0	0	0	2512435	0	0	0	0	0	0
Benzene, 1,2,4-trimethyl-	Benzenoids	95-63-6	C9H12	2371452	0	2536996	936424	0	2379360	2977997	7479201	1394001	3564995
o-Xylene	Benzenoids	95-47-6	C8H10	0	0	0	0	0	0	257502	0	0	0
Naphthalene	Benzenoids	91-20-3	C10H8	575382	635864	1635305	0	833314	2922867	2029084	3091933	1150714	1579420
Naphthalene, 1-methyl-	Benzenoids	90-12-0	C11H10	409718	334315	556499	0	475695	815740	661749	687779	707768	755266
Propanal, 2-methyl-	Aldehydes	78-84-2	C4H8O	28552364	14407401	67205020	25377896	53061093	0	1255655	1163925	0	24413981
1-Propanol, 2-methyl-	Alcohols	78-83-1	C4H10O	66926614	71026709	21833794	87436246	73064103	1451233	1074645	992313	1284526	11933857
2,6-Nonadien-1-ol	Alcohols	7786-44-9	C9H16O	0	0	0	0	0	0	0	1540342	0	0
Amylene hydrate	Alcohols	75-85-4	C5H12O	657310	643189	0	9290521	7676360	0	0	0	9815605	4058354
Dimethyl sulfide	Ethers	75-18-3	C2H6S	0	0	0	0	9644664	0	0	0	0	0
Dimethyl sulfone	Organosulfur compounds	67-71-0	C2H6O2S	3714506	48582706	7915685	971174	3337558	9003132	4509650	8614273	5813011	1154946
Acetone	Ketones	67-64-1	C3H6O	487268987	400342014	611646534	527530331	539873023	493105060	528156163	522258284	481453826	458039744
Ethanol	Alcohols	64-17-5	C2H6O	1283070105	475044758	2011061706	4141638436	408050873	1731931	504575673	2764241624	3610725465	3442903271
Tridecane	Hydrocarbons	629-50-5	C13H28	3333603	2414225	0	6325365	4495925	7702574	7072755	8791528	0	10737155
Formic acid, hexyl ester	Esters	629-33-4	C7H14O2	0	0	0	0	11851179	0	0	0	0	0
2-Hexanol	Alcohols	626-93-7	C6H14O	2046609	3166229	1666941	1866393	1199658	1711750	743713	903450	2021924	1588484
3-Hexanol	Alcohols	623-37-0	C6H14O	571922	1104956	382852	438475	423826	905638	0	0	714002	466009
Acetamide	Organic acids and derivatives	60-35-5	C2H5NO	1517596	0	0	0	0	0	0	0	0	0
Cyclohexene, 1-methyl-4-(1-methylethenyl)-, (S)-	Lipids and lipid-like molecules	5989-54-8	C10H16	8606	19781	0	0	0	0	205964	0	316557	264174
D-Limonene	Lipids and lipid-like molecules	5989-27-5	C10H16	0	0	0	399706	303271	0	0	0	0	0
Octadecane	Hydrocarbons	593-45-3	C18H38	0	0	0	1263531	0	0	0	0	0	0
2-Hexanone	Ketones	591-78-6	C6H12O	11791991	19760939	15023052	10164906	10215565	10195815	0	4981205	7616651	6188717
2-Pentanol, 2-methyl-	Alcohols	590-36-3	C6H14O	0	3627271	2076431	3107037	0	2075683	1282057	1307362	0	0
3-Heptanol	Alcohols	589-82-2	C7H16O	0	0	260610	0	315345	248223	0	0	427373	0
2,3-Octanedione	Ketones	585-25-1	C8H14O2	0	0	0	416071	0	4473663	0	0	23729658	0
3-Pentanone, 2-methyl-	Ketones	565-69-5	C6H12O	0	0	0	0	0	138697	0	0	364869	0
2-Butanone, 3-methyl-	Ketones	563-80-4	C5H10O	0	0	0	0	33376665	0	0	0	0	0
Hexadecane	Hydrocarbons	544-76-3	C16H34	3811474	369777	4830620	3963191	4505732	5108674	3530318	4610250	0	0
Thiazole, 2,4-dimethyl-	Organoheterocyclic compounds	541-58-2	C5H7NS	411688	0	3162481	453186	4432873	0	0	0	0	0
Furan, 2-methyl-	Organoheterocyclic compounds	534-22-5	C5H6O	0	0	0	0	0	0	0	285814	0	108435
1-Propanol, 3-(methylthio)-	Ethers	505-10-2	C4H10OS	6923543	343368	460628	4737604	4081547	0	0	0	0	516246
2,6,10-Dodecatrienal, 3,7,11-trimethyl-, (E,E)-	Lipids and lipid-like molecules	502-67-0	C15H24O	0	165685	0	0	0	0	0	0	0	0
Benzaldehyde, 4-ethyl-	Benzenoids	4748-78-1	C9H10O	0	0	0	0	0	233988	1798130	3050156	0	1309002
Eucalyptol	Organoheterocyclic compounds	470-82-6	C10H18O	0	0	0	0	0	984471	440127	688989	528293	716654
Furan, 2,5-diethyltetrahydro-	Organoheterocyclic compounds	41239-48-9	C8H16O	0	0	0	0	0	0	168614	160231	0	0
Dimethyl trisulfide	Organosulfur compounds	3658-80-8	C2H6S3	1186828	0	0	0	3675679	0	0	0	0	0
1-Pentanone, 1-(2-furanyl)-	Ketones	3194-17-0	C9H12O2	0	0	0	0	0	364566	0	0	0	0
dl-Alanine	Carboxylic_Acids	302-72-7	C3H7NO2	799780	0	0	0	0	0	0	0	0	0
S-Methyl 3-methylbutanethioate	Esters	23747-45-7	C6H12OS	0	0	1799576	0	1047202	0	0	0	0	0
1,2,4-Trithiolane, 3,5-dimethyl-	Organoheterocyclic compounds	23654-92-4	C4H8S3	299910	0	991905	0	796919	0	0	0	0	0
2-Pentadecanone	Ketones	2345-28-0	C15H30O	8293415	1685423	1645131	835379	5140070	0	0	366661	0	2760471
Methyl ethyl disulfide	Organosulfur compounds	20333-39-5	C3H8S2	174708	0	0	0	302140	0	0	0	0	0
2-Pentanone, 4-mercapto-4-methyl-	Ketones	19872-52-7	C6H12OS	1113471	0	0	0	0	0	0	0	0	0
2,4-Dithiapentane	Organosulfur compounds	1618-26-4	C3H8S2	298297	0	0	314870	0	0	0	0	0	0
2-Penten-1-ol, (E)-	Alcohols	1576-96-1	C5H10O	0	0	0	0	0	0	697897	0	0	0
Methyl thiolacetate	Esters	1534-08-3	C3H6OS	0	0	0	0	304838	0	0	0	0	0
Pyrazine, 2-ethyl-6-methyl-	Organoheterocyclic compounds	13925-03-6	C7H10N2	900597	307819	5763833	2729039	0	0	0	0	0	0
3-Carene	Lipids and lipid-like molecules	13466-78-9	C10H16	0	0	0	0	0	479690	344797	294907	0	0
Decane	Hydrocarbons	124-18-5	C10H22	248442466	225827916	137753414	474292969	273684989	171272349	231119515	171290213	219092970	183609120
2-Propanone, 1-hydroxy-	Ketones	116-09-6	C3H6O2	244926	886373	0	1425943	0	0	750374	0	0	3205431
Dodecane	Hydrocarbons	112-40-3	C12H26	40819121	26646373	0	0	0	0	46112268	0	44973066	0
Undecane	Hydrocarbons	1120-21-4	C11H24	10848384	2575411	10659475	1187777	12542400	13962964	21198811	26710577	1495228	17647556
3-Hepten-2-one	Organic oxygen compounds	1119-44-4	C7H12O	170863	0	0	0	0	0	2887327	1993375	0	177392
Nonane	Hydrocarbons	111-84-2	C9H20	14953351	14368994	8163141	19230708	17197769	10039543	11250163	8921732	14215444	8256802
Octane	Hydrocarbons	111-65-9	C8H18	265625980	252964035	146505310	262748309	217244305	230452252	147158495	129002338	326507863	116402186
Phenol	Benzenoids	108-95-2	C6H6O	5726614	2697772	5387930	2934309	1620699	639220	600271	190429	0	545683
Cyclohexanone	Ketones	108-94-1	C6H10O	0	0	4579657	0	2925687	3840055	0	8158975	5662996	8777547
Toluene	Benzenoids	108-88-3	C7H8	18562955	155987278	45438363	15505042	25086495	27432595	31038968	23365007	36380678	24654928
4-Heptanol, 2,6-dimethyl-	Alcohols	108-82-7	C9H20O	0	4380135	93390334	14733965	65262178	0	0	0	0	10142448
2-Propenal	Organic oxygen compounds	107-02-8	C3H4O	0	0	0	0	0	0	0	229005	0	0
3-Octanone	Ketones	106-68-3	C8H16O	2151780	0	0	1620469	0	0	0	0	1441437	0
p-Cresol	Benzenoids	106-44-5	C7H8O	0	2550262	3154488	0	0	823321	924553	0	676636	997738
Pyridine, 2-ethyl-	Organoheterocyclic compounds	100-71-0	C7H9N	0	0	0	0	0	0	0	244626	0	0
Benzaldehyde	Benzenoids	100-52-7	C7H6O	0	0	0	0	0	0	0	402045	0	366149
Styrene	Benzenoids	100-42-5	C8H8	0	0	6266185	0	0	0	0	0	0	0
Pentanoic acid, 4-methyl-, ethyl ester	Esters	25415-67-2	C8H16O2	0	0	1639210	1250776	1574618	0	0	0	0	0
2-Hexen-1-ol, (E)-	Alcohols	928-95-0	C6H12O	0	0	0	0	0	0	0	0	0	4252982
Pentanoic acid, 2-hydroxy-4-methyl-, ethyl ester	Esters	10348-47-7	C8H16O3	0	0	642024	398912	591265	0	0	0	0	433979
Benzene, 1,4-dichloro-	Benzenoids	106-46-7	C6H4Cl2	0	0	3264266	39464990	34644027	0	0	0	418873	0
Ethane, 1,2-dichloro-	Organohalogen compounds	107-06-2	C2H4Cl2	0	2347126	901498	0	0	498326	668414	449351	806188	0
2-Propanol, 1-methoxy-	Alcohols	107-98-2	C4H10O2	939607	253488	0	305643	1719429	3614773	1502196	977795	1161757	0
2-Pentanol, 4-methyl-	Alcohols	108-11-2	C6H14O	2245896	0	1787224	2953972	1689131	1867282	919741	877417	3384892	2362324
Benzene, chloro-	Benzenoids	108-90-7	C6H5Cl	1052323	3266761	1648189	1639464	0	0	0	0	0	429122
Tetrahydrofuran	Organoheterocyclic compounds	109-99-9	C4H8O	0	0	0	0	0	0	0	392392	0	0
Thiophene	Organoheterocyclic compounds	110-02-1	C4H4S	0	0	193720	0	202131	0	0	0	0	0
2-Hexanone, 5-methyl-	Ketones	110-12-3	C7H14O	3211187	4672984	23770191	4884187	9897188	1408973	773005	840543	1813975	1314055
Cyclohexane	Hydrocarbons	110-82-7	C6H12	233820	0	0	0	270383	268700	345327	0	583840	0
1-Octene	Hydrocarbons	111-66-0	C8H16	0	0	0	0	0	255377	0	1018194	0	1078746
Ethanol, 2-butoxy-	Ethers	111-76-2	C6H14O2	0	0	0	0	0	1271614	0	531881	0	1417759
Propene	Hydrocarbons	115-07-1	C3H6	0	0	0	12246614	0	0	0	0	0	0
2-Pentanone, 4-hydroxy-4-methyl-	Ketones	123-42-2	C6H12O2	0	0	1636819	0	0	0	459727	0	0	3313984
Tetrachloroethylene	Organohalogen compounds	127-18-4	C2Cl4	0	487675	187991	0	0	188304	179007	154939	227402	0
2-Nonenal, (E)-	Aldehydes	18829-56-6	C9H16O	0	0	0	0	0	0	3815944	2560418	780191	5795389
3-Heptanone, 5-methyl-	Ketones	541-85-5	C8H16O	0	3191831	1860853	0	5037728	1620271	4923367	7793595	0	92946863
Thiophene, 3-methyl-	Organoheterocyclic compounds	616-44-4	C5H6S	573987	0	497065	0	612135	0	0	0	0	0
Methane, isocyanato-	Heterocyclic_Compounds	624-83-9	C2H3NO	0	0	0	0	0	0	0	0	742735	0
Aniline	Benzenoids	62-53-3	C6H7N	0	0	300930	0	0	0	0	0	0	0
2-Hexenal, (E)-	Aldehydes	6728-26-3	C6H10O	0	0	0	0	0	0	1304637	1040957	0	0
Trichloromethane	Organohalogen compounds	67-66-3	CHCl3	950334	37341196	10640028	0	8625	15426707	5286448	512434	13692962	4325676
Benzene	Benzenoids	71-43-2	C6H6	6991962	85761255	47710023	2552712	8711874	9308487	27470428	15665880	28363427	23305788
Methane, nitro-	Organic 1,3-dipolar compounds	75-52-5	CH3NO2	0	0	0	0	0	270810	307791	249357	230483	197615
Propylene oxide	Organoheterocyclic compounds	75-56-9	C3H6O	0	227984	1867647	0	0	0	0	0	0	0
2-Propanol, 2-methyl-	Alcohols	75-65-0	C4H10O	64446912	63243404	56619453	83833730	93393534	46924850	50160554	51331987	102133053	55016080
Methyl vinyl ketone	Ketones	78-94-4	C4H6O	4699023	8747823	5933457	10722481	2138007	6230824	6629967	5889638	5126775	5008896
Ethane, 1,1,2,2-tetrachloro-	Organohalogen compounds	79-34-5	C2H2Cl4	0	0	0	0	0	356414	0	0	0	0
1-Decene	Hydrocarbons	872-05-9	C10H20	0	1444275	0	0	0	0	1011513	1244332	0	1197299
Naphthalene, 2-methyl-	Benzenoids	91-57-6	C11H10	0	0	0	320328	0	0	0	0	0	0
Benzene, (1-methylethyl)-	Benzenoids	98-82-8	C9H12	476008	1226047	0	0	393809	712344	0	888055	630308	646038
a-Methylstyrene	Benzenoids	98-83-9	C9H10	589711	888525	376439	1299692	1143628	592871	550674	495410	430720	703077
2-Pyridinecarboxylic acid	Organoheterocyclic compounds	98-98-6	C6H5NO2	0	0	456795	247758	0	0	0	0	0	0
Niacinamide	Organoheterocyclic compounds	98-92-0	C6H6N2O	0	430301	482980	462030	567899	0	911737	1355113	0	1229935
Propane, 1,2,3-trichloro-	Organohalogen compounds	96-18-4	C3H5Cl3	0	605693	0	0	0	0	0	0	0	0
Benzene, 1,2,4,5-tetramethyl-	Benzenoids	95-93-2	C10H14	391013	358112	0	400920	228433	443583	477764	1226750	362749	456513
Benzene, 2,4-dichloro-1-methyl-	Benzenoids	95-73-8	C7H6Cl2	262388	0	0	0	0	480138	541924	283312	363665	0
3-Butyn-1-ol	Hydrocarbons	927-74-2	C4H6O	202173	0	0	0	227878	0	0	0	0	0
Benzyl butyl phthalate		85-68-7	C19H20O4	0	0	0	291947	0	0	0	0	0	0
(1R)-2,6,6-Trimethylbicyclo[3.1.1]hept-2-ene	Lipids and lipid-like molecules	7785-70-8	C10H16	0	0	0	289589	0	0	0	0	0	0
Cyclopropylamine	Heterocyclic_Compounds	765-30-0	C3H7N	0	566130	0	0	0	0	0	0	0	0
Aziridine, 2-methyl-	Organoheterocyclic compounds	75-55-8	C3H7N	0	0	0	376952	0	0	0	0	0	0
Formamide		75-12-7	CH3NO	10531588	0	0	13638980	0	0	299456	0	0	0
Ethene, fluoro-		75-02-5	C2H3F	1243134	4553265	3796957	1804694	1186752	1802791	385175	1281218	120833317	0
Oxirane, tetradecyl-	Organoheterocyclic compounds	7320-37-8	C16H32O	479190	0	429275	0	0	0	641039	1003467	0	1102416
Formamide, N,N-dimethyl-		68-12-2	C3H7NO	0	0	0	0	0	784039	0	715540	0	946102
Succindialdehyde	Aldehydes	638-37-9	C4H6O2	0	0	0	682628	0	0	0	0	0	0
Benzene, 1-ethyl-3-methyl-	Benzenoids	620-14-4	C9H12	0	0	3561186	2991778	3057402	3901401	4845312	8627274	0	0
3-Amino-s-triazole	Organoheterocyclic compounds	61-82-5	C2H4N4	0	0	1292782	0	643200	0	0	0	0	0
Benzoic acid, 2-(hydroxymethyl)-	Benzenoids	612-20-4	C8H8O3	0	174268	0	0	0	0	0	0	0	0
Phenylethyl Alcohol		60-12-8	C8H10O	183992826	23645743	43822810	181686803	216793313	27237	0	0	0	30632851
Phenol, m-tert-butyl-	Benzenoids	585-34-2	C10H14O	0	0	0	0	0	243345	262006	186097	0	215041
Acetic acid, [(aminocarbonyl)amino]oxo-	Carboxylic_Acids	585-05-7	C3H4N2O4	21162560	9750977	0	12778126	49021388	0	0	0	0	0
Alanine	Carboxylic_Acids	56-41-7	C3H7NO2	0	0	21199182	0	0	0	0	0	0	0
Acetohydroxamic acid	Carboxylic_Acids	546-88-3	C2H5NO2	0	0	985154	0	0	0	0	0	0	0
Benzene, 1,3-dichloro-	Benzenoids	541-73-1	C6H4Cl2	2424139	7085932	0	2152054	0	0	0	0	0	447392
Benzene, 1,2,3-trimethyl-	Benzenoids	526-73-8	C9H12	0	0	0	0	0	0	0	3886837	0	0
endo-Borneol	Lipids and lipid-like molecules	507-70-0	C10H18O	0	0	0	0	0	372523	0	185560	0	0
3-Nitropropanoic acid	Organic 1,3-dipolar compounds	504-88-1	C3H5NO4	0	428617	0	0	0	0	0	0	0	0
4-Hydroxy-3-hexanone	Organic oxygen compounds	4984-85-4	C6H12O2	14401905	0	0	4196830	0	464643	2760205	3756074	934125	3323471
Thiirane	Organoheterocyclic compounds	420-12-2	C2H4S	258752	0	3933821	0	2758015	0	0	0	0	0
1,6-Dioxaspiro[4.4]nonane, 2-ethyl-	Ethers	38401-84-2	C9H16O2	0	0	0	0	0	0	0	0	0	318335
Phenol, 4-[2-(methylamino)ethyl]-	Benzenoids	370-98-9	C9H13NO	0	4415670	0	6752859	0	0	0	0	0	0
Etidocaine	Carboxylic_Acids	36637-18-0	C17H28N2O	0	0	0	589775	1587824	0	0	0	0	0
1H-Pyrazole	Organoheterocyclic compounds	288-13-1	C3H4N2	0	0	300580	0	0	0	0	0	0	0
Pentadecanal-		2765-11-9	C15H30O	540315	1519610	0	555732	466655	546513	7989422	12234528	2668749	7304077
Levomenthol	Lipids and lipid-like molecules	2216-51-5	C10H20O	0	0	0	0	0	180071	0	0	0	0
2,3-Butanediol, [S-(R*,R*)]-	Alcohols	19132-06-0	C4H10O2	2138120	0	0	0	0	0	0	0	0	0
8,11,14-Eicosatrienoic acid, (Z,Z,Z)-	Lipids and lipid-like molecules	1783-84-2	C20H34O2	2748765	0	0	0	0	0	0	0	0	1630620
Oxirane, methyl-, (S)-	Organoheterocyclic compounds	16088-62-3	C3H6O	0	0	1957677	0	0	0	0	0	0	0
3-Aminopropionitrile	Heterocyclic_Compounds	151-18-8	C3H6N2	0	0	0	0	5817001	0	0	0	0	0
Benzenemethanol, a-methyl-, (S)-	Benzenoids	1445-91-6	C8H10O	0	0	0	540360	225414	139434	0	0	0	0
Benzene, (1-methylpropyl)-	Benzenoids	135-98-8	C10H14	0	0	0	0	0	181194	211415	271083	168856	206752
Guanidine	Heterocyclic_Compounds	113-00-8	CH5N3	0	792375	0	0	2340986	0	0	0	0	0
9-Octadecenoic acid (Z)-, methyl ester		112-62-9	C19H36O2	0	572889	0	0	0	0	0	0	0	0
L-Cysteine sulfinic acid	Carboxylic_Acids	1115-65-7	C3H7NO4S	0	0	0	0	0	2990696	0	0	0	0
Mesitylene	Benzenoids	108-67-8	C9H12	0	8505939	0	0	0	0	0	0	0	0
Succinic anhydride	Carboxylic_Acids	108-30-5	C4H4O3	0	0	0	0	213805	0	0	0	0	0
Methane, chloromethoxy-	Ethers	107-30-2	C2H5ClO	0	0	0	0	0	0	1006453	0	1712022	0
7-Oxabicyclo[4.1.0]heptane, 3-oxiranyl-	Organoheterocyclic compounds	106-87-6	C8H12O2	0	0	0	0	0	0	0	351748	0	0
p-Xylene	Benzenoids	106-42-3	C8H10	52648290	149997519	67355723	50572063	59895896	71338402	81390689	63247742	64486811	62068026
Ethylbenzene	Benzenoids	100-41-4	C8H10	68895993	152326111	81661502	64283574	76480179	101166688	100326083	83581382	90834943	82567934
Hydrogen bromide	Homogeneous non-metal compounds	10035-10-6	BrH	294524	872750	212083	0	235936	0	0	212245	271794	553930
Nitrous oxide	Homogeneous non-metal compounds	10024-97-2	N2O	9975187	3416891	15366317	5963419	0	0	0	0	0	4317542
2-Octen-1-ol, (E)-	Alcohols	18409-17-1	C8H16O	0	0	3137044	0	1978506	3488677	0	0	0	0
cis-7-Tetradecen-1-ol	Alcohols	40642-43-1	C14H28O	0	0	0	0	0	0	0	0	0	275668
(Z)-4-Decen-1-ol	Alcohols	57074-37-0	C10H20O	0	0	0	0	0	0	0	0	0	1387047
2-Hepten-1-ol, (E)-	Alcohols	33467-76-4	C7H14O	0	0	0	0	0	0	0	0	0	7709822
9,12,15-Octadecatrien-1-ol, (Z,Z,Z)-	Alcohols	506-44-5	C18H32O	0	333445	0	0	0	0	0	0	0	0
5-Hexen-2-ol, 5-methyl-	Alcohols	50551-88-7	C7H14O	0	172558	0	362482	0	0	0	0	0	0
5-Methyl-1-hepten-4-ol	Alcohols	99328-46-8	C8H16O	2418769	3550488	77296453	8947138	48658945	0	0	0	0	331543
4-Penten-1-ol, 3-methyl-	Alcohols	51174-44-8	C6H12O	0	0	0	0	0	0	0	31166883	0	0
6-Hepten-3-ol, 4-methyl-	Alcohols	53907-71-4	C8H16O	0	2466297	0	1785358	0	0	0	0	0	0
3-Penten-1-ol, 4-methyl-	Alcohols	763-89-3	C6H12O	0	0	0	0	0	255318	0	0	0	0
3-Ethyl-5-hexen-3-ol	Alcohols	1907-46-6	C8H16O	0	0	0	755989	0	0	0	0	0	0
6-Hepten-1-ol, 3-methyl-	Alcohols	4048-32-2	C8H16O	0	0	0	373927	0	0	0	0	0	0
5-Hexen-3-ol, 3-methyl-	Alcohols	1569-44-4	C7H14O	0	1256664	0	0	0	0	0	0	0	0
3-Buten-1-ol, 3-methyl-	Alcohols	763-32-6	C5H10O	3233227	4310520	2848562	6657794	6364222	1706919	0	0	3745693	0
Isocitronellol	Alcohols	18479-52-2	C10H20O	0	0	292790	0	0	0	0	0	0	0
2-Undecen-4-ol	Alcohols	22381-86-8	C11H22O	0	0	0	1890140	0	2595622	0	0	0	0
3,5-Hexadien-2-ol, 2-methyl-	Alcohols	926-38-5	C7H12O	0	0	0	0	0	1832506	0	0	1589935	0
2-Decen-1-ol, (E)-	Alcohols	18409-18-2	C10H20O	0	0	0	0	0	0	0	0	0	1852164
2,7-Octadien-1-ol	Alcohols	23578-51-0	C8H14O	0	265140	551574	0	0	239456	4508587	6193112	0	3362680
2,6-Octadien-1-ol, 2,7-dimethyl-	Alcohols	22410-74-8	C10H18O	0	931088	0	0	0	0	0	0	0	0
2,5-Dimethyl-5-hexen-3-ol	Alcohols	67760-91-2	C8H16O	0	0	0	0	374549	655385	204452	0	261887	526013
trans,trans-nona-2,4-dienol	Alcohols	64576-90-5	C9H16O	0	0	0	0	0	0	3177073	0	0	2635837
2,6-Heptadien-1-ol, 2,4-dimethyl-	Alcohols	80192-56-9	C9H16O	541280	0	0	0	0	0	0	0	0	0
2,2-Dimethyl-5-hexen-3-ol	Alcohols	19550-89-1	C8H16O	0	0	415169	0	0	0	0	0	0	0
5-Hexen-3-ol, 2,2,4-trimethyl-	Alcohols	90676-50-9	C9H18O	0	744876	0	0	0	0	0	0	0	249068
3-Cyclohexene-1-ethanol	Alcohols	18240-10-3	C8H14O	0	0	0	0	0	0	0	0	318203	0
1-Undecyn-4-ol	Alcohols	22127-86-2	C11H20O	0	0	0	0	0	0	0	360187	0	0
1-Nonen-4-ol	Alcohols	35192-73-5	C9H18O	0	0	0	0	0	0	80389144	84217314	8513007	0
1-Nonen-3-ol	Alcohols	21964-44-3	C9H18O	0	0	0	0	0	150928	0	0	0	0
1-Cyclopentyl-2-propen-1-ol	Alcohols	87453-54-1	C8H14O	1055707	0	0	0	0	0	6332874	0	0	0
17-Octadecen-14-yn-1-ol	Alcohols	18202-28-3	C18H32O	0	0	0	0	284898	0	0	0	0	0
1,7-Octadien-3-ol	Alcohols	30385-19-4	C8H14O	0	0	0	0	0	0	896408	0	0	0
(R)-(-)-(Z)-14-Methyl-8-hexadecen-1-ol	Alcohols	30689-78-2	C17H34O	0	573299	0	0	0	0	0	0	0	0
3-Nonen-1-ol, (E)-	Alcohols	10339-61-4	C9H18O	0	0	0	0	0	202391	0	0	0	0
2-Propen-1-ol, 2-methyl-	Alcohols	513-42-8	C4H8O	528993	0	0	0	0	292525	0	0	0	0
DL-2,3-Butanediol	Alcohols	6982-25-8	C4H10O2	0	4400334	0	0	513281	0	0	0	0	2689887
11-Methyldodecanol	Alcohols	85763-57-1	C13H28O	0	0	1816713	0	0	0	0	0	350105	0
Neopentyl glycol	Alcohols	126-30-7	C5H12O2	0	0	0	443667	0	0	0	646962	0	0
1-Propanol, 2,2-dimethyl-	Alcohols	75-84-3	C5H12O	0	309732	0	0	0	0	0	0	0	0
1-Hexanol, 5-methyl-2-(1-methylethyl)-	Alcohols	2051-33-4	C10H22O	450098	0	0	0	0	0	0	0	826901	0
1,6-Hexanediol	Alcohols	629-11-8	C6H14O2	0	0	0	0	0	0	0	0	0	319521
Cyclooctanemethanol	Alcohols	3637-63-6	C9H18O	0	0	0	0	499837	0	0	0	0	0
Cycloheptanemethanol	Alcohols	4448-75-3	C8H16O	0	0	0	0	0	0	542994	0	0	0
Cyclopropyl carbinol	Alcohols	2516-33-8	C4H8O	0	0	0	0	10289397	0	0	0	0	0
2-Buten-1-ol, (E)-	Alcohols	504-61-0	C4H8O	0	0	549593	1582739	419011	0	333196	296314	334998	0
1,8-Nonanediol, 8-methyl-	Alcohols	54725-73-4	C10H22O2	160029	0	0	0	0	0	0	0	0	0
4-Octanol, 7-methyl-	Alcohols	33933-77-6	C9H20O	0	0	0	253319	361041	0	0	0	0	0
2-Heptanol, 6-methyl-	Alcohols	4730-22-7	C8H18O	0	0	662953	209043	487516	0	0	0	562177	0
2-Hexanol, 5-methyl-	Alcohols	627-59-8	C7H16O	0	0	0	0	640054	0	0	0	0	0
2-Heptanol, 5-methyl-	Alcohols	54630-50-1	C8H18O	803813	358166	0	0	0	467929	0	0	0	0
1-Hexanol, 5-methyl-	Alcohols	627-98-5	C7H16O	2119158	0	0	0	0	0	0	0	0	0
5-Methyl-1-heptanol	Alcohols	7212-53-5	C8H18O	0	0	0	0	0	0	0	0	0	648118
4-Ethylcyclohexanol	Alcohols	4534-74-1	C8H16O	163062	242855	0	302151	0	0	1319418	1740011	577947	6833750
4-Ethyl-3-octanol	Alcohols	19781-26-1	C10H22O	0	200515	0	0	0	0	0	0	0	0
4-Octanol	Alcohols	589-62-8	C8H18O	0	733189	0	274975	0	433494	0	0	224270	0
1,1-Dimethyl-3-chloropropanol	Alcohols	1985-88-2	C5H11ClO	668586	1007072	746313	663485	455008	0	0	0	404907	739042
4-Methyl-5-decanol	Alcohols	213547-15-0	C11H24O	0	0	1620173	0	0	0	0	0	0	0
4-Heptanol, 4-methyl-	Alcohols	598-01-6	C8H18O	782302	1763563	945577	520155	463099	328046	0	0	493561	664644
4-Methyl-2-hexanol	Alcohols	2313-61-3	C7H16O	423158	180227	636453	0	0	451756	0	0	0	558956
2-Heptanol, 4-methyl-	Alcohols	56298-90-9	C8H18O	7387119	15049956	8873216	5550609	3311529	1809162	0	0	2640669	4491420
1-Pentanol, 4-methyl-2-propyl-	Alcohols	54004-41-0	C9H20O	0	0	0	0	0	0	180346	0	0	0
1-Pentanol, 4-methyl-	Alcohols	626-89-1	C6H14O	0	0	0	0	0	214808	433813	511567	274629	989443
1-Hexanol, 4-methyl-	Alcohols	818-49-5	C7H16O	0	0	0	0	0	274879	0	211667	0	0
4-Heptanol	Alcohols	589-55-9	C7H16O	0	299913	0	0	0	0	0	0	211991	221668
3-Ethyl-4-nonanol	Alcohols	19780-72-4	C11H24O	0	611577	0	0	0	2467682	0	0	0	46619037
3-Ethyl-2-heptanol	Alcohols	19780-39-3	C9H20O	0	0	0	0	0	0	0	0	3633092	0
3-Pentanol, 3-(1,1-dimethylethyl)-2,2,4,4-tetramethyl-	Alcohols	41902-42-5	C13H28O	0	0	231190	0	0	0	0	0	0	0
3-Pentanol	Alcohols	584-02-1	C5H12O	203655	370993	0	0	0	0	352932	450437	436854	578171
1-Hexanol, 3-methyl-	Alcohols	13231-81-7	C7H16O	0	0	0	0	0	0	0	0	0	1000940
1,5-Pentanediol, 3-methyl-	Alcohols	4457-71-0	C6H14O2	0	0	0	0	0	0	903690	825340	0	0
3-Decyn-2-ol	Alcohols	69668-93-5	C10H18O	754524	0	0	0	0	0	1514742	49993972	0	0
3-Ethyl-3-heptanol	Alcohols	19780-41-7	C9H20O	0	242891	0	0	0	0	0	0	0	0
3-Heptanol, 3,6-dimethyl-	Alcohols	1573-28-0	C9H20O	0	206626	0	1206749	0	0	0	0	0	1905887
3,3-Dimethyl-2-pentanol	Alcohols	19781-24-9	C7H16O	0	0	0	1996755	0	0	0	0	0	0
Cyclobutanol, 2-ethyl-	Alcohols	35301-43-0	C6H12O	0	0	0	0	0	1960793	0	0	0	413260
1-Pentanol, 2-ethyl-4-methyl-	Alcohols	106-67-2	C8H18O	0	0	0	0	0	386105	0	0	0	0
1-Pentanol, 2-ethyl-	Alcohols	27522-11-8	C7H16O	0	622894	0	0	0	712299	469733	507489	532341	554176
1-Butanol, 2-ethyl-	Alcohols	97-95-0	C6H14O	0	0	4677423	0	0	0	0	0	0	0
2-Octyn-1-ol	Alcohols	20739-58-6	C8H14O	0	1880703	0	0	0	0	0	33957585	881874	0
1,3-Propanediol, 2-dodecyl	Alcohols	10395-09-2	C15H32O2	0	0	0	2361910	0	0	0	0	0	0
2-Dodecanol	Alcohols	10203-28-8	C12H26O	427643	0	0	0	0	0	0	0	0	0
2-Nonanone, 9-hydroxy-	Alcohols	25368-56-3	C9H18O2	0	0	0	0	0	0	0	0	133681	0
2-Methyl-2-nonanol	Alcohols	10297-57-1	C10H22O	0	167824	512496	249855	0	0	0	0	0	0
Propanoic acid, 2-hydroxy-2-methyl-, methyl ester	Alcohols	2110-78-3	C5H10O3	0	1273055	0	0	0	0	0	0	0	0
Methyl 2-hydroxydecanoate	Alcohols	71271-24-4	C11H22O3	0	0	0	0	0	0	0	0	0	818639
1-Octanol, 2-methyl-	Alcohols	818-81-5	C9H20O	0	0	0	0	0	0	0	0	0	231115
Cyclohexanemethanol, 2-methyl-	Alcohols	2105-40-0	C8H16O	0	0	0	0	0	438010	0	319147	0	194607
4-Octanol, 2-methyl-	Alcohols	40575-41-5	C9H20O	0	0	0	0	0	0	2125118	2355075	0	0
2-Methyl-3-decanol	Alcohols	83909-79-9	C11H24O	0	0	0	0	0	0	0	0	0	230696
2-Hexanol, 2-methyl-	Alcohols	625-23-0	C7H16O	817193	1321591	0	841600	0	0	0	0	0	888574
1-Pentanol, 2-methyl-	Alcohols	105-30-6	C6H14O	5730139	39500940	0	1646957	4990692	13825021	8198249	7321131	10141008	4396681
2-Cyclobutyl-2-propanol	Alcohols	59383-67-4	C7H14O	0	742409	0	0	0	769232	0	1109490	0	0
2-Octanol, 2,6-dimethyl-	Alcohols	18479-57-7	C10H22O	342307	0	0	0	0	0	0	0	0	0
2-Heptanol, 2,6-dimethyl-	Alcohols	13254-34-7	C9H20O	0	177627	0	0	0	0	0	0	0	0
3,4-Hexanediol, 2,5-dimethyl-	Alcohols	22607-11-0	C8H18O2	0	0	0	0	0	0	1379665	0	0	0
2-Hexanol, 2,5-dimethyl-, (S)-	Alcohols	3730-60-7	C8H18O	2064695	4626332	2418808	1491365	1603544	811851	592266	564486	1506867	2123546
2,5-Hexanediol, 2,5-dimethyl-	Alcohols	110-03-2	C8H18O2	1091078	0	1249398	393797	1498952	0	0	0	0	0
Cyclohexanol, 2,4-dimethyl-	Alcohols	69542-91-2	C8H16O	0	0	426822	0	0	534218	4206761	7323258	0	0
4-Heptanol, 2,4-dimethyl-	Alcohols	19549-77-0	C9H20O	0	1033022	0	0	0	0	0	0	0	0
1-Heptanol, 2,4-dimethyl-,	Alcohols	98982-97-9	C9H20O	0	0	0	0	300080	0	0	0	0	0
2-Pentanol, 2,4-dimethyl-	Alcohols	625-06-9	C7H16O	521970	886932	481724	455203	0	0	0	0	0	785796
2,4,4-Trimethyl-1-pentanol	Alcohols	16325-63-6	C8H18O	0	0	0	0	0	0	0	448386	0	0
2-Hexanol, 2,3-dimethyl-	Alcohols	19550-03-9	C8H18O	0	0	0	0	0	310713	3266453	0	0	0
2-Butanol, 2,3-dimethyl-	Alcohols	594-60-5	C6H14O	2541370	0	0	0	0	0	0	0	5281231	4049431
Ethanol, pentamethyl-	Alcohols	594-83-2	C7H16O	0	0	0	0	0	0	0	239549	0	0
3-Oxetanol, 2,2,3-trimethyl-	Alcohols	25910-96-7	C6H12O2	0	0	0	0	0	0	0	0	1959548	0
1-Ethylcyclopropanol	Alcohols	57872-31-8	C5H10O	0	0	0	700407	0	0	0	0	0	0
1-Bromo-2-methyl-2-propanol	Alcohols	38254-49-8	C4H9BrO	0	0	0	0	0	265955	0	0	0	0
1-Dodecyn-4-ol	Alcohols	74646-36-9	C12H22O	0	0	0	0	0	0	484799	1011046	0	0
1-Chloro-2-methyl-2-propanol	Alcohols	558-42-9	C4H9ClO	0	633669	0	1735499	0	140401	0	0	2778174	1913395
Cyclohexanemethanol, a-ethyl-	Alcohols	17264-02-7	C9H18O	0	0	1819873	0	0	0	0	0	0	0
1-Decyn-4-ol	Alcohols	27907-00-2	C10H18O	0	0	0	0	0	0	1070199	1456738	0	510654
2-Propanol, 1-butoxy-	Alcohols	5131-66-8	C7H16O2	1433527	3796652	2830005	0	0	256868	279221	0	328777	1148936
1,3-Propanediol, 2-(hydroxymethyl)-2-methyl-	Alcohols	77-85-0	C5H12O3	411910	0	0	1298836	1351055	0	0	0	0	0
1-Heptanol, 2,4-dimethyl-, (R,R)-(+)-	Alcohols	18450-73-2	C9H20O	0	1723659	0	0	0	0	0	0	0	0
(R)-(-)-2-Pentanol	Alcohols	31087-44-2	C5H12O	0	0	0	0	0	0	1127267	0	0	0
2-Butanol, (R)-	Alcohols	14898-79-4	C4H10O	3386120	0	0	2224696	0	0	0	0	0	0
meso-3,4-Hexanediol	Alcohols	22520-39-4	C6H14O2	5810722	0	0	0	0	1769357	939996	7102892	0	0
1-Heptanol, 2,4-dimethyl-, (2S,4R)-(-)-	Alcohols	18450-74-3	C9H20O	0	0	410258	0	0	0	416199	0	0	0
(1S,2S)-2-Methoxycyclohexanol	Alcohols	134108-92-2	C7H14O2	0	0	0	0	0	286887	0	0	0	0
3-Decen-1-ol, (Z)-	Alcohols	10340-22-4	C10H20O	0	0	0	0	0	0	0	0	0	222769
2-Undecenal	Aldehydes	2463-77-6	C11H20O	0	0	0	0	0	0	1101503	1028155	633401	3412599
2,4-Decadienal	Aldehydes	2363-88-4	C10H16O	0	0	0	0	0	0	1022184	0	0	0
cis-4-Decenal	Aldehydes	21662-09-9	C10H18O	0	0	0	0	0	0	6783431	4420009	0	607179
4-Nonenal, (E)-	Aldehydes	2277-16-9	C9H16O	0	0	0	0	0	0	4037363	4163677	0	0
2,4-Nonadienal, (E,E)-	Aldehydes	5910-87-2	C9H14O	0	0	0	0	0	0	739940	566555	0	0
9-Octadecenal	Aldehydes	5090-41-5	C18H34O	1172411	893910	449811	271787	0	0	230793	402355	211418	371571
9,12-Octadecadienal	Aldehydes	26537-70-2	C18H32O	0	0	0	0	0	0	125961043	0	0	0
9,12,15-Octadecatrienal	Aldehydes	26537-71-3	C18H30O	0	382217	0	0	0	0	0	0	0	0
2-Hexenal, 2-ethyl-	Aldehydes	645-62-5	C8H14O	0	0	0	0	0	0	1899938	1252208	0	0
13-Octadecenal, (Z)-	Aldehydes	58594-45-9	C18H34O	0	0	0	0	682989	0	0	0	0	0
2,2-Dimethyl-3-hydroxypropionaldehyde	Aldehydes	597-31-9	C5H10O2	0	0	0	0	4239228	0	0	0	0	0
Hexanal, 3,3-dimethyl-	Aldehydes	55320-57-5	C8H16O	0	0	0	0	0	0	763765	0	0	0
Hexanal, 2-ethyl-	Aldehydes	123-05-7	C8H16O	0	203163	0	0	255323	388275	0	0	355658	570846
Benzeneacetaldehyde, a,2,5-trimethyl-	Aldehydes	52417-50-2	C11H14O	0	0	0	318053	0	0	0	0	0	264747
13-Methyltetradecanal	Aldehydes	75853-51-9	C15H30O	301612	381210	0	0	0	0	711359	1157610	432147	697275
1-Phenyl-1-butene	Benzenoids	824-90-8	C10H12	0	0	0	0	0	0	0	607913	0	0
Bicyclo[4.2.0]octa-1,3,5-triene	Benzenoids	694-87-1	C8H8	0	17769673	0	0	0	2355913	3617495	2347300	1386062	1794828
Benzene, (1,1-dimethylpropyl)-	Benzenoids	2049-95-8	C11H16	0	0	0	3225060	4117209	0	0	0	0	0
o-Isopropenyltoluene	Benzenoids	7399-49-7	C10H12	0	0	463165	439220	227501	0	0	0	0	0
5-Hepten-2-one, 7-phenyl-	Benzenoids	33046-89-8	C13H16O	0	0	0	0	0	0	0	0	368050	0
6-Hepten-2-one, 7-phenyl-	Benzenoids	33046-88-7	C13H16O	0	821181	0	0	0	0	0	0	4447429	0
5,13:6,12-Dimethanodibenzo[a,f]cyclododecene, 5,6,7,12,13,14-hexahydro-	Benzenoids	74985-66-3	C20H20	448528	167821	459758	353950	0	10443824	401300	565690	155676	200189
Benzene, 1-ethenyl-4-methyl-	Benzenoids	622-97-9	C9H10	0	0	0	0	0	278105	0	0	0	0
Benzeneethanol, beta?-ethenyl-	Benzenoids	6052-63-7	C10H12O	0	221517	0	0	0	0	0	0	0	0
2,5-Cyclohexadiene-1,4-dione, bis(O-benzoyloxime)	Benzenoids	120-52-5	C20H14N2O4	0	0	0	0	0	0	0	823095	0	0
2,4-Dimethylstyrene	Benzenoids	2234-20-0	C10H12	0	0	0	0	0	0	0	0	802069	0
Benzene, (1-methylene-2-propenyl)-	Benzenoids	2288-18-8	C10H10	0	0	0	0	1078373	0	0	0	0	0
Benzene, (1-methyl-2-cyclopropen-1-yl)-	Benzenoids	65051-83-4	C10H10	0	0	0	0	0	90330306	0	0	0	0
Indane	Benzenoids	496-11-7	C9H10	0	0	0	0	0	0	0	0	0	298216
Benzene, (2-methylpropyl)-	Benzenoids	538-93-2	C10H14	0	183012	0	0	0	0	0	180448	0	0
Benzene, tert-butyl-	Benzenoids	98-06-6	C10H14	1285010	0	993994	1034795	0	1957940	0	1385680	1416509	1237515
o-Cymene	Benzenoids	527-84-4	C10H14	0	0	0	0	0	1286386	0	1535671	0	1271711
Carbonic acid, butyl phenyl ester	Benzenoids	4824-76-4	C11H14O3	0	0	0	0	0	1657062	1573982	0	0	0
Benzene, propyl-	Benzenoids	103-65-1	C9H12	6701608	9775468	4662726	6615591	7060140	5843325	6875703	6873961	5409550	6400264
N,N'-Dibenzylideneethylenediamine	Benzenoids	104-71-2	C16H16N2	0	0	0	0	0	0	0	609540	0	0
N(N'-Methyl-N'-nitroso(aminomethyl))benzamide	Benzenoids	59665-02-0	C9H11N3O2	0	0	0	0	0	0	0	230925	0	0
Dodecane, 6-methyl-	Benzenoids	6044-71-9	C13H28	2852488	0	0	0	2804089	3125016	0	0	2927920	0
Phenol, 2,6-bis(1,1-dimethylethyl)-4-(1-methylpropyl)-	Benzenoids	17540-75-9	C18H30O	1062969	994258	951881	822746	1179592	0	889448	945809	675736	861244
Benzene, 1-ethyl-4-methyl-	Benzenoids	622-96-8	C9H12	0	7084001	0	0	0	0	0	0	2943695	5137326
4-Ethylcatechol	Benzenoids	1124-39-6	C8H10O2	0	0	0	2132104	1034448	0	0	0	0	0
Benzene, 4-ethyl-1,2-dimethyl-	Benzenoids	934-80-5	C10H14	256287	0	0	0	0	0	0	0	0	0
Phenol, 4-methoxy-3-methyl-	Benzenoids	14786-82-4	C8H10O2	0	0	0	0	0	0	0	0	0	3668536
Benzaldehyde, 4-propyl-	Benzenoids	28785-06-0	C10H12O	0	0	0	0	0	0	523343	0	0	0
Benzene, 1-ethyl-2,3-dimethyl-	Benzenoids	933-98-2	C10H14	0	700429	301773	250726	483416	736892	841492	0	548170	877573
Benzaldehyde, 3-ethyl-	Benzenoids	34246-54-3	C9H10O	0	0	0	0	0	0	0	0	143832	0
3-Methoxyamphetamine	Benzenoids	17862-85-0	C10H15NO	0	0	0	0	0	0	0	0	0	4002558
3,5-Difluorophenol	Benzenoids	2713-34-0	C6H4F2O	0	0	0	0	0	159342	0	155043	0	0
Phenol, 2-ethyl-4,5-dimethyl-	Benzenoids	2219-78-5	C10H14O	0	0	0	0	0	0	230788	355577	0	0
Ethyl p-hydroxybenzoate	Benzenoids	2349-70-4	C8H10O2	0	0	0	0	0	0	0	0	1268446	0
2-Methylindene	Benzenoids	2177-47-1	C10H10	6414159	10990626	8553106	425171	6423944	16982288	4623864	0	2222284	0
Benzenemethanol, a,a-dimethyl-	Benzenoids	617-94-7	C9H12O	1001880	2258880	2619077	3358262	3638315	696658	336734	394820	349360	1185759
beta?-Ethylphenethyl alcohol	Benzenoids	2035-94-1	C10H14O	482220	0	0	2290780	1207839	0	0	0	0	0
Benzene, 1,3-dichloro-2-methyl-	Benzenoids	118-69-4	C7H6Cl2	0	0	273041	0	0	750136	0	0	0	373047
2,5-Pyrrolidinedione, 1-[(4-methylbenzoyl)oxy]-	Benzenoids	83039-57-0	C12H11NO4	0	0	0	0	0	257993	0	0	0	0
Benzene, 1,2-dichloro-3-methyl-	Benzenoids	32768-54-0	C7H6Cl2	0	219143	0	294943	283593	0	0	499986	580446	567905
Phenol, 2,3,5,6-tetramethyl-	Benzenoids	527-35-5	C10H14O	0	0	0	0	0	0	0	0	0	246672
Benzene, 1-tert-butyl-4-cyclopropylmethyl-	Benzenoids	58249-45-9	C14H20	0	0	0	0	0	185142	0	0	0	0
1H-Indene, 1-methyl-	Benzenoids	767-59-9	C10H10	2136108	399862	12222674	2939044	0	4881923	3250630	208738	5589411	1604460
1-methyl-1-indanol	Benzenoids	64666-42-8	C10H12O	0	0	0	0	0	0	1766109	0	0	0
1,4-Methanonaphthalen-9-one, 1,2,3,4-tetrahydro-	Benzenoids	6165-88-4	C11H10O	8558607	4396282	4320248	2136942	10916888	2404029	0	2050705	1381705	0
1,4-Dihydronaphthalene	Benzenoids	612-17-9	C10H10	0	617778	0	0	0	0	0	334920	146386	199437
Benzene, 1,3-bis(1,1-dimethylethyl)-	Benzenoids	1014-60-4	C14H22	106396755	131975488	92948398	129886299	111590889	122021487	116003234	76933448	110301129	113076891
Naphthalene, 1,2-dihydro-	Benzenoids	447-53-0	C10H10	0	4645058	217383	664942	271044	0	4593837	521030	1273677	0
1,2,3,4-Tetrahydro-2-naphthol	Benzenoids	530-91-6	C10H12O	4029378	1832692	5267731	2211304	3649298	974903	0	0	3363935	0
Benzene, 1,2,3,4-tetramethyl-	Benzenoids	488-23-3	C10H14	0	661200	0	0	0	971158	930681	0	0	0
Benzene, 1,3,5-trimethyl-2-octadecyl-	Benzenoids	55282-67-2	C27H48	0	0	0	826829	0	0	0	0	0	0
1-(1,2-Dimethoxypropyl)-4-methoxybenzene	Benzenoids	138169-72-9	C12H18O3	0	0	0	0	0	0	0	0	0	168870
Benzenemethanol, a-methyl-, (R)-	Benzenoids	1517-69-7	C8H10O	281384	460914	0	0	0	0	0	0	0	0
Cyclopropane, 2-bromo-1-methyl-1-phenyl-	Benzenoids	55091-64-0	C10H11Br	0	0	0	0	0	0	0	0	0	203558
Benzene, 1-methyl-3-(1-methylethyl)-	Benzenoids	535-77-3	C10H14	0	0	655675	760129	792816	0	0	0	0	0
Cycloprop[a]indene, 1,1a,6,6a-tetrahydro-	Benzenoids	15677-15-3	C10H10	3380186	512384	654578	3934112	0	2798840	355128	654095	1797122	0
1H-Indene, 2,3-dihydro-1,1,2,3,3-pentamethyl-	Benzenoids	1203-17-4	C14H20	0	0	0	204542	0	0	0	0	183984	181556
Acetic acid, (acetyloxy)-	Carboxylic_Acids	13831-30-6	C4H6O4	0	0	6120072	0	0	0	0	0	0	0
2,2-Dimethylpropanoic anhydride	Carboxylic_Acids	1538-75-6	C10H18O3	0	4228109	0	0	788884	0	0	0	0	741274
2-Thiazolidinecarboxylic acid	Carboxylic_Acids	16310-13-7	C4H7NO2S	159564	0	0	0	0	0	0	0	0	0
Formic acid hydrazide	Carboxylic_Acids	624-84-0	CH4N2O	0	0	0	19726812	0	0	372713	0	0	0
Formamide, N-formyl-N-methyl-	Carboxylic_Acids	18197-25-6	C3H5NO2	248207	0	0	0	0	0	0	0	1865018	0
Hexanoic acid, anhydride	Carboxylic_Acids	2051-49-2	C12H22O3	0	0	0	0	0	0	685238	0	0	0
Ethanedioic acid, dibutyl ester	Carboxylic_Acids	2050-60-4	C10H18O4	0	0	0	0	0	382402	0	0	0	0
2-OXOPROPIONAMIDE	Carboxylic_Acids	631-66-3	C3H5NO2	0	1760188	0	0	0	0	0	0	0	0
N-Ethylformamide	Carboxylic_Acids	627-45-2	C3H7NO	0	187007	0	0	0	0	0	0	0	0
N,N,O-Triacetylhydroxylamine	Carboxylic_Acids	17720-63-7	C6H9NO4	0	0	0	105468935	173251948	0	10460802	9113553	0	0
Glycine, N-(dithiocarboxy)-N-methyl-	Carboxylic_Acids	40520-03-4	C4H7NO2S2	0	0	0	6663838	0	0	0	0	0	0
L-Isoleucine, ethyl ester	Carboxylic_Acids	921-74-4	C8H17NO2	869318	0	1841594	0	0	0	0	473976	368203	374936
L-Leucine, ethyl ester	Carboxylic_Acids	2743-60-4	C8H17NO2	948936	1131188	3376518	1266089	3018783	0	0	345681	362301	285499
L-Alanine, 3-sulfo-	Carboxylic_Acids	498-40-8	C3H7NO5S	0	283763	0	0	0	0	0	0	0	0
dl-Alanyl-l-alanine	Carboxylic_Acids	59247-16-4	C6H12N2O3	18600896	0	11808391	4845720	0	0	0	0	0	10038942
Pentanoic acid, 2-methyl-, anhydride	Carboxylic_Acids	63169-61-9	C12H22O3	0	0	0	0	0	0	0	178243	0	0
2-Thiazolidinecarboxamide, 2-methyl-	Carboxylic_Acids	13084-22-5	C5H10N2OS	0	0	6468209	722852	7415279	0	0	0	0	0
(+)-Dibenzoyl-L-tartaric acid anhydride	Carboxylic_Acids	64339-95-3	C18H12O7	0	0	0	0	2806538	0	0	0	0	0
2,2,4-Trimethyl-1,3-pentanediol diisobutyrate	Carboxylic_Acids	6846-50-0	C16H30O4	0	259016	0	0	0	0	0	0	1089401	0
l-Alanine ethylamide, (S)-	Carboxylic_Acids	71773-95-0	C5H12N2O	0	0	6916233	0	0	0	0	0	0	0
Nonanohydrazide	Carboxylic_Acids	3338-51-0	C9H20N2O	0	0	0	0	0	0	23569871	20525085	0	0
Pivalic acid vinyl ester	Esters	3377-92-2	C7H12O2	1876159	0	1463039	0	0	486496	1010962	0	1124057	208112
Vinyl caprylate	Esters	818-44-0	C10H18O2	0	0	0	0	0	0	159527	0	0	499736
Methacrylic acid, ethyl ester	Esters	97-63-2	C6H10O2	0	0	0	0	0	0	937817	1057497	0	560165
2-Propenoic acid, 2-methyl-, oxiranylmethyl ester	Esters	106-91-2	C7H10O3	0	1840061	0	0	0	0	0	0	0	0
2-Propenoic acid, 2-methyl-, 1,1-dimethylethyl ester	Esters	585-07-9	C8H14O2	5885250	0	0	0	0	798455	0	604981	0	0
7,10-Hexadecadienoic acid, methyl ester	Esters	16106-03-9	C17H30O2	0	0	0	0	0	0	0	0	0	851395
n-Caproic acid vinyl ester	Esters	3050-69-9	C8H14O2	0	417574	1165572	0	0	0	9273958	11262899	1289796	127961830
5,8,11,14-Eicosatetraenoic acid, ethyl ester, (all-Z)-	Esters	1808-26-0	C22H36O2	321155	287190	717601	0	410598	0	0	0	0	0
Dodecyl acrylate	Esters	2156-97-0	C15H28O2	1367829	2902196	1922739	1317640	1260339	6468164	4821869	8623820	4466852	2823295
2-Propenoic acid, 2-propynyl ester	Esters	10477-47-1	C6H6O2	0	0	0	0	1233453	0	0	0	0	0
2-Propenoic acid, 2-hydroxyethyl ester	Esters	818-61-1	C5H8O3	0	0	0	0	0	0	0	411555	0	0
2-Propenoic acid, 1-methylundecyl ester	Esters	51443-73-3	C15H28O2	0	0	0	0	0	889930	0	0	0	0
Ethyl 9-hexadecenoate	Esters	54546-22-4	C18H34O2	6076604	11107629	3140178	6395413	2931642	1556355	1895641	1672113	957492	6991029
3-Nonenoic acid, ethyl ester	Esters	91213-30-8	C11H20O2	0	0	0	0	0	0	256783	188926	0	0
Butanoic acid, 2-methyl-, 2-methyl-2-propenyl ester	Esters	83783-90-8	C9H16O2	0	0	0	0	0	0	0	0	0	169014
trans, trans-Octa-2,4-dienyl acetate	Esters	30361-34-3	C10H16O2	850644	907364	0	0	0	0	0	0	0	0
(Z)-Methyl hexadec-11-enoate	Esters	822-05-9	C17H32O2	0	726929	0	0	0	0	0	0	0	0
2-Butenoic acid, ethyl ester, (Z)-	Esters	6776-19-8	C6H10O2	223314	526808	4535696	3400208	0	1702010	1965383	6534611	611542	0
Formic acid, 1,1-dimethylethyl ester	Esters	762-75-4	C5H10O2	238970	191254	280204	30007139	0	0	0	0	9461047	0
Hydrazinecarboxylic acid, 1,1-dimethylethyl ester	Esters	870-46-2	C5H12N2O2	4677596	5030599	0	0	0	0	0	0	0	0
tert-Butyl isopropyl carbonate	Esters	30221-21-7	C8H16O3	0	0	257037	353084	0	0	0	0	0	0
Ethylene glycol di-n-butyrate	Esters	105-72-6	C10H18O4	0	0	0	0	297838	0	0	0	0	0
Propanoic acid, 2,2-dimethyl-, ethyl ester	Esters	3938-95-2	C7H14O2	1002082	3688286	1748222	854374	0	1602203	1714150	1521636	2321817	1775164
Propanoic acid, 2,2-dimethyl-, methyl ester	Esters	598-98-1	C6H12O2	0	1825500	0	0	0	0	0	0	0	0
Pentadecanoic acid, ethyl ester	Esters	41114-00-5	C17H34O2	4387001	2289161	1622835	3346321	2379955	791809	1185774	1081778	756088	1476935
Ethyl tridecanoate	Esters	28267-29-0	C15H30O2	0	0	0	819645	0	0	0	0	0	517250
Heptadecanoic acid, ethyl ester	Esters	14010-23-2	C19H38O2	2491064	1197415	657546	1214233	642071	0	0	279118	0	419653
Formic acid, dodecyl ester	Esters	28303-42-6	C13H26O2	0	0	0	9071467	12397860	23419445	17623168	0	15098347	0
Methane, trimethoxy-	Esters	149-73-5	C4H10O3	0	2217985	0	0	0	0	0	0	0	0
Propanoic acid, 2-hydroxy-, methyl ester, (???????????????Â¡Ã)-	Esters	547-64-8	C4H8O3	0	0	0	0	0	456487	1186364	461983	499898	0
Sulphuric acid dibutyl ester	Esters	625-22-9	C8H18O4S	0	0	0	0	213870	474653	177588	0	1173856	0
1,2-Benzenedicarboxylic acid, butyl 2-ethylhexyl ester	Esters	85-69-8	C20H30O4	0	1534688	1303802	0	0	4697529	0	0	0	2070355
Decanoic acid, methyl ester	Esters	110-42-9	C11H22O2	0	0	0	0	0	151339	576295	0	0	0
Carbamodithioic acid, diethyl-, methyl ester	Esters	686-07-7	C6H13NS2	32214648	1529077	500257	25952207	37915134	0	0	319575	0	0
Propanoic acid, pentyl ester	Esters	624-54-4	C8H16O2	0	0	0	0	0	0	0	0	0	1183570
2-Butenoic acid, ethyl ester, (E)-	Esters	623-70-1	C6H10O2	0	0	0	0	2107951	0	0	0	0	0
Carbamic acid, (trifluoromethyl)-, 1,1-dimethylethyl ester	Esters	63689-57-6	C6H10F3NO2	0	0	0	0	248611	0	0	0	0	0
Carbamic acid, (cyanomethyl)-, 1,1-dimethylethyl ester	Esters	85363-04-8	C7H12N2O2	0	452601	264753	0	326536	190571	0	0	380267	0
L-Valine, ethyl ester	Esters	17431-03-7	C7H15NO2	728577	0	1489655	758359	2595710	575593	557383	599810	879899	535649
L-Alanine, methyl ester	Esters	10065-72-2	C4H9NO2	0	0	131858173	0	0	0	0	0	0	0
Cyclopropaneoctanoic acid, 2-hexyl-, methyl ester	Esters	10152-61-1	C18H34O2	0	568040	0	0	0	0	0	0	0	0
4-Octanol, 7-methyl-, acetate	Esters	33933-81-2	C11H22O2	0	0	1189787	0	0	0	0	0	0	0
Ethyl 5-methylhexanoate	Esters	10236-10-9	C9H18O2	0	310751	440567	431710	905086	0	0	0	0	0
2-Pentanone, 5-(acetyloxy)-	Esters	5185-97-7	C7H12O3	0	0	401796	0	0	0	0	0	0	0
4-Octenoic acid, ethyl ester, (Z)-	Esters	34495-71-1	C10H18O2	0	716334	0	0	0	0	0	0	0	0
Octanoic acid, 4-methyl-, ethyl ester, (???????????????Â¡Ã)-	Esters	54831-51-5	C11H22O2	0	0	0	0	0	0	0	0	153957	190370
2-Butanone, 4-(acetyloxy)-	Esters	10150-87-5	C6H10O3	0	0	0	0	0	0	0	0	0	4208541
3-Methylheptyl acetate	Esters	72218-58-7	C10H20O2	0	0	0	0	614422	0	0	0	0	0
Pentanoic acid, 3-methyl-2-oxo-, methyl ester	Esters	3682-42-6	C7H12O3	0	0	1372223	0	0	0	652699	0	0	0
1,2,4-Benzenetricarboxylic acid, 1,2-dimethyl ester	Esters	54699-35-3	C11H10O6	1210998	710260	0	0	0	0	0	0	0	1255617
2-Acetoxyisobutyryl chloride	Esters	40635-66-3	C6H9ClO3	0	381425	0	0	0	0	0	0	0	0
Hexanoic acid, 2-ethyl-, ethyl ester	Esters	2983-37-1	C10H20O2	0	387044	461332	0	0	671918	632925	538800	2816016	897021
n-Butyric acid 2-ethylhexyl ester	Esters	25415-84-3	C12H24O2	0	0	1333081	0	0	0	0	0	0	0
Nonanoic acid, 2-oxo-, methyl ester	Esters	56275-54-8	C10H18O3	0	0	0	0	0	0	0	1705319	0	328147
1,2-Ethanediol, monoacetate	Esters	542-59-6	C4H8O3	0	0	0	0	0	0	294187	597045	464522	0
Ethyl 2-hydroxy-3-phenylpropanoate	Esters	15399-05-0	C11H14O3	0	0	0	250160	0	0	0	0	0	0
Butanoic acid, 2-methyl-, 2-methylpropyl ester	Esters	2445-67-2	C9H18O2	302197	0	0	673351	792958	0	0	0	0	0
Butanoic acid, 2-methyl-, propyl ester	Esters	37064-20-3	C8H16O2	728344	0	0	781685	498682	0	0	0	0	0
2-Hexanone, 6-(acetyloxy)-	Esters	4305-26-4	C8H14O3	0	0	903076	0	0	0	0	0	261787	0
2-Aminoethyl hydrogen sulfate	Esters	926-39-6	C2H7NO4S	599763	0	0	0	0	0	0	0	0	0
dl-Alanine ethyl ester	Esters	17344-99-9	C5H11NO2	7097771	0	0	0	0	0	0	0	0	0
2,5-Dimethyl-3-hexanol acetate	Esters	91008-85-4	C10H20O2	1187609	0	0	0	0	0	0	0	0	0
Nonanoic acid, 2,4,6-trimethyl-, methyl ester, (2S,4R,6R)-(+)-	Esters	18450-80-1	C13H26O2	0	0	0	0	465309	0	0	0	1511529	0
1-Pentene, 5-(pentyloxy)-	Ethers	56052-88-1	C10H20O	0	0	0	0	0	0	0	517094	0	0
Cyclohexane, ethoxy-	Ethers	932-92-3	C8H16O	0	0	0	0	0	0	1930720	1254797	0	0
Carbonic acid, ethyl 3-(1-methylethoxy)phenyl ester	Ethers	55030-17-6	C12H16O4	0	0	0	0	0	0	0	0	0	5288301
1,2-Propanediol, 3,3'-oxydi-, tetranitrate	Ethers	20600-96-8	C6H10N4O13	293187	0	0	0	0	0	0	0	0	0
Ether, tert-butyl isopropylidenecyclopropyl	Ethers	24524-56-9	C10H18O	0	0	0	1320442	0	0	0	0	0	0
1-(2-Aminopropoxy)-2-methoxyethane	Ethers	1038338-13-4	C6H15NO2	0	0	0	0	0	0	0	10586251	0	0
Hexyl octyl ether	Ethers	17071-54-4	C14H30O	0	0	914023	1462573	0	0	0	0	0	0
Decane, 1,1'-oxybis-	Ethers	2456-28-2	C20H42O	0	0	0	0	0	0	0	0	1599351	3131977
Ethane, 1,1'-oxybis[2-methoxy-	Ethers	111-96-6	C6H14O3	0	0	0	0	0	213891	0	0	0	0
n-Butyl ether	Ethers	142-96-1	C8H18O	0	709500	0	0	0	407789	0	396909	321175	268445
1-Propanol, 2-(2-methoxypropoxy)-	Ethers	13588-28-8	C7H16O3	0	0	0	0	0	216578	0	0	0	0
3,3-Diethoxy-1-propyne	Ethers	10160-87-9	C7H12O2	0	0	0	0	0	0	0	0	0	183384
Benzonitrile, 2-ethoxy-	Ethers	6609-57-0	C9H9NO	0	0	0	0	0	0	0	0	1266564	716990
Ethanol, 2-(1,1-dimethylethoxy)-	Ethers	7580-85-0	C6H14O2	925880	1739209	1055951	600030	16992463	367417	410066	379465	540587	806954
2-Chloroethyl methyl ether	Ethers	627-42-9	C3H7ClO	1089534	0	0	0	0	0	0	0	0	0
1-Propanol, 2-methoxy-	Ethers	1589-47-5	C4H10O2	0	0	0	0	0	0	233248	0	0	0
2(3H)-Furanone, 5-(acetyloxy)dihydro-5-methyl-	Ethers	57681-51-3	C7H10O4	0	0	0	0	0	2513124	0	0	0	0
Ethanethiol, 2-phenoxy-	Ethers	6338-63-2	C8H10OS	0	0	0	0	0	1668206	0	0	0	0
Hexane, 2,5-dimethoxy-2,5-dimethyl-	Ethers	53273-13-5	C10H22O2	0	662291	293768	0	0	0	0	0	0	0
Hexane, 1-propoxy-	Ethers	53685-78-2	C9H20O	0	0	0	0	0	0	0	0	1708278	0
Benzene, 1,4-diethoxy-	Ethers	122-95-2	C10H14O2	0	0	0	0	0	0	0	233723	0	0
Anisaldehyde dimethyl acetal	Ethers	2186-92-7	C10H14O3	0	0	260535	0	0	0	0	0	0	0
Hydrazine, (2-methoxyethyl)-	Ethers	3044-15-3	C3H10N2O	0	0	0	0	0	0	0	0	572062318	0
9-Octadecene, 1,1-dimethoxy-, (Z)-	Ethers	15677-71-1	C20H40O2	1861796	671761	0	0	0	0	0	0	0	0
(Z)-Difluorodiazene	Homogeneous non-metal compounds	13812-43-6	F2N2	0	0	0	0	0	679659	0	283478	0	0
2-Pentene, 3,4-dimethyl-, (E)-	Hydrocarbons	4914-92-5	C7H14	0	0	0	0	0	0	0	322670	0	210674
1-Nonene	Hydrocarbons	124-11-8	C9H18	0	12800353	0	0	0	0	0	0	0	801266
1,3-trans,5-cis-Octatriene	Hydrocarbons	40087-61-4	C8H12	0	0	0	0	0	0	0	0	0	432049
2-Pentene, 4,4-dimethyl-, (E)-	Hydrocarbons	690-08-4	C7H14	395615	0	0	0	0	0	236747	0	0	0
Cyclohexane, 2-propenyl-	Hydrocarbons	2114-42-3	C9H16	0	0	0	0	0	0	0	0	160409	0
1-Buten-3-yne, 2-methyl-	Hydrocarbons	78-80-8	C5H6	0	0	0	0	0	0	0	0	168655	0
Cyclohexane,ethenylidene-	Hydrocarbons	5664-20-0	C8H12	0	0	0	0	0	0	5878666	0	0	3682883
3-Octene, (Z)-	Hydrocarbons	14850-22-7	C8H16	0	259964	0	0	430482	0	1946395	0	0	0
3-Undecene, (Z)-	Hydrocarbons	821-97-6	C11H22	0	412051	0	0	0	0	0	0	0	0
2-Tridecene, (Z)-	Hydrocarbons	41446-59-7	C13H26	0	376729	0	0	0	0	0	0	0	0
Bicyclo[3.2.1]oct-2-ene, 3-methyl-4-methylene-	Hydrocarbons	49826-53-1	C10H14	247386	0	0	0	0	0	0	0	0	0
Bicyclo[3.2.0]hepta-2,6-diene	Hydrocarbons	2422-86-8	C7H8	0	0	0	0	0	0	531762	0	0	0
Cyclopentane, 1-methyl-2-(2-propenyl)-, trans-	Hydrocarbons	50746-53-7	C9H16	0	0	232295	0	357177	0	0	0	0	0
Cycloundecene(E)	Hydrocarbons	13151-60-5	C11H20	0	1011711	0	0	0	0	0	0	0	0
Cyclopropene	Hydrocarbons	2781-85-3	C3H4	0	0	546486	0	459781	0	1538963	0	0	541819
3-Decene, 2,2-dimethyl-, (E)-	Hydrocarbons	55499-02-0	C12H24	0	1024333	0	0	0	0	0	0	0	0
Bicyclobutylidene	Hydrocarbons	6708-14-1	C8H12	0	0	0	0	0	0	0	4409395	2593009	0
E,Z-3-Ethylidenecyclohexene	Hydrocarbons	16631-62-2	C8H12	0	0	0	0	0	0	4338279	0	0	0
1-Undecene, 9-methyl-	Hydrocarbons	74630-41-4	C12H24	0	0	0	496133	0	0	0	0	0	0
1-Decene, 9-methyl-	Hydrocarbons	61142-78-7	C11H22	0	0	0	0	0	0	0	0	293859	0
6-Tridecen-4-yne, (E)-	Hydrocarbons	74744-46-0	C13H22	0	0	0	0	0	0	0	254584	0	258986
2-Heptene, 5-ethyl-2,4-dimethyl-	Hydrocarbons	74421-06-0	C11H22	0	0	0	0	478278	0	0	0	0	0
2-Decene, 5-methyl-, (Z)-	Hydrocarbons	74645-86-6	C11H22	0	602687	0	956921	762671	0	591558	269895	478502	0
2-Heptene, 5-methyl-	Hydrocarbons	22487-87-2	C8H16	0	0	897227	0	0	0	0	0	0	0
1-Heptene, 5-methyl-	Hydrocarbons	13151-04-7	C8H16	0	0	0	0	0	177836	0	0	0	0
1-Hexene, 5,5-dimethyl-	Hydrocarbons	7116-86-1	C8H16	0	0	0	0	0	236143	0	0	0	0
4-Tetradecene, (Z)-	Hydrocarbons	41446-65-5	C14H28	0	0	0	0	1607637	0	0	0	0	0
4-Nonene, 3-methyl-, (Z)-	Hydrocarbons	63830-69-3	C10H20	0	550379	0	0	0	0	0	0	0	0
1-Octene, 4-methyl-	Hydrocarbons	13151-12-7	C9H18	0	1582130	0	980310	14735725	9339125	0	0	0	0
1-Undecene, 4-methyl-	Hydrocarbons	74630-39-0	C12H24	0	2253229	0	0	0	1650469	0	0	1888462	0
4-Decene, 9-methyl-, (E)-	Hydrocarbons	62338-49-2	C11H22	0	0	0	0	0	0	0	0	0	262226
4-Decene, 5-methyl-, (E)-	Hydrocarbons	62338-51-6	C11H22	0	0	0	0	0	761310	0	0	0	0
4-Decene, 2-methyl-, (Z)-	Hydrocarbons	55499-07-5	C11H22	0	0	727421	0	0	0	0	0	0	0
2,6-Octadiene, 4,5-dimethyl-	Hydrocarbons	18476-57-8	C10H18	179762	0	0	0	0	0	0	0	0	0
1-Pentene, 4,4-dimethyl-	Hydrocarbons	762-62-9	C7H14	0	0	0	0	0	0	0	0	612941	0
3-Undecene, 2-methyl-, (Z)-	Hydrocarbons	74630-48-1	C12H24	0	0	0	0	0	0	0	164350	0	0
3-Dodecen-1-yne, (Z)-	Hydrocarbons	25091-24-1	C12H20	0	0	0	0	0	0	0	4125495	0	0
3-Dodecen-1-yne, (E)-	Hydrocarbons	25091-25-2	C12H20	0	0	0	0	0	0	0	0	454988	0
1-Hexene, 3,5-dimethyl-	Hydrocarbons	7423-69-0	C8H16	0	237758	0	0	0	0	0	0	0	1140881
1-Hexene, 3,5,5-trimethyl-	Hydrocarbons	4316-65-8	C9H18	0	0	0	0	0	3254172	0	0	0	0
1-Pentene, 3,4-dimethyl-	Hydrocarbons	7385-78-6	C7H14	0	0	0	5743570	0	0	0	0	0	0
1-Hexene, 3,4,5-trimethyl-	Hydrocarbons	56728-10-0	C9H18	0	301600	0	0	0	0	0	0	533204	0
1,6-Heptadiene, 3,3-dimethyl-	Hydrocarbons	68701-61-1	C9H16	0	453186	0	0	0	0	0	0	0	0
1,4-Heptadiene, 3,3,6-trimethyl-	Hydrocarbons	74498-89-8	C10H18	0	0	0	0	0	0	0	0	0	171101
2-Octene	Hydrocarbons	111-67-1	C8H16	950927	0	0	1017375	0	0	0	2595120	736969	528375
2-Octene, (E)-	Hydrocarbons	13389-42-9	C8H16	0	0	521983	0	0	3036957	0	0	0	0
2-Undecene, (E)-	Hydrocarbons	693-61-8	C11H22	0	193565	0	0	0	0	0	0	0	0
2-Pentadecen-4-yne, (Z)-	Hydrocarbons	74646-33-6	C15H26	0	0	0	0	0	0	424373	0	0	0
2-Methyl-2-octene	Hydrocarbons	16993-86-5	C9H18	0	0	0	0	0	0	0	0	328217	0
2-Methyl-1-nonene-3-yne	Hydrocarbons	70058-00-3	C10H16	0	0	0	0	0	0	0	0	0	380598
2-Decene, 7-methyl-, (Z)-	Hydrocarbons	74630-23-2	C11H22	0	0	0	0	0	0	352504	0	0	0
Nonane, 5-methylene-	Hydrocarbons	6795-79-5	C10H20	0	0	0	469374	0	0	346272	640824	0	0
Decane, 4-methylene-	Hydrocarbons	24949-41-5	C11H22	0	0	0	0	0	0	0	253185	0	0
1-Octene, 2,6-dimethyl-	Hydrocarbons	6874-29-9	C10H20	283492	0	0	0	515530	0	0	0	321527	198003
2-Decene, 2,4-dimethyl-	Hydrocarbons	74421-03-7	C12H24	872118	1151312	533278	0	242861	0	0	0	0	0
2,4-Dimethyl-1-heptene	Hydrocarbons	19549-87-2	C9H18	33161428	38537760	16872717	46823762	29248648	3492199	2987109	2001369	25589462	9732324
2-Butene, 2,3-dimethyl-	Hydrocarbons	563-79-1	C6H12	0	0	0	0	0	0	0	0	0	287514
1-Butene, 2,3,3-trimethyl-	Hydrocarbons	594-56-9	C7H14	0	0	0	204371	0	0	0	1617702	0	0
1-Ethyl-5-methylcyclopentene	Hydrocarbons	97797-57-4	C8H14	0	0	0	0	0	0	0	0	0	279751
1-Tetradecene	Hydrocarbons	1120-36-1	C14H28	0	0	0	0	0	0	0	27391	0	0
Cetene	Hydrocarbons	629-73-2	C16H32	0	0	0	0	0	0	0	36261	0	0
1,4-Cyclohexadiene, 1-methyl-	Hydrocarbons	4313-57-9	C7H10	0	0	0	0	0	0	0	398630	0	0
1-cyclobutylcyclobutene	Hydrocarbons	58372-37-5	C8H12	0	0	0	0	0	0	0	535907	0	0
1-Heptene, 4-methyl-	Hydrocarbons	13151-05-8	C8H16	0	0	0	28954151	0	0	0	0	0	0
1-Heptene	Hydrocarbons	592-76-7	C7H14	0	0	0	0	0	0	760392	1022435	0	750639
1,4-Undecadiene, (E)-	Hydrocarbons	55976-13-1	C11H20	0	6804239	0	0	0	0	0	253390	0	323968
1,4-Cyclohexadiene, 1-ethyl-	Hydrocarbons	19841-74-8	C8H12	0	0	0	0	0	0	732469	0	0	0
1,4-Cyclohexadiene	Hydrocarbons	628-41-1	C6H8	0	0	0	0	0	0	0	243508	0	0
1,3-Octadiene	Hydrocarbons	1002-33-1	C8H14	875181	1052671	2017987	1179888	1033893	2391494	41126652	48120105	5515142	37870372
1,3-Nonadiene, (E)-	Hydrocarbons	56700-77-7	C9H16	0	353988	0	0	0	0	1291423	1860251	0	2108857
1,3-Hexadien-5-yne	Hydrocarbons	10420-90-3	C6H6	0	311309	0	1465340	0	0	0	0	0	0
3-Dodecene, (Z)-	Hydrocarbons	7239-23-8	C12H24	0	903931	0	0	0	0	0	0	0	0
1,6-Octadiene, 5,7-dimethyl-, (R)-	Hydrocarbons	85006-04-8	C10H18	0	0	3487642	0	0	0	0	0	0	0
1,4,8-Dodecatriene, (E,E,E)-	Hydrocarbons	24252-85-5	C12H18	572743	0	0	0	0	0	0	0	0	0
2-Hexene, 4,4,5-trimethyl-	Hydrocarbons	55702-61-9	C9H18	3259849	3168334	1468220	0	0	0	0	0	1137547	1055934
2-Dodecene, (E)-	Hydrocarbons	7206-13-5	C12H24	0	0	0	0	0	0	0	0	0	344488
4-Decene, 7-methyl-, (E)-	Hydrocarbons	62338-48-1	C11H22	2130844	4746989	0	482883	2011988	0	0	0	893444	497954
(3Z,5E)-1,3,5-Undecatriene	Hydrocarbons	19883-27-3	C11H18	0	0	0	0	0	0	0	717395	0	462501
Allene	Hydrocarbons	463-49-0	C3H4	180708	0	0	0	0	193430	0	0	0	0
4,5-Nonadiene, 2-methyl-	Hydrocarbons	55956-32-6	C10H18	0	0	0	0	0	0	527264	625937	0	0
Cyclopentane, 1-ethyl-3-methyl-, trans-	Hydrocarbons	2613-65-2	C8H16	8744737	11536642	5224567	12084656	7095143	9896597	6569456	5201461	14506641	4654855
Naphthalene, 2-ethyldecahydro-	Hydrocarbons	1618-23-1	C12H22	0	0	0	0	0	236834	0	0	177594	0
Undecane, 2-methyl-	Hydrocarbons	7045-71-8	C12H26	0	6206435	4272537	16679259	0	5297057	4538257	2926824	6722641	5566093
Cyclotetradecane	Hydrocarbons	295-17-0	C14H28	983815	0	0	0	0	0	0	0	0	0
Cyclopropane, ethyl-	Hydrocarbons	1191-96-4	C5H10	0	0	4849660	0	0	0	0	0	0	0
Cyclopentane, methylene-	Hydrocarbons	1528-30-9	C6H10	0	0	0	0	0	147034	0	0	0	0
Cyclohexane, octyl-	Hydrocarbons	1795-15-9	C14H28	0	0	212652	0	0	156263	0	0	0	216977
Cyclopentane, pentyl-	Hydrocarbons	3741-00-2	C10H20	0	0	0	0	0	643862	521461	0	0	647168
Cyclopentane, 1,2-dimethyl-, cis-	Hydrocarbons	1192-18-3	C7H14	0	0	0	0	0	0	0	0	0	1250842
1,1'-Bicyclohexyl	Hydrocarbons	92-51-3	C12H22	0	0	0	0	0	166434	0	0	0	162831
Bicyclo[7.1.0]decane	Hydrocarbons	286-76-0	C10H18	0	0	0	0	0	0	197030	0	0	0
Naphthalene, decahydro-2,3-dimethyl-	Hydrocarbons	1008-80-6	C12H22	0	0	0	0	0	230036	181958	162381	0	242957
Cyclobutane, methyl-	Hydrocarbons	598-61-8	C5H10	4304756	0	5188900	0	5214911	0	0	0	0	0
Decane, 3,4-dimethyl-	Hydrocarbons	17312-45-7	C12H26	443584	0	0	0	0	0	0	0	0	0
Heptane, 4-methylene-	Hydrocarbons	15918-08-8	C8H16	0	0	0	0	0	0	0	0	241679	0
Heptylcyclohexane	Hydrocarbons	5617-41-4	C13H26	0	0	0	288898	0	225731	0	0	0	0
Cyclopentane, propyl-	Hydrocarbons	2040-96-2	C8H16	0	0	0	0	0	1367801	0	0	0	0
Cyclopropane, propyl-	Hydrocarbons	2415-72-7	C6H12	0	1847317	0	0	0	0	0	0	0	0
Octane, 6-ethyl-2-methyl-	Hydrocarbons	62016-19-7	C11H24	0	0	0	0	0	232413	0	0	0	0
Decane, 6-ethyl-2-methyl-	Hydrocarbons	62108-21-8	C13H28	0	0	0	0	0	0	0	198782	0	0
Tridecane, 6-methyl-	Hydrocarbons	13287-21-3	C14H30	407794	0	1185654	0	955001	0	0	0	0	0
Undecane, 5-ethyl-	Hydrocarbons	17453-94-0	C13H28	263068	0	0	0	0	164306	0	0	0	0
Heptane, 5-ethyl-2-methyl-	Hydrocarbons	13475-78-0	C10H22	0	0	254787	0	0	0	0	0	0	0
Pentadecane, 5-methyl-	Hydrocarbons	25117-33-3	C16H34	0	0	0	0	0	0	0	0	0	368144
Tetradecane, 5-methyl-	Hydrocarbons	25117-32-2	C15H32	0	0	471442	0	0	0	0	0	0	0
Tridecane, 5-methyl-	Hydrocarbons	25117-31-1	C14H30	0	0	1154737	0	0	0	853722	784842	1395867	2099341
Dodecane, 5-methyl-	Hydrocarbons	17453-93-9	C13H28	0	0	0	0	0	0	0	0	425107	0
Decane, 5-methyl-	Hydrocarbons	13151-35-4	C11H24	15205061	13502998	8467800	30905700	16874666	11830138	13578145	9177605	13814480	11178180
Nonane, 5-methyl-5-propyl-	Hydrocarbons	17312-75-3	C13H28	0	0	0	0	0	0	0	351717	0	0
Decane, 5-propyl-	Hydrocarbons	17312-62-8	C13H28	0	0	0	737101	335099	629827	0	0	504228	0
Undecane, 5,7-dimethyl-	Hydrocarbons	17312-83-3	C13H28	0	500035	0	0	489052	637935	404664	0	0	448224
Undecane, 5,5-dimethyl-	Hydrocarbons	17312-73-1	C13H28	0	0	0	0	0	0	0	0	0	226246
Octane, 4-ethyl-	Hydrocarbons	15869-86-0	C10H22	0	0	1604306	0	0	0	0	0	0	0
Undecane, 4-ethyl-	Hydrocarbons	17312-59-3	C13H28	0	0	514319	0	0	412037	0	0	302496	0
Heptane, 4-ethyl-	Hydrocarbons	2216-32-2	C9H20	0	0	13093062	0	0	0	0	0	0	0
Tetradecane, 4-methyl-	Hydrocarbons	25117-24-2	C15H32	0	0	0	440354	0	748899	0	0	0	899351
Tridecane, 4-methyl-	Hydrocarbons	26730-12-1	C14H30	408391	0	627786	1067200	0	734361	0	0	589760	917464
Dodecane, 4-methyl-	Hydrocarbons	6117-97-1	C13H28	0	0	0	620947	0	2036382	1372898	0	0	0
Decane, 4-methyl-	Hydrocarbons	2847-72-5	C11H24	4176446	0	0	7522574	1518509	0	0	1623933	0	0
Heptane, 4-propyl-	Hydrocarbons	3178-29-8	C10H22	0	708473	0	0	0	2138024	0	0	3066257	0
Undecane, 4,8-dimethyl-	Hydrocarbons	17301-33-6	C13H28	0	715392	0	0	0	0	532578	0	0	0
Undecane, 4,7-dimethyl-	Hydrocarbons	17301-32-5	C13H28	652510	997197	0	0	0	1465160	0	348380	0	707714
Undecane, 4,6-dimethyl-	Hydrocarbons	17312-82-2	C13H28	209615	324426	337793	0	0	0	0	298370	0	339804
Dodecane, 4,6-dimethyl-	Hydrocarbons	61141-72-8	C14H30	3421386	0	0	0	2514323	0	0	0	710015	0
Octane, 3-ethyl-	Hydrocarbons	5881-17-4	C10H22	0	0	0	660254	0	958614	0	0	8332778	7066276
Hexane, 3-ethyl-	Hydrocarbons	619-99-8	C8H18	62307242	84575974	38250365	49375810	50181546	68214069	48550406	41013011	108488600	31485609
Heptane, 3-ethyl-	Hydrocarbons	15869-80-4	C9H20	1644917	0	0	0	0	0	0	1395360	0	0
Decane, 3-ethyl-3-methyl-	Hydrocarbons	17312-66-2	C13H28	0	0	0	0	0	188452	0	0	0	0
3-Ethyl-3-methylheptane	Hydrocarbons	17302-01-1	C10H22	0	0	0	0	0	660613	0	0	0	0
Pentane, 3-ethyl-2,4-dimethyl-	Hydrocarbons	1068-87-7	C9H20	0	0	0	0	0	0	1415087	0	0	0
Pentane, 3-ethyl-2,2-dimethyl-	Hydrocarbons	16747-32-3	C9H20	0	0	0	0	0	0	0	0	156734	0
Undecane, 3-methyl-	Hydrocarbons	1002-43-3	C12H26	1647350	2044204	0	3852691	2217239	176921	2412975	2604384	2105777	369728
Pentadecane, 3-methyl-	Hydrocarbons	2882-96-4	C16H34	187747	197259	362371	45467	0	171477	0	338079	91000	395327
Tetradecane, 3-methyl-	Hydrocarbons	18435-22-8	C15H32	0	196730	0	0	0	334612	335439	463952	251810	718881
Tridecane, 3-methyl-	Hydrocarbons	6418-41-3	C14H30	805851	750078	1264063	1055383	1237159	1236920	1127741	1514719	922679	1964405
Heptadecane, 3-methyl-	Hydrocarbons	6418-44-6	C18H38	0	0	0	186439	0	0	0	339079	0	0
Dodecane, 3-methyl-	Hydrocarbons	17312-57-1	C13H28	0	353656	353566	1021905	0	0	665831	0	0	1534533
Decane, 3-methyl-	Hydrocarbons	13151-34-3	C11H24	965395	803373	710364	1831591	1095552	1041487	1107972	910761	872235	1044450
Heptane, 3-methyl-	Hydrocarbons	589-81-1	C8H18	0	0	2567020	0	0	0	0	0	7498807	0
Nonane, 3-methyl-5-propyl-	Hydrocarbons	31081-18-2	C13H28	0	0	0	0	0	168042	0	0	0	0
Undecane, 3,9-dimethyl-	Hydrocarbons	17301-31-4	C13H28	0	0	0	0	0	0	0	0	160093	0
Undecane, 3,8-dimethyl-	Hydrocarbons	17301-30-3	C13H28	0	240965	0	0	810756	254568	782441	567770	348797	0
Decane, 3,7-dimethyl-	Hydrocarbons	17312-54-8	C12H26	0	0	0	0	0	1208090	0	0	0	0
Undecane, 3,6-dimethyl-	Hydrocarbons	17301-28-9	C13H28	0	0	0	0	0	0	234479	0	720177	0
Octane, 3,5-dimethyl-	Hydrocarbons	15869-93-9	C10H22	3526444	4320927	2146596	3446349	2592113	0	2937077	3050216	4558570	1957902
Undecane, 3,5-dimethyl-	Hydrocarbons	17312-81-1	C13H28	0	286451	0	0	271607	0	0	0	0	0
Hexane, 3,4-dimethyl-	Hydrocarbons	583-48-2	C8H18	0	0	0	0	0	0	0	1817890	0	0
Heptane, 3,4,5-trimethyl-	Hydrocarbons	20278-89-1	C10H22	4399706	0	0	0	3535230	0	2956218	0	0	0
Octane, 3,4,5,6-tetramethyl-	Hydrocarbons	62185-21-1	C12H26	0	0	0	0	0	0	0	440042	0	0
Octane, 3,3-dimethyl-	Hydrocarbons	4110-44-5	C10H22	498833	0	0	0	0	0	0	0	0	283324
Pentane, 3,3-dimethyl-	Hydrocarbons	562-49-2	C7H16	0	0	0	0	0	0	835850	0	0	0
Decane, 3,3,8-trimethyl-	Hydrocarbons	62338-16-3	C13H28	1646831	0	0	0	0	0	0	0	0	0
Hexane, 3,3,4,4-tetramethyl-	Hydrocarbons	5171-84-6	C10H22	877087	0	209687	2320672	0	0	0	0	0	0
Pentadecane, 2-methyl-	Hydrocarbons	1560-93-6	C16H34	0	0	0	0	0	0	0	0	0	870909
Tridecane, 2-methyl-	Hydrocarbons	1560-96-9	C14H30	992142	599233	1285953	2396152	0	1814768	1093781	969683	1302041	2051379
Naphthalene, decahydro-2-methyl-	Hydrocarbons	2958-76-1	C11H20	0	0	0	0	0	0	181831	0	0	208090
Dodecane, 2-methyl-	Hydrocarbons	1560-97-0	C13H28	0	0	0	2455466	1055081	2031959	0	1041227	1394801	2290761
Nonane, 2-methyl-	Hydrocarbons	871-83-0	C10H22	60393382	52198635	32615936	74137789	50849848	38068512	43600225	35397404	60975947	36692635
Decane, 2-methyl-	Hydrocarbons	6975-98-0	C11H24	0	0	0	0	2183338	0	0	0	0	0
Heptane, 2-methyl-	Hydrocarbons	592-27-8	C8H18	0	33815084	0	0	21004723	22650872	13608744	0	0	11526801
Nonane, 2-methyl-5-propyl-	Hydrocarbons	31081-17-1	C13H28	0	0	0	0	0	0	0	0	139311	750686
1-Methylpentyl cyclopropane	Hydrocarbons	6976-28-9	C9H18	0	0	0	0	0	485912	0	0	650428	0
Decane, 2,9-dimethyl-	Hydrocarbons	1002-17-1	C12H26	0	2448760	0	0	0	0	0	0	0	2372364
Undecane, 2,8-dimethyl-	Hydrocarbons	17301-25-6	C13H28	226470	0	599757	0	0	0	0	0	372948	0
Octane, 2,7-dimethyl-	Hydrocarbons	1072-16-8	C10H22	7107973	8019837	3644184	0	6304302	6256202	5151965	3606079	8953600	3711881
Undecane, 2,7-dimethyl-	Hydrocarbons	17301-24-5	C13H28	550737	397237	0	0	0	0	978442	363391	0	1591172
Dodecane, 2,7,10-trimethyl-	Hydrocarbons	74645-98-0	C15H32	0	0	709290	715396	1047502	0	413683	0	881838	0
Octane, 2,6-dimethyl-	Hydrocarbons	2051-30-1	C10H22	3075288	4309796	1751440	3021248	4475763	3129770	3173807	3686786	4220269	1994488
Naphthalene, decahydro-2,6-dimethyl-	Hydrocarbons	1618-22-0	C12H22	0	0	0	0	0	153055	0	0	174077	170543
Heptadecane, 2,6-dimethyl-	Hydrocarbons	54105-67-8	C19H40	3425477	55054549	3344085	0	0	4327027	13446040	0	4815371	10890453
Nonane, 2,6-dimethyl-	Hydrocarbons	17302-28-2	C11H24	0	621308	0	0	0	0	0	0	0	0
2,6-Dimethyldecane	Hydrocarbons	13150-81-7	C12H26	1477252	0	0	2703220	1663531	1331820	0	1197830	1410709	0
Dodecane, 2,6,11-trimethyl-	Hydrocarbons	31295-56-4	C15H32	4711201	0	605175	6941854	6313019	0	3978621	8700789	5679853	4118194
Heptane, 2,5-dimethyl-	Hydrocarbons	2216-30-0	C9H20	0	0	446908	0	0	0	0	0	0	0
Decane, 2,5,6-trimethyl-	Hydrocarbons	62108-23-0	C13H28	287376	0	0	0	0	0	0	13108579	22926145	0
Undecane, 2,4-dimethyl-	Hydrocarbons	17312-80-0	C13H28	0	1002942	0	4277941	0	0	0	624601	0	0
Hexane, 2,4-dimethyl-	Hydrocarbons	589-43-5	C8H18	0	6075610	3350953	0	3508099	4226087	2849951	0	0	0
Decane, 2,4-dimethyl-	Hydrocarbons	2801-84-5	C12H26	0	0	0	0	0	0	410824	0	0	0
Decane, 2,4,6-trimethyl-	Hydrocarbons	62108-27-4	C13H28	0	0	2973816	0	1986204	0	0	0	3549166	1926157
Heptane, 2,4,6-trimethyl-	Hydrocarbons	2613-61-8	C10H22	2949112	3565088	1482982	2671496	2455654	2577283	2221925	2133528	3825236	1640119
Hexane, 2,4,4-trimethyl-	Hydrocarbons	16747-30-1	C9H20	0	0	0	395787	0	0	0	0	0	0
Octane, 2,3-dimethyl-	Hydrocarbons	7146-60-3	C10H22	0	0	0	1059653	0	0	0	0	0	1130466
Undecane, 2,3-dimethyl-	Hydrocarbons	17312-77-5	C13H28	0	0	0	0	403792	397254	343525	955796	0	0
2,3-Dimethyldecane	Hydrocarbons	17312-44-6	C12H26	2364056	0	735829	2606622	0	4281330	3656150	2609920	0	4264210
Heptane, 2,3-dimethyl-	Hydrocarbons	3074-71-3	C9H20	0	768839	0	0	0	0	0	0	0	0
Octane, 2,3,7-trimethyl-	Hydrocarbons	62016-34-6	C11H24	0	494378	805791	0	304202	1691526	0	653939	814202	0
Decane, 2,3,6-trimethyl-	Hydrocarbons	62238-12-4	C13H28	0	0	0	0	0	0	0	0	0	402188
Octane, 2,3,6,7-tetramethyl-	Hydrocarbons	52670-34-5	C12H26	1858246	1472270	993859	2173181	1810485	1228119	1938536	1546519	1516851	1623446
Heptane, 2,3,5-trimethyl-	Hydrocarbons	20278-85-7	C10H22	0	0	0	0	0	0	0	468952	0	0
Decane, 2,3,5,8-tetramethyl-	Hydrocarbons	192823-15-7	C14H30	0	2494005	0	2451128	4579043	558403	3160077	33279215	3798907	4685787
Pentane, 2,3,4-trimethyl-	Hydrocarbons	565-75-3	C8H18	0	0	0	0	0	0	0	0	0	417084
Decane, 2,3,4-trimethyl-	Hydrocarbons	62238-15-7	C13H28	0	0	0	0	0	0	0	224097	0	0
Octane, 2,3,3-trimethyl-	Hydrocarbons	62016-30-2	C11H24	0	0	0	0	0	0	0	325143	0	0
Pentane, 2,3,3,4-tetramethyl-	Hydrocarbons	16747-38-9	C9H20	1632880	0	0	0	0	0	0	0	0	0
Decane, 2,2-dimethyl-	Hydrocarbons	17302-37-3	C12H26	0	0	0	0	0	0	0	0	0	1816601
Heptane, 2,2-dimethyl-	Hydrocarbons	1071-26-7	C9H20	0	0	0	0	0	384545	0	0	0	0
Decane, 2,2,8-trimethyl-	Hydrocarbons	62238-01-1	C13H28	0	0	0	0	206749	0	0	0	0	0
Heptane, 2,2,4,6,6-pentamethyl-	Hydrocarbons	13475-82-6	C12H26	0	0	0	1272005	1045380	0	0	3586080	0	0
2,2,4,4-Tetramethyloctane	Hydrocarbons	62183-79-3	C12H26	0	0	0	0	0	554463	0	0	0	0
Pentane, 2,2,4,4-tetramethyl-	Hydrocarbons	1070-87-7	C9H20	1094609	0	0	0	0	0	0	307121	0	0
Octadecane, 2,2,4,15,17,17-hexamethyl-7,12-bis(3,5,5-trimethylhexyl)-	Hydrocarbons	55470-97-8	C42H86	0	0	0	0	0	0	0	0	563260	0
Heptane, 2,2,3,3,5,6,6-heptamethyl-	Hydrocarbons	7225-67-4	C14H30	402182	0	0	0	0	0	0	0	0	0
Undecane, 2,10-dimethyl-	Hydrocarbons	17301-27-8	C13H28	0	643739	0	0	0	0	0	0	0	0
Cyclopropane, 1-ethyl-2-pentyl-	Hydrocarbons	62238-08-8	C10H20	471731	0	0	0	0	0	0	0	0	0
Cyclopropane, 1-ethyl-2-methyl-, cis-	Hydrocarbons	19781-68-1	C6H12	0	0	0	0	0	0	13054180	0	0	42181276
Cyclohexane, 1-ethyl-1-methyl-	Hydrocarbons	4926-90-3	C9H18	0	0	0	0	0	212980	0	0	0	0
Cyclopropane, 1-pentyl-2-propyl-	Hydrocarbons	41977-33-7	C11H22	0	683858	0	0	0	0	0	0	0	0
Cyclohexane, 1-methyl-3-pentyl-	Hydrocarbons	54411-02-8	C12H24	0	0	0	504829	0	0	0	0	0	0
Cyclopentane, 1-methyl-2-propyl-	Hydrocarbons	3728-57-2	C9H18	0	259473	0	0	0	0	0	0	0	0
Cyclopentane, 1-hexyl-3-methyl-	Hydrocarbons	61142-68-5	C12H24	4949142	2858476	917900	0	5702299	1601149	639629	467881	1497071	544955
10-Methylnonadecane	Hydrocarbons	56862-62-5	C20H42	0	0	0	0	0	0	0	0	668522	0
Cyclohexane, 1,3,5-trimethyl-	Hydrocarbons	1839-63-0	C9H18	418325	519998	396461	309933	0	0	0	0	0	0
Cyclohexane, 1,2,4-trimethyl-	Hydrocarbons	2234-75-5	C9H18	0	0	0	919974	0	0	0	0	0	0
1,3-Cyclopentadiene, 1,2,3,4-tetramethyl-5-methylene-	Hydrocarbons	76089-59-3	C10H14	0	0	625587	0	0	0	0	0	828219	0
Cyclopropane, 1,1-dimethyl-	Hydrocarbons	1630-94-0	C5H10	0	0	0	0	0	0	0	6514389	0	0
1,1,4-Trimethylcyclohexane	Hydrocarbons	7094-27-1	C9H18	0	0	0	0	0	0	0	0	712959	0
2-Nonene, 3-methyl-, (E)-	Hydrocarbons	17003-99-5	C10H20	0	619562	0	0	0	0	0	806075	0	0
Cyclooctane, (1-methylpropyl)-	Hydrocarbons	16538-89-9	C12H24	0	913225	0	0	0	0	0	0	0	0
Decane, 4-ethyl-	Hydrocarbons	1636-44-8	C12H26	0	0	0	1597761	0	326735	306925	0	643089	379475
Cyclopropane, octyl-	Hydrocarbons	1472-09-9	C11H22	0	0	0	0	0	0	0	0	0	765652
1-Octene, 6-methyl-	Hydrocarbons	13151-10-5	C9H18	0	0	0	0	0	506827	0	0	0	0
2a,4a,6a,6b-Tetrahydrocyclopenta[cd]pentalene	Hydrocarbons	6053-74-3	C10H10	0	42406711	4648862	0	0	0	0	0	13279887	6135887
Cyclopropylacetylene	Hydrocarbons	6746-94-7	C5H6	0	0	0	0	0	0	547450	0	0	0
Propyne	Hydrocarbons	74-99-7	C3H4	0	0	0	0	0	0	0	0	156461	0
1,3-Butadiyne	Hydrocarbons	460-12-8	C4H2	1181356	0	0	1107950	0	0	1389931	1377090	0	0
1,11-Dodecadiyne	Hydrocarbons	20521-44-2	C12H18	0	0	0	0	0	0	284757	0	0	256920
6-Methyl-3,5-heptadiene-2-one	Ketones	1604-28-0	C8H12O	0	0	0	0	0	0	0	601738	0	381533
3-Octen-2-one	Ketones	1669-44-9	C8H14O	0	0	0	0	0	0	292295	0	0	271903
3-Penten-2-one	Ketones	625-33-2	C5H8O	336035	0	2065188	762274	0	0	0	0	0	258671
3,5-Octadien-2-one, (E,E)-	Ketones	30086-02-3	C8H12O	0	0	0	0	0	0	1212114	1921138	0	617181
6-Methyl-5-octen-2-one	Ketones	24199-46-0	C9H16O	215609	0	0	0	0	0	0	0	0	0
5-Nonen-4-one, 6-methyl-	Ketones	7036-98-8	C10H18O	0	715076	789065	0	0	0	0	0	0	0
6-Hepten-3-one, 5-hydroxy-4-methyl-	Ketones	61141-71-7	C8H14O2	0	0	0	0	0	0	0	0	765901	0
3-Hepten-2-one, 5-methyl-	Ketones	5090-16-4	C8H14O	0	0	503433	0	0	0	0	0	0	0
2-Hexanone, 3-methyl-4-methylene-	Ketones	20690-71-5	C8H14O	430570	1189466	0	0	0	0	0	0	205399	213692
5-Hepten-2-one, 4,6-dimethyl-	Ketones	31162-48-8	C9H16O	0	0	852864	0	0	0	0	0	0	0
4-Penten-2-one, 3-methyl-	Ketones	758-87-2	C6H10O	0	0	0	3723455	0	0	0	0	0	0
3-Penten-2-one, 3-methyl-	Ketones	565-62-8	C6H10O	461568	0	0	1488919	6326648	0	0	0	0	0
3-Heptyne-2,6-dione, 5-methyl-5-(1-methylethyl)-	Ketones	63922-44-1	C11H16O2	0	341189	0	0	0	0	0	0	0	0
3-Penten-2-one, 3,4-dimethyl-	Ketones	684-94-6	C7H12O	1874096	1161705	2749460	884741	3343447	0	0	696339	0	0
Cyclohexanone, 2-(2-propenyl)-	Ketones	94-66-6	C9H14O	0	0	0	0	0	0	0	0	0	925509
Ethanone, 1-(1-cyclohexen-1-yl)-	Ketones	932-66-1	C8H12O	0	210479	0	0	0	0	0	0	0	0
4'-tert-Butyl-2',6'-dimethylacetophenone	Ketones	2040-10-0	C14H20O	0	0	0	0	0	0	295945	0	0	0
Isopropyl phenyl ketone	Ketones	611-70-1	C10H12O	0	741812	502147	0	0	0	0	0	0	0
3-Pentanone, 2,2,4,4-tetramethyl-	Ketones	815-24-7	C9H18O	908282	2994999	734985	1035115	559865	928807	0	619828	370282	3169991
Cyclopentadecanone	Ketones	502-72-7	C15H28O	2275615	0	0	0	352218	0	0	0	0	0
Ethanone, 1-cyclohexyl-	Ketones	823-76-7	C8H14O	0	250592	0	0	0	0	0	0	0	0
Cyclobutanone	Ketones	1191-95-3	C4H6O	519907	0	0	0	0	0	0	0	0	0
2,4-Heptanedione	Ketones	7307-02-0	C7H12O2	0	999800	820304	0	2379754	0	0	0	0	0
Phorone	Ketones	504-20-1	C9H14O	0	0	0	0	0	0	358088	287740	0	351239
9-Oxabicyclo[6.1.0]nonan-4-one	Ketones	28399-88-4	C8H12O2	0	0	0	0	0	0	57379616	169674538	0	0
2-Heptanone, 6-methyl-	Ketones	928-68-7	C8H16O	2404700	6117269	6890954	3257070	9638358	1898054	5835793	8937440	3149345	6474271
2,4-Heptanedione, 6-methyl-	Ketones	3002-23-1	C8H14O2	0	0	916629	0	2058849	0	0	0	0	0
6,7-Dodecanedione	Ketones	13757-90-9	C12H22O2	0	0	0	0	0	0	0	0	8569262	303820
3-Hexanone, 5-methyl-	Ketones	623-56-3	C7H14O	167922	0	0	0	0	0	0	0	0	0
2-Heptanone, 5-methyl-	Ketones	18217-12-4	C8H16O	1213893	0	3715699	888937	4097814	324102	253703	0	309011	0
2-Decanone, 5,9-dimethyl-	Ketones	33933-82-3	C12H24O	0	0	0	0	0	0	0	0	297492	0
Cyclohexanone, 4-ethyl-	Ketones	5441-51-0	C8H14O	0	0	0	0	0	0	0	0	0	461257
4-Carboxycyclohexanone	Ketones	874-61-3	C7H10O3	364347	1370152	0	243831	215252	850193	497507	514657	709020	1002074
4-Octanone	Ketones	589-63-9	C8H16O	365035	686679	494149	376993	0	0	595628	492092	368202	589606
4-Nonanone	Ketones	4485-09-0	C9H18O	0	0	0	0	0	0	0	0	692376	0
2-Pentanone, 4-hydroxy-	Ketones	4161-60-8	C5H10O2	0	0	0	340120	0	0	0	0	0	0
CH3C(O)CH2CH2OH	Ketones	590-90-9	C4H8O2	0	0	7184981	0	4742418	0	0	0	0	0
3-Octanone, 4-methyl-	Ketones	6137-15-1	C9H18O	0	226784	0	0	0	0	0	0	0	0
2-Hexanone, 4-methyl-	Ketones	105-42-0	C7H14O	659405	1179904	510656	305510	840763	629603	385478	312280	735181	387058
2-Heptanone, 4-methyl-	Ketones	6137-06-0	C8H16O	40859767	86733108	41678253	27115744	19387858	8691824	8323432	5066800	20426828	17082665
2-Heptanone, 4,6-dimethyl-	Ketones	19549-80-5	C9H18O	6121248	15975485	7090751	4664446	4436449	3847246	3745978	3056146	4217354	4306889
2-Pentanone, 4,4-dimethyl-	Ketones	590-50-1	C7H14O	0	523843	0	0	0	0	0	0	661551	0
1-(2,4-Dimethyl-furan-3-yl)-ethanone	Ketones	32933-07-6	C8H10O2	0	16870540	13318865	0	0	0	0	0	0	0
3-Ethylcyclopentanone	Ketones	10264-55-8	C7H12O	0	425919	240735	186441	0	185644	0	0	345965	0
3-Undecanone	Ketones	2216-87-7	C11H22O	0	0	0	0	0	0	0	0	0	738914
3-Pentadecanone	Ketones	18787-66-1	C15H30O	0	0	1113741	0	0	0	0	0	0	0
Cyclopentanone, 3-methyl-	Ketones	1757-42-2	C6H10O	0	306723	0	0	0	257861	0	0	0	200552
2-Heptanone, 3-methyl-	Ketones	2371-19-9	C8H16O	0	0	0	0	0	303995	0	0	362390	0
Ethanone, 1-(3-methylphenyl)-	Ketones	585-74-0	C9H10O	0	0	0	0	0	201705	164873	0	0	0
2-Pentanone, 3-methyl-	Ketones	565-61-7	C6H12O	10652336	984767	1958482	1764424	5927463	0	0	0	594126	1248890
2,4-Pentanedione, 3-methyl-	Ketones	815-57-6	C6H10O2	0	359872	0	0	0	0	0	0	0	0
3-Hexanone, 5-hydroxy-2-methyl-	Ketones	59357-07-2	C7H14O2	0	0	0	0	0	0	0	0	893581	0
3,5-Dimethyl-4-heptanone	Ketones	19549-84-9	C9H18O	0	0	0	0	0	0	0	0	0	974245
2-Butanone, 3,4-epoxy-3-ethyl-	Ketones	17257-82-8	C6H10O2	0	0	1272079	0	2017752	0	0	411784	0	0
3,4-Diacetylfurazan	Ketones	6102-98-3	C6H6N2O3	0	4308298	2824863	0	2938531	0	0	0	4415533	1732264
2-Hexanone, 3,4-dimethyl-	Ketones	19550-10-8	C8H16O	389477	1184068	563847	0	296572	272655	0	0	0	0
3,3-Dimethyl-2,4-pentane dione	Ketones	3142-58-3	C7H12O2	0	0	0	0	0	0	0	0	315237	0
Cyclohexanone, 3,3,5-trimethyl-	Ketones	873-94-9	C9H16O	206229	546709	0	0	210852	316889	441479	452130	296440	517967
3-(Methylthio)-2-butanone	Ketones	53475-15-3	C5H10OS	0	845266	1008675	196537	1486619	0	0	0	0	0
2-Pentanone, 3,3,4,4-tetramethyl-	Ketones	865-66-7	C9H18O	0	0	0	0	0	0	0	0	511431	0
Amyl cyclopentenone	Ketones	4819-67-4	C10H18O	0	0	0	0	0	0	2041289	0	0	0
2-Tetradecanone	Ketones	2345-27-9	C14H28O	339132	0	0	0	3698642	0	0	0	0	0
3-Octanone, 2-methyl-	Ketones	923-28-4	C9H18O	0	0	0	0	0	0	68607357	51598360	0	0
2,4-Nonanedione	Ketones	6175-23-1	C9H16O2	0	0	0	0	0	0	0	0	0	587923
2',4'-Dimethoxyacetophenone	Ketones	829-20-9	C10H12O3	0	0	0	0	0	0	236602	0	0	0
3-Pentanone, 2,4-dimethyl-	Ketones	565-80-0	C7H14O	0	637596	0	0	0	1241392	470643	1303111	1239455	0
Cyclobutanone, 2,3,3-trimethyl-	Ketones	28290-01-9	C7H12O	0	265206	0	0	0	0	0	0	0	0
3-Hexanone, 2,2-dimethyl-	Ketones	5405-79-8	C8H16O	0	0	1001927	0	1092819	0	0	0	0	0
2,2-Dimethyl-3-heptanone	Ketones	19078-97-8	C9H18O	163066	0	266751	0	0	0	0	0	153808	0
3,4-Hexanedione, 2,2,5-trimethyl-	Ketones	20633-03-8	C9H16O2	0	0	0	0	0	1647895	0	0	0	0
2,2,5,5-Tetramethyl-3-hexanone	Ketones	868-91-7	C10H20O	171644	819200	202710	0	0	0	202568	201868	203498	192456
Cyclopentanone, 2,2,4-trimethyl-	Ketones	28056-54-4	C8H14O	0	358024	0	329087	0	194084	0	0	0	0
2,2,4-Trimethyl-3-pentanone	Ketones	5857-36-3	C8H16O	588786	1635631	0	884548	0	0	0	0	0	0
Methylthio-2-propanone	Ketones	14109-72-9	C4H8OS	1567461	0	10869424	5813087	0	0	0	237659	0	0
1-Amino-3,3-dimethyl-2-butanone	Ketones	82962-91-2	C6H13NO	0	292788	0	0	0	0	263370	0	0	0
Ethanone, 1,1'-(1,4-phenylene)bis-	Ketones	1009-61-6	C10H10O2	241926	0	0	0	0	179713	168023	192132	0	0
Ethanone, 1,1'-(1,3-phenylene)bis-	Ketones	6781-42-6	C10H10O2	0	332813	312185	0	5609	0	0	0	0	0
2-Propanone, 1,1-dichloro-	Ketones	513-88-2	C3H4Cl2O	0	0	0	0	0	0	0	0	855165	0
2-Butanone, 1,1-dichloro-3,3-dimethyl-	Ketones	22591-21-5	C6H10Cl2O	0	1125641	0	0	0	0	0	0	0	0
Ethanone, 1-(2,2-dimethylcyclopentyl)-	Ketones	3664-75-3	C9H16O	0	0	0	0	0	0	0	0	0	191464
1-(1,3-Dimethyl-1H-pyrazol-4-yl)ethanone	Ketones	52773-23-6	C7H10N2O	0	0	0	0	0	0	0	440952	0	0
(R)-(+)-3-Methylcyclopentanone	Ketones	6672-30-6	C6H10O	0	0	0	0	0	0	0	0	278943	0
2-Butanone, 1-chloro-3,3-dimethyl-	Ketones	13547-70-1	C6H11ClO	0	0	0	0	0	0	0	0	0	524795
Nona-3,5-dien-2-one	Ketones	80387-31-1	C9H14O	0	0	0	0	0	0	5203205	2953061	575470	2979772
5-Hepten-2-one	Ketones	6714-00-7	C7H12O	0	534884	0	464065	0	0	0	0	0	0
cis-5-Dodecenoic acid	Lipids and lipid-like molecules	2430-94-6	C12H22O2	266135	0	0	351904	0	0	0	0	0	845627
3-Pentenoic acid, 4-methyl-	Lipids and lipid-like molecules	504-85-8	C6H10O2	0	1756511	0	912534	1137535	0	0	3219243	0	0
1,3,5-Cycloheptatriene, 3,7,7-trimethyl-	Lipids and lipid-like molecules	3479-89-8	C10H14	0	0	0	0	0	0	300520	0	0	0
2-Octene, 2,6-dimethyl-	Lipids and lipid-like molecules	4057-42-5	C10H20	0	551357	0	0	0	0	0	0	0	0
2-Hexadecene, 3,7,11,15-tetramethyl-, [R-[R*,R*-(E)]]-	Lipids and lipid-like molecules	14237-73-1	C20H40	6865991	2497745	7740295	2303400	16287189	3515876	4733476	3821972	6078301	6025611
9,12,15-Octadecatrienoic acid, methyl ester, (Z,Z,Z)-	Lipids and lipid-like molecules	301-00-8	C19H32O2	637520	0	0	0	771226	0	0	0	0	0
Hexadecane, 2,6,10,14-tetramethyl-	Lipids and lipid-like molecules	638-36-8	C20H42	4883548	1953778	4404305	0	8378342	1647353	1416880	1136398	0	2107058
Linoleic acid ethyl ester	Lipids and lipid-like molecules	544-35-4	C20H36O2	0	0	0	1916078	0	0	650796	910462	0	1026991
cis-Dihydrocarvone	Lipids and lipid-like molecules	3792-53-8	C10H16O	0	0	0	0	0	203249	0	0	194733	0
Tetradecane, 2,6,10-trimethyl-	Lipids and lipid-like molecules	14905-56-7	C17H36	0	0	0	0	0	10391130	0	0	8302625	0
Hexanamide	Lipids and lipid-like molecules	628-02-4	C6H13NO	882671	1094154	1238867	570753	1503735	0	2299776	1745120	929816	685985
Cyclopentaneundecanoic acid	Lipids and lipid-like molecules	6053-49-2	C16H30O2	0	0	0	0	386511	0	0	0	0	0
Enanthamide	Lipids and lipid-like molecules	628-62-6	C7H15NO	0	0	0	0	0	716147	0	0	0	0
4-(2,2-Dimethyl-6-methylenecyclohexylidene)-3-methylbutan-2-one	Lipids and lipid-like molecules	93175-74-7	C14H22O	0	0	0	1627800	0	0	0	0	0	0
1-Dodecanol, 3,7,11-trimethyl-	Lipids and lipid-like molecules	6750-34-1	C15H32O	4933927	580446	2293067	0	281285	3323480	3702169	0	4491656	3521338
Pentadecane, 2,6,10-trimethyl-	Lipids and lipid-like molecules	3892-00-0	C18H38	0	0	0	0	0	0	571643	0	0	0
2,6,10-Trimethyltridecane	Lipids and lipid-like molecules	3891-99-4	C16H34	0	0	0	0	0	0	0	0	300281	0
Dodecane, 2,6,10-trimethyl-	Lipids and lipid-like molecules	3891-98-3	C15H32	429649	408690	1135129	731414	0	942354	512231	601881	692485	1114966
2,3-Dimethylpentanoic acid	Lipids and lipid-like molecules	82608-03-5	C7H14O2	729608	0	0	0	0	0	0	0	0	0
Acetic acid, [(1,1-dimethylethyl)thio]-	Lipids and lipid-like molecules	24310-22-3	C6H12O2S	0	0	0	0	1152220	0	0	0	0	0
(R)-(-)-4-Methylhexanoic acid	Lipids and lipid-like molecules	52745-93-4	C7H14O2	0	0	0	0	0	0	0	0	0	607088
Naphthalene, decahydro-1,4a-dimethyl-7-(1-methylethyl)-, [1S-(1a,4aa,7a,8abeta?)]-	Lipids and lipid-like molecules	30824-81-8	C15H28	0	304978	0	224834	0	0	0	0	0	0
Neophytadiene	Lipids and lipid-like molecules	504-96-1	C20H38	183221	0	219657	227477	269457	518695	554897	856862	869888	966841
Heptadecane, 2,6,10,14-tetramethyl-	Lipids and lipid-like molecules	18344-37-1	C21H44	1126831	3409700	0	976434	0	0	0	1709156	0	0
Pentadecane, 2,6,10,14-tetramethyl-	Lipids and lipid-like molecules	1921-70-6	C19H40	0	0	0	0	0	0	282967	0	0	662925
2-Hexanone, 5-methyl-5-nitro-	Organic 1,3-dipolar compounds	4604-49-3	C7H13NO3	0	0	0	0	0	0	937955	0	0	0
Heptane, 4-azido-	Organic 1,3-dipolar compounds	27126-22-3	C7H15N3	0	4689115	0	0	0	0	0	0	0	0
Ethanol, 2-nitro-, propionate (ester)	Organic 1,3-dipolar compounds	5390-28-3	C5H9NO4	0	0	0	3356514	0	0	0	0	0	0
Butane, 2-nitro-	Organic 1,3-dipolar compounds	600-24-8	C4H9NO2	0	4620996	10653042	0	0	0	0	0	0	0
Propane, 2-methyl-1-nitro-	Organic 1,3-dipolar compounds	625-74-1	C4H9NO2	0	0	0	0	319644	0	0	0	0	0
2-Azidopropane	Organic 1,3-dipolar compounds	691-57-6	C3H7N3	0	0	476457	0	1872612	0	0	0	0	0
Pentane, 2,4-dimethyl-2-nitro-	Organic 1,3-dipolar compounds	597-45-5	C7H15NO2	0	0	0	0	0	0	0	0	0	477831
Hexane, 1-nitro-	Organic 1,3-dipolar compounds	646-14-0	C6H13NO2	0	0	0	0	462097	0	0	0	0	0
Methane, fluorotrinitro-	Organic 1,3-dipolar compounds	1840-42-2	CFN3O6	0	0	0	0	492426	0	0	0	0	0
2-Octanone, 1-nitro-	Organic 1,3-dipolar compounds	16067-01-9	C8H15NO3	0	0	781927	0	0	0	0	0	0	0
Boronic acid, ethyl-	Organic acids and derivatives	4433-63-0	C2H7BO2	883268	0	0	0	4009446	0	0	0	0	0
Urea, triethylnitroso-	Organic acids and derivatives	50285-70-6	C7H15N3O2	609133	0	0	0	0	0	0	0	0	0
Pentanoic acid, 2,2,4-trimethyl-3-hydroxy-, isobutyl ester	Organic acids and derivatives	244074-78-0	C12H24O3	2190467	2788017	2352383	1130851	2957839	5351516	3478642	3832618	3924865	3550099
Borinic acid, diethyl-	Organic acids and derivatives	4426-31-7	C4H11BO	7621475	3784783	0	0	25361942	0	0	0	0	0
tert-Butyl N-hydroxycarbamate	Organic acids and derivatives	36016-38-3	C5H11NO3	0	0	796235	0	0	0	0	164741	0	307921
3-HYDROXY-2-METHYLBUTYRIC ACID, ETHYL ESTER	Organic acids and derivatives	27372-03-8	C7H14O3	0	0	711229	660000	3006216	0	0	0	0	0
3,3-Dimethyl-2-oxobutanoic acid	Organic acids and derivatives	815-17-8	C6H10O3	7530969	4382810	165572702	0	101278222	0	0	0	1054042	0
2-Oxooctanoic acid	Organic acids and derivatives	328-51-8	C8H14O3	0	0	0	0	0	0	711000	613432	0	425851
Semicarbazide	Organic acids and derivatives	4426-72-6	CH5N3O	0	0	0	0	0	0	0	0	0	3272881
Guanidine carbonate	Organic acids and derivatives	593-85-1	C3H12N6O3	0	1591861	0	0	0	0	0	0	0	0
Aminomethanesulfonic acid	Organic acids and derivatives	13881-91-9	CH5NO3S	1210027	0	1168546	9237949	420927	0	0	0	0	0
N-Methyltaurine	Organic acids and derivatives	107-68-6	C3H9NO3S	1363258	0	0	0	0	0	0	0	0	0
Octadecane, 1-(ethenyloxy)-	Organic oxygen compounds	930-02-9	C20H40O	0	3145161	0	0	0	0	0	0	0	0
Hexane, 1-(ethenyloxy)-	Organic oxygen compounds	5363-64-4	C8H16O	0	0	0	1346296	726197	900873	0	0	928631	2942461
3-Cyclohexene-1-carboxaldehyde, 4-methyl-	Organic oxygen compounds	7560-64-7	C8H12O	0	0	0	0	0	0	2646462	1969321	0	0
Ethene, methoxy-	Organic oxygen compounds	107-25-5	C3H6O	0	382530	0	926630	0	0	0	0	0	0
3-Hepten-2-one, 4-methyl-	Organic oxygen compounds	22319-25-1	C8H14O	585345	841058	707779	816775	0	0	0	0	0	0
1-Propene, 2-methoxy-	Organic oxygen compounds	116-11-0	C4H8O	0	0	0	0	0	0	0	9074972	0	0
Hydrogen isocyanate	Organic oxygen compounds	75-13-8	CHNO	0	0	0	0	0	2026842	0	3422861	0	0
Ethoxyacetylene	Organic oxygen compounds	927-80-0	C4H6O	0	0	0	0	0	1167891	0	0	0	0
Pivaloin	Organic oxygen compounds	815-66-7	C10H20O2	2157647	4587368	3041403	0	0	0	0	0	0	1327181
Methyl nitrate	Organic oxygen compounds	598-58-3	CH3NO3	0	0	111978789	119333166	0	117492509	40687732	39174538	0	0
tert-Butyl Hydroperoxide	Organic oxygen compounds	75-91-2	C4H10O2	0	0	8294196	0	6716284	1563202	0	2463987	0	0
Hydroperoxide, heptyl	Organic oxygen compounds	764-81-8	C7H16O2	708340	0	0	0	714366	0	832515	0	0	0
Hydroxylamine, O-decyl-	Organic oxygen compounds	29812-79-1	C10H23NO	981331	839812	1121906	3474542	1788763	3020791	0	0	0	2209595
4-Octanone, 5-hydroxy-3,6-dimethyl-	Organic oxygen compounds	62759-47-1	C10H20O2	0	0	588401	0	0	0	0	0	0	0
Hydroperoxide, 1-ethylbutyl	Organic oxygen compounds	24254-56-6	C6H14O2	0	0	2732769	0	0	0	0	357256	0	0
2-Hydroxy-3-hexanone	Organic oxygen compounds	54073-43-7	C6H12O2	0	0	0	0	0	0	0	0	0	584328
2-Hydroxy-3-pentanone	Organic oxygen compounds	5704-20-1	C5H10O2	1100865	6543951	16714022	3126596	12739570	2512244	0	3674795	979468	6453212
2-Heptanone, 1-ethoxy-	Organic oxygen compounds	51149-70-3	C9H18O2	0	0	0	0	0	0	376352	718733	0	0
Acetic acid, trifluoro-, 3,7-dimethyloctyl ester	Organic oxygen compounds	28745-07-5	C12H21F3O2	0	0	0	535275	0	0	0	0	0	0
Nitric acid, 1-methylethyl ester	Organic oxygen compounds	1712-64-7	C3H7NO3	0	0	0	0	0	0	0	0	0	1001213
2-Butenal, (E)-	Organic oxygen compounds	123-73-9	C4H6O	0	0	302060	0	0	0	0	0	0	0
Hydroxylamine, O-(3-methylbutyl)-	Organic oxygen compounds	19411-65-5	C5H13NO	24795423	89687187	64905022	43053769	46494205	0	0	0	0	34851097
2-Butenal, 2-ethyl-	Organic oxygen compounds	19780-25-7	C6H10O	0	0	0	0	0	0	0	251328	0	0
Hydroperoxide, 1-methylbutyl	Organic oxygen compounds	14018-58-7	C5H12O2	0	0	45642833	0	17425592	0	0	0	0	0
2-Butenal, 2-methyl-	Organic oxygen compounds	1115-11-3	C5H8O	0	0	0	1050100	0	0	450537	0	0	0
1,5-Hexadiene, 3,3,4,4-tetrafluoro-	Organohalogen compounds	1763-21-9	C6H6F4	0	0	0	0	0	209023	0	0	0	0
Ethene, 1,2-difluoro-	Organohalogen compounds	1691-13-0	C2H2F2	246740	0	0	0	0	0	0	0	0	0
Bis(2-chloroisopropyl) ether	Organohalogen compounds	39638-32-9	C6H12Cl2O	0	0	0	0	0	208296	0	0	0	0
Ethane, fluoro-	Organohalogen compounds	353-36-6	C2H5F	0	192789	0	0	484862	0	0	0	0	0
3-Bromooctane	Organohalogen compounds	999-64-4	C8H17Br	0	10225709	0	0	0	0	0	0	500292	0
Decane, 3-bromo-	Organohalogen compounds	30571-71-2	C10H21Br	0	0	0	0	0	0	0	0	606556	0
Hexane, 3,3,4,4-tetrafluoro-	Organohalogen compounds	648-36-2	C6H10F4	0	0	1035347	0	405330	0	0	0	0	0
Butane, 2-chloro-3-methyl-	Organohalogen compounds	631-65-2	C5H11Cl	0	0	0	0	0	0	0	0	344043	0
Heptane, 2-iodo-	Organohalogen compounds	18589-29-2	C7H15I	0	174589	0	0	0	0	0	0	0	0
1-Octanesulfonyl chloride	Organohalogen compounds	7795-95-1	C8H17ClO2S	0	0	0	0	0	0	0	0	0	1576280
Propane, 1-chloro-2-methyl-	Organohalogen compounds	513-36-0	C4H9Cl	0	0	0	3411044	0	0	0	0	0	0
2-Propanol, 1-chloro-	Organohalogen compounds	127-00-4	C3H7ClO	0	3922470	0	0	0	2399682	0	992857	1684210	0
1-Iodo-2-methylundecane	Organohalogen compounds	73105-67-6	C12H25I	6825857	0	868178	2277455	2750499	2908408	6143192	370955	1169650	0
1,3-Butadiyne, 1,4-difluoro-	Organohalogen compounds	64788-23-4	C4F2	0	0	41656108	0	0	0	0	0	0	0
(2R,5S)-2-Methyl-5-(prop-1-en-2-yl)-2-vinyltetrahydrofuran	Organoheterocyclic compounds	54750-69-5	C10H16O	0	0	0	0	0	0	0	159328	0	0
Aziridine, 1-ethenyl-	Organoheterocyclic compounds	5628-99-9	C4H7N	39841032	114082047	10031706	0	15989982	0	0	0	0	0
Aziridine, 1-(2-methyl-1-propenyl)-	Organoheterocyclic compounds	80839-93-6	C6H11N	0	0	0	0	754923	0	0	0	0	0
Pyrazine, 2-ethenyl-6-methyl-	Organoheterocyclic compounds	13925-09-2	C7H8N2	0	0	667673	0	0	0	0	0	0	0
1,3-Dioxolane, 2-(2-propenyl)-	Organoheterocyclic compounds	38653-49-5	C6H10O2	0	0	0	0	0	0	0	302656	0	0
1(3H)-Isobenzofuranone	Organoheterocyclic compounds	87-41-2	C8H6O2	0	0	18817	0	0	0	0	0	21579	18740
Butalamine	Organoheterocyclic compounds	22131-35-7	C18H28N4O	290616	0	0	0	0	0	0	0	0	0
Isothiazole	Organoheterocyclic compounds	288-16-4	C3H3NS	0	166352	0	0	0	0	0	0	0	0
Oxirane, (2-methylpropyl)-	Organoheterocyclic compounds	23850-78-4	C6H12O	0	0	258343	0	0	0	0	0	0	0
Furan-2-carbonyl chloride, tetrahydro-	Organoheterocyclic compounds	52449-98-6	C5H7ClO2	0	0	0	0	0	0	0	0	0	265036
2H-Pyran-2-methanol, tetrahydro-	Organoheterocyclic compounds	100-72-1	C6H12O2	0	194105	0	0	0	0	0	0	0	0
2-Furanmethanol, tetrahydro-5-methyl-	Organoheterocyclic compounds	6126-49-4	C6H12O2	0	0	0	0	0	0	0	0	0	362413
2H-Pyranmethanol, tetrahydro-2,5-dimethyl-	Organoheterocyclic compounds	54004-46-5	C8H16O2	40752453	75452759	61459567	26865335	0	0	16270175	0	14572882	0
3-Furanol, tetrahydro-2,2,4,4-tetramethyl-	Organoheterocyclic compounds	3611-76-5	C8H16O2	1079080	2508042	2352649	368176	0	136888	0	0	140984	0
Furan, tetrahydro-2-(methoxymethyl)-	Organoheterocyclic compounds	19354-27-9	C6H12O2	0	0	0	0	0	0	0	450372	0	0
Azetidine	Organoheterocyclic compounds	503-29-7	C3H7N	75314634	0	0	0	0	0	0	0	0	0
9-Borabicyclo[3.3.1]nonane, 9-(2-methylpropyl)-	Organoheterocyclic compounds	63942-77-8	C12H23B	0	0	0	0	0	0	0	272489	334439	0
9-Borabicyclo[3.3.1]nonane, 9-butyl-	Organoheterocyclic compounds	23532-74-3	C12H23B	0	0	0	0	1268028	0	0	0	0	0
8-Oxabicyclo[5.1.0]octane	Organoheterocyclic compounds	286-45-3	C7H12O	0	0	0	0	759142	0	0	0	0	0
5-acetyl-2,3-dihydro-1,4-thiazine	Organoheterocyclic compounds	101417-25-8	C6H9NOS	0	0	884836	0	750376	0	0	0	0	0
Pyrimidine, 5-methyl-	Organoheterocyclic compounds	2036-41-1	C5H6N2	0	0	0	1661841	0	0	0	0	0	0
Pentanal, 5-[(tetrahydro-2H-pyran-2-yl)oxy]-	Organoheterocyclic compounds	14194-86-6	C10H18O3	0	255967	0	0	0	0	0	0	0	0
4-Acetoxy-2-azetidinone	Organoheterocyclic compounds	28562-53-0	C5H7NO3	0	0	0	0	0	0	0	1045623	0	0
1H-Indole, 4-methyl-	Organoheterocyclic compounds	16096-32-5	C9H9N	262994	0	185948	211513	0	0	0	0	0	0
4-Amino-3-hydroxytetrahydrothiophene 1,1-dioxide	Organoheterocyclic compounds	55261-00-2	C4H9NO3S	0	216893	0	0	0	0	0	0	0	0
Furan, 4,5-diethyl-2,3-dihydro-2,3-dimethyl-	Organoheterocyclic compounds	54244-89-2	C10H18O	0	0	0	0	0	215676	179619	0	0	0
Oxazole, 4,5-dimethyl-	Organoheterocyclic compounds	20662-83-3	C5H7NO	0	0	670516	0	545053	0	0	0	0	0
1H-Imidazole, 4,5-dimethyl-	Organoheterocyclic compounds	2302-39-8	C5H8N2	0	0	0	0	294497	0	0	0	0	0
1-Oxetan-2-one, 4,4-diethyl-3-methylene-	Organoheterocyclic compounds	136066-41-6	C8H12O2	0	474707	756839	0	0	0	0	0	0	0
1,3-Dioxan-5-ol, 4,4,5-trimethyl-	Organoheterocyclic compounds	54063-14-8	C7H14O3	0	0	943982	0	0	0	0	0	0	0
2-Butanone, 4-(5-methyl-2-furanyl)-	Organoheterocyclic compounds	13679-56-6	C9H12O2	0	0	0	0	0	0	188244	215923	0	0
Oxirane, 3-hydroxypropyl-	Organoheterocyclic compounds	21915-56-0	C5H10O2	0	0	0	0	0	0	479706	0	0	0
2(3H)-Furanone, dihydro-4-methyl-	Organoheterocyclic compounds	1679-49-8	C5H8O2	0	0	0	0	0	286908	358280	461457	321240	309453
Benzofuran, 3-methyl-	Organoheterocyclic compounds	21535-97-7	C9H8O	0	0	0	0	0	0	0	406852	0	0
3-Benzofurancarboxaldehyde, 2,3-dihydro-3-methyl-	Organoheterocyclic compounds	39891-60-6	C10H10O2	700132	0	0	1050566	0	0	3003068	0	1362023	1182787
2(3H)-Furanone, 3-butyldihydro-	Organoheterocyclic compounds	19340-56-8	C8H14O2	0	0	0	0	0	0	0	0	0	940111
3-Amino-5-t-butylisoxazole	Organoheterocyclic compounds	55809-36-4	C7H12N2O	1089304	621445	446696	224865	409499	395798	660996	1034936	559991	401347
Thiazolidine, 2-isobutyl-	Organoheterocyclic compounds	696-70-8	C7H15NS	0	0	3080004	0	2350258	0	0	0	0	0
Thiophene, 2-ethyl-	Organoheterocyclic compounds	872-55-9	C6H8S	0	0	0	0	0	0	0	247452	0	0
Oxetane, 2-ethyl-3-methyl-	Organoheterocyclic compounds	53778-62-4	C6H12O	0	0	0	0	0	0	441640	0	0	0
2,3,5-Trimethyl-6-ethylpyrazine	Organoheterocyclic compounds	17398-16-2	C9H14N2	0	390739	33582220	15053969	65249541	0	0	0	0	0
2-tert-Butoxytetrahydrofuran	Organoheterocyclic compounds	1927-59-9	C8H16O2	0	0	0	0	0	9648755	12780740	0	15875048	0
Thiazolidine, 2-methyl-	Organoheterocyclic compounds	24050-16-6	C4H9NS	1629636	4101902	14568752	5966665	14236310	152541	649664	525716	789052	1596009
Thiazole, 2-methyl-	Organoheterocyclic compounds	3581-87-1	C4H5NS	177641	1579969	3553352	517082	1375061	0	0	0	0	249827
Thiazole, 4,5-dihydro-2-methyl-	Organoheterocyclic compounds	2346-00-1	C4H7NS	261598	845280	5677847	1060398	3200882	0	0	0	0	0
2-Furanol, tetrahydro-2-methyl-	Organoheterocyclic compounds	7326-46-7	C5H10O2	0	0	0	0	0	198470	0	0	0	0
Furan, 2-butyltetrahydro-	Organoheterocyclic compounds	1004-29-1	C8H16O	0	229720	0	0	0	0	645895	593401	0	494103
Azetidine, 2-phenyl-	Organoheterocyclic compounds	22610-18-0	C9H11N	0	297686	0	0	0	0	1173982	1129403	0	0
2H-Pyran, 2-(1,1-dimethylethoxy)tetrahydro-	Organoheterocyclic compounds	1927-69-1	C9H18O2	0	371409	0	0	0	0	0	0	0	0
1H-Pyrrole, 2,5-dimethyl-	Organoheterocyclic compounds	625-84-3	C6H9N	0	312402	0	0	0	0	0	0	0	0
2,4-Dimethyl-2-thiazoline	Organoheterocyclic compounds	6114-40-5	C5H9NS	323136	0	1364300	196599	3111084	0	0	0	0	0
1H-Pyrrole, 2,4-dimethyl-	Organoheterocyclic compounds	625-82-1	C6H9N	1274661	0	1674839	879898	0	0	0	0	0	0
Pyridine, 2,4,6-trimethyl-	Organoheterocyclic compounds	108-75-8	C8H11N	1904179	1151783	3539368	1712657	2122825	796370	0	249408	230589	654247
1,4-Dioxane, 2,3-dimethoxy-	Organoheterocyclic compounds	23918-30-1	C6H12O4	0	0	0	0	749764	0	0	0	0	0
Furan, 2,3,5-trimethyl-	Organoheterocyclic compounds	10504-04-8	C7H10O	0	0	490583	841320	681818	0	0	0	0	0
Oxetane, 2,2-dimethyl-	Organoheterocyclic compounds	6245-99-4	C5H10O	8487893	24334645	7710818	5109677	8803867	22131698	26378053	20461128	18289946	13701868
Isobutylene epoxide	Organoheterocyclic compounds	558-30-5	C4H8O	5749257	10083331	0	0	5764122	9531434	10671067	0	8049630	7383692
Thiophene, 2,2'-(1,1,2,2,3,3,4,4,5,5-decafluoro-1,5-pentanediyl)bis-	Organoheterocyclic compounds	24014-44-6	C13H6F10S2	0	0	0	0	472064	0	0	0	0	0
Furan, tetrahydro-2,2,5,5-tetramethyl-	Organoheterocyclic compounds	15045-43-9	C8H16O	3009260	2128337	1750134	2233392	2283287	677852	778850	0	3203817	1972298
Oxetane, 2,2,4-trimethyl-	Organoheterocyclic compounds	23120-44-7	C6H12O	0	0	0	0	0	440695	0	0	0	0
Furan, tetrahydro-2,2,4,4-tetramethyl-	Organoheterocyclic compounds	3358-28-9	C8H16O	0	0	601823	0	0	12999077	0	0	0	32738311
Oxetane, 2,2,3-trimethyl-	Organoheterocyclic compounds	23120-43-6	C6H12O	0	2436458	0	1273428	0	0	0	0	0	0
2H-Pyran, 2-(bromomethyl)tetrahydro-	Organoheterocyclic compounds	34723-82-5	C6H11BrO	0	0	0	0	0	0	0	0	236226	0
2-(3-Methyl-3-nitrobutyl)-1,3-dioxolane	Organoheterocyclic compounds	57620-56-1	C8H15NO4	0	0	0	376248	0	0	0	0	0	0
2(3H)-Furanone, 5-ethyldihydro-3-methyl-	Organoheterocyclic compounds	2610-98-2	C7H12O2	0	182721	0	0	0	0	0	0	0	0
2-(Adamantan-1-yl)pyrrolidine	Organoheterocyclic compounds	180258-96-2	C14H23N	0	0	0	0	0	0	235516	0	0	0
1-Tetrazol-2-ylethanone	Organoheterocyclic compounds	51410-11-8	C3H4N4O	0	0	0	1206654	0	0	0	0	0	0
1H-2,3-Benzodiazepine, 1-methyl-	Organoheterocyclic compounds	29100-32-1	C10H10N2	0	0	0	0	0	0	0	2843276	2250910	0
1H-1,2,4-Triazol-3-amine, 1-methyl-	Organoheterocyclic compounds	49607-51-4	C3H6N4	0	0	0	0	741682	0	0	0	0	0
1-Methyl-1H-1,2,4-triazole	Organoheterocyclic compounds	6086-21-1	C3H5N3	0	0	378713	0	0	0	0	0	0	0
1H-Tetrazole-1,5-diamine	Organoheterocyclic compounds	2165-21-1	CH4N6	3780644	0	0	0	0	0	0	0	0	0
1,6-Anhydro-3,4-dideoxy-beta?-D-gluco-hexopyranose	Organoheterocyclic compounds	39682-48-9	C6H10O3	0	0	0	0	0	224053	0	0	0	0
1,5-Dimethyl-6-oxa-bicyclo[3.1.0]hexane	Organoheterocyclic compounds	82461-31-2	C7H12O	0	0	0	0	0	0	0	0	0	2785266
1,5-Diphenyl-2H-1,2,4-triazoline-3-thione	Organoheterocyclic compounds	5055-74-3	C14H11N3S	0	0	0	0	0	162870	0	0	0	0
1,3-Oxathiane	Organoheterocyclic compounds	646-12-8	C4H8OS	0	0	0	0	0	0	0	0	0	353879
Oxirane, dodecyl-	Organoheterocyclic compounds	3234-28-4	C14H28O	0	0	0	0	0	0	448204	0	0	0
1,2,5-Thiadiazole	Organoheterocyclic compounds	288-39-1	C2H2N2S	0	988504	1079572	214158	0	0	0	0	0	0
Isoquinoline, 1,2,3,4-tetrahydro-	Organoheterocyclic compounds	91-21-4	C9H11N	0	0	0	1139077	0	0	0	0	0	0
9-Oxabicyclo[6.1.0]nonane, 1-methyl-, cis-	Organoheterocyclic compounds	52954-47-9	C9H16O	0	0	0	0	0	0	0	0	0	783514
2,2'-Bi-2H-pyran, octahydro-	Organoheterocyclic compounds	16282-29-4	C10H18O2	0	0	0	0	0	215165	0	0	0	0
Borane, trimethyl-	Organometallic compounds	593-90-8	C3H9B	0	0	0	0	0	0	0	0	3119746	0
2-Propen-1-amine	Heterocyclic_Compounds	107-11-9	C3H7N	725959	0	0	0	0	0	0	0	0	0
Diazene, bis(1,1-dimethylethyl)-	Heterocyclic_Compounds	927-83-3	C8H18N2	0	0	0	0	0	0	0	0	0	573216
4-Cyanocyclohexene	Heterocyclic_Compounds	100-45-8	C7H9N	0	14412396	11523233	0	0	3630010	11504794	9544270	9312342	21506247
2-Butenenitrile	Heterocyclic_Compounds	4786-20-3	C4H5N	0	344523	0	0	0	0	0	0	0	0
Propanal, 2-propenylhydrazone	Heterocyclic_Compounds	19031-78-8	C6H12N2	0	0	0	0	0	0	0	0	1506522	0
Methyl isocyanide	Heterocyclic_Compounds	593-75-9	C2H3N	5445600	43699000	0	5209990	5757702	16777897	17143335	14286025	0	7197439
Cyclopentanamine	Heterocyclic_Compounds	1003-03-8	C5H11N	256072	0	0	0	0	0	0	0	325721	0
Methane, nitroso-	Heterocyclic_Compounds	865-40-7	CH3NO	0	0	0	0	254262	0	0	689609107	0	302244695
Butane, 1-isocyano-	Heterocyclic_Compounds	2769-64-4	C5H9N	0	0	0	0	0	274247	0	0	0	248159944
Propane, 1-isocyano-	Heterocyclic_Compounds	627-36-1	C4H7N	0	0	0	18069817	0	0	0	0	0	0
Amyl nitrite	Heterocyclic_Compounds	463-04-7	C5H11NO2	0	1470243	0	0	0	0	0	0	0	0
Neopentylamine	Heterocyclic_Compounds	5813-64-9	C5H13N	0	0	0	12662355	0	16874007	0	0	0	0
Nitroxide, bis(1,1-dimethylethyl)	Heterocyclic_Compounds	2406-25-9	C8H18NO	0	0	0	0	0	0	0	324491	0	0
2-Propanamine, 2-methyl-	Heterocyclic_Compounds	75-64-9	C4H11N	0	5557850	0	0	0	0	0	0	0	0
Propiolonitrile	Heterocyclic_Compounds	1070-71-9	C3HN	0	0	0	14621737	0	1728723	0	0	0	0
Diazene, dimethyl-	Heterocyclic_Compounds	503-28-6	C2H6N2	0	0	0	0	0	78868674	0	248065	0	488324
Hexanenitrile	Heterocyclic_Compounds	628-73-9	C6H11N	0	0	0	0	0	0	430509	432450	0	0
Cyclobutylamine	Heterocyclic_Compounds	2516-34-9	C4H9N	0	0	1570947	0	20307297	0	0	16744794	0	19713824
Butanenitrile	Heterocyclic_Compounds	109-74-0	C4H7N	0	1374702	0	0	0	0	0	0	0	0
Acetonitrile-d3	Heterocyclic_Compounds	2206-26-0	C2D3N	3445689	5192386	0	0	0	0	0	112055333	0	0
Aziridine, 1-methyl-2-methylene-	Heterocyclic_Compounds	25012-55-9	C4H7N	0	0	0	0	0	0	0	0	0	649769
2-Propanone, hydrazone	Heterocyclic_Compounds	5281-20-9	C3H8N2	0	0	1576900	0	2118434	0	0	0	0	0
Propanenitrile	Heterocyclic_Compounds	107-12-0	C3H5N	0	3980322	0	0	0	0	1125526	0	0	0
1-Octanamine, N-methyl-	Heterocyclic_Compounds	2439-54-5	C9H21N	0	0	0	0	7276567	0	0	0	0	0
1,3-Propanediamine, N-methyl-	Heterocyclic_Compounds	6291-84-5	C4H12N2	6297018	0	0	0	0	0	0	0	0	0
Benzenamine, N-2-propyn-1-yl-	Heterocyclic_Compounds	14465-74-8	C9H9N	0	0	0	0	0	0	0	0	0	248102
Methanamine, N-methoxy-	Heterocyclic_Compounds	1117-97-1	C2H7NO	0	320239	0	0	0	0	0	0	0	0
1,2-Ethanediamine, N'-ethyl-N,N-dimethyl-	Heterocyclic_Compounds	123-83-1	C6H16N2	0	0	0	0	0	0	0	1788219	0	0
Cyclohexanamine, N,N-dimethyl-	Heterocyclic_Compounds	98-94-2	C8H17N	604891	439229	0	628252	0	0	0	0	0	0
4-Aminoheptane	Heterocyclic_Compounds	16751-59-0	C7H17N	0	0	0	0	846975	0	0	0	0	0
3-Methylhexan-2-amine	Heterocyclic_Compounds	35399-82-7	C7H17N	0	2782983	0	0	0	0	15860050	0	0	0
2-Hydrazinoethanol	Heterocyclic_Compounds	109-84-2	C2H8N2O	0	0	5829117	0	0	718090	0	0	0	0
2-Pentanamine	Heterocyclic_Compounds	63493-28-7	C5H13N	0	0	0	0	0	0	0	0	0	23019798
1-Methyldodecylamine	Heterocyclic_Compounds	13205-57-7	C13H29N	0	0	0	0	6251084	0	0	0	0	0
3-Amino-2,4-dimethylpentane	Heterocyclic_Compounds	4083-57-2	C7H17N	0	822890	0	0	0	0	0	0	0	0
(2-Aziridinylethyl)amine	Heterocyclic_Compounds	4025-37-0	C4H10N2	0	0	10518923	8123820	0	0	21473662	0	47228683	0
2-Hexanamine, 5-methyl-	Heterocyclic_Compounds	28292-43-5	C7H17N	0	0	0	7452842	0	0	0	0	0	0
2-Hexanamine, 4-methyl-	Heterocyclic_Compounds	105-41-9	C7H17N	0	0	0	0	0	0	0	3453635	0	0
(S)-(+)-1-Cyclohexylethylamine	Heterocyclic_Compounds	17430-98-7	C8H17N	0	0	0	0	5622189	0	0	0	0	0
N-(1,1-Dimethyl-2-propynyl)-N,N-dimethylamine	Heterocyclic_Compounds	19788-24-0	C7H13N	0	0	0	0	0	0	1877409	0	0	0
Formamidoxime	Heterocyclic_Compounds	624-82-8	CH4N2O	0	0	680545	0	0	0	0	0	0	0
Ethynyl tert-butyl sulfoxide	Organosulfur compounds	41463-34-7	C6H10OS	0	1266994	0	0	0	0	0	0	0	0
Ethane, 1,1'-[methylenebis(thio)]bis-	Organosulfur compounds	4396-19-4	C5H12S2	0	0	1395539	0	0	0	0	0	0	0
Thiocyanic acid, octyl ester	Organosulfur compounds	19942-78-0	C9H17NS	0	0	0	0	0	0	1001855	0	0	0
Disulfide, diheptyl	Organosulfur compounds	10496-16-9	C14H30S2	0	0	0	0	0	0	0	0	204364	0
1-Hexanethiol, 2-ethyl-	Organosulfur compounds	7341-17-5	C8H18S	0	0	0	0	0	0	0	0	316253	0
2-Undecanethiol, 2-methyl-	Organosulfur compounds	10059-13-9	C12H26S	4058982	23430717	3785181	14100590	3581049	0	1830211	0	0	2161103
3,5-Dithiahexanol 5,5-dioxide	Organosulfur compounds	68483-74-9	C4H10O3S2	0	310635	0	0	0	0	228168	0	0	0
Ethane, 1,1-bis(methylthio)-	Organosulfur compounds	7379-30-8	C4H10S2	204291	0	1518084	0	0	0	0	0	0	0
1,4-Heptadiene	Phenylpropanoids and polyketides	5675-22-9	C7H12	0	838381	0	0	0	0	0	0	0	840921
Benzene, 1,1'-(1,1,2,2-tetramethyl-1,2-ethanediyl)bis-	Phenylpropanoids and polyketides	1889-67-4	C18H22	0	256466	0	0	0	0	0	0	0	0
2,4-Nonadienal		6750-03-4	C9H14O	0	0	0	0	0	0	0	0	0	1013491
Bicyclo[3.1.0]hex-2-ene, 2-methyl-5-(1-methylethyl)-		2867-05-2	C10H16	279644	0	273527	0	0	0	492289	0	0	0
Furan, 2-(1-pentenyl)-, (E)-		20992-69-2	C9H12O	0	0	0	0	0	0	182036	370498	0	290665
trans,trans-2,9-Undecadiene		22057-21-2	C11H20	0	0	0	0	0	0	151326	364065	0	0
Benzene, 1-ethenyl-4-ethyl-		3454-07-7	C10H12	0	0	0	0	0	196065	0	0	0	25144
E-11-Tetradecen-1-ol trifluoroacetate		4294581-58-6	C16H27F3O2	0	0	0	0	420536	0	0	0	0	0
9,12-Octadecadienoic acid, ethyl ester		7619-08-1	C20H36O2	3645318	2629355	3388133	0	5007258	0	0	0	0	0
4-Penten-2-one, 4-methyl-		3744-02-3	C6H10O	308792	0	0	0	0	0	0	0	557840	616767
3-Decen-1-yne, (E)-		2807-10-5	C10H16	0	0	0	0	0	0	888859	0	0	0
2-Isopropenyl-5-methylhex-4-enal		75697-98-2	C10H16O	0	0	0	0	802293	0	0	0	0	0
Vinyl 2-ethylhexanoate		94-04-2	C10H18O2	0	0	0	0	690646	0	0	0	0	0
2,4-Undecadien-1-ol		77657-78-4	C11H20O	0	0	0	0	0	0	0	238268	0	0
2,4-Heptadienal, (E,E)-		4313-03-5	C7H10O	0	0	0	0	0	0	237199	239894	0	536448
1-Octene, 3-methyl-		13151-08-1	C9H18	0	0	0	0	0	292359	0	0	0	0
1-Octene, 3,7-dimethyl-		4984-01-4	C10H20	0	519681	365004	406620	346567	0	366022	316620	216521	386290
1,3-cis,5-cis-Octatriene		40087-62-5	C8H12	0	0	0	0	0	0	0	1054827	0	0
1,3-Cyclopentadiene, 5-(1-methylpropylidene)-		3141-02-4	C9H12	0	0	0	0	0	0	206389	0	0	211814
1,3-Cyclododecadiene, (E,Z)-		1129-92-6	C12H20	0	0	0	0	0	0	0	0	0	315026
1,3-Cyclohexadiene, 5-butyl-		30168-57-1	C10H16	0	0	0	0	0	0	0	0	0	572591
(Z)-Undec-6-en-2-one		107853-70-3	C11H20O	4252248	4098346	1054710	1085450	1330842	0	0	0	0	0
(Z)-Ethyl pentadec-9-enoate		56219-09-1	C17H32O2	0	0	0	0	0	0	0	0	0	248320
(Z)-Ethyl heptadec-9-enoate		1089325-29-0	C19H36O2	1189745	778692	595812	1056462	444517	0	0	0	0	0
(3E,5E)-2,6-Dimethylocta-3,5,7-trien-2-ol		206115-88-0	C10H16O	0	0	431453	0	505542	0	0	0	405085	0
Acetyl valeryl		96-04-8	C7H12O2	1514153	2342128	25745462	4560585	20715341	0	0	0	0	2102996
Ethane-1,1-diol dipropanoate		26880-30-8	C8H14O4	0	0	0	0	4321920	0	0	0	0	0
Ethanone, 1-(2,4,5-triethylphenyl)-		2715-54-0	C14H20O	306794	0	213024	218470	359479	533221	0	293919	404401	483488
Acetonitrile		75-05-8	C2H3N	0	0	21539768	0	0	0	1016457	0	10369324	0
Artedouglasia oxide A		115403-96-8	C15H22O3	0	0	1239529	0	0	0	0	0	0	1039784
Tetrahydrofuran, 2-ethyl-5-methyl-		931-39-5	C7H14O	0	0	0	0	0	183165	0	422433	0	0
Bis(N-methoxy-N-methylamino)methane		6919-46-6	C5H14N2O2	0	1902695	0	0	0	0	0	0	0	0
Boron trifluoride		7637-07-2	BF3	1023429	0	0	5693005	591759	2452285	892763	1044140	688011	1766874
Nonane, 2,2,4,4,6,8,8-heptamethyl-		4390-04-9	C16H34	0	194871	0	0	0	0	0	0	0	0
Uracil, 1,3,6-trimethyl-5-(3-methyl-1H-indol-2-yl)-		123739-89-9	C16H17N3O2	0	0	0	0	0	0	0	141408495	0	0
Spiro[cyclopropane-1,6'-[3]oxatricyclo[3.2.1.0(2,4)]octane]		107079-37-8	C9H12O	0	0	0	0	0	0	0	0	0	233067
Methoxyacetyl chloride		38870-89-2	C3H5ClO2	0	0	0	0	0	1134724	0	0	0	0
Methyl(methyl-4-deoxy-2-O-methylbeta?l-threo-hex-4-enolpyranosid)uronate		52545-23-0	C9H14O6	0	0	0	229107	0	0	0	0	0	0
Methanesulfonic anhydride		7143-01-3	C2H6O5S2	1777578	0	0	0	1974413	0	0	0	0	0
Oxirane, 2-(1,1-dimethylethyl)-3-ethyl-, cis-		36099-44-2	C8H16O	0	0	0	0	0	0	0	0	0	157555
trans-(2-Ethylcyclopentyl)methanol		36258-08-9	C8H16O	0	0	0	0	0	0	0	0	0	992122
Dibenzo[cd,g]indazole-3-sulfonic acid, 2,6-dihydro-6-oxo-		293765-87-4	C14H8N2O4S	1154091	0	6092208	0	0	0	0	0	0	0
Di(1,2,5-oxadiazolo)[3,4-b:3,4-E]pyrazine, 4,8-diacetyl-		186205-18-5	C8H6N6O4	0	0	0	0	0	0	0	0	540996	0
Propanamide, N-methyl-2-amino-		70875-70-6	C4H10N2O	0	0	0	0	2819111	0	0	0	0	0
Propane, 1,1-dimethoxy-		4744-10-9	C5H12O2	0	427296	0	0	0	0	0	0	0	0
Propanoic acid, 2-methyl-, 3-methylbutyl ester		2050-01-3	C9H18O2	1998889	0	315508	4894076	5607872	0	0	0	0	0
N-Dimethylaminomethyl-tert.-butyl-isopropylphosphine		83718-54-1	C10H24NP	0	0	0	0	0	0	0	0	0	1583702
dl-Isoleucine, ethyl ester		55056-62-7	C8H17NO2	0	801737	718076	829232	3577469	191556	387845	0	0	0
5-Ethyldecane		17302-36-2	C12H26	0	0	0	634775	0	376523	623667	834433	0	701905
4a,8a-(Methaniminomethano)naphthalene-9,11-dione, 10-phenyl-		69915-10-2	C18H13NO2	0	0	0	0	287439	0	0	0	0	0
4',6'-Dihydroxy-2',3'-dimethylacetophenone		7743-14-8	C10H12O3	0	0	0	215657	315618	0	0	0	0	0
3-Heptanone, 4-methyl-		6137-11-7	C8H16O	211315	606769	267669	0	0	0	0	0	13935400	166013
3,5-Dimethyl-2-octanol		19781-09-0	C10H22O	0	0	0	0	0	0	0	0	199814	0
2-Acetoxytetralin		4294536-57-0	C12H14O2	0	0	7258840	2055958	0	0	4237647	2650413	0	0
2-Octanol, (S)-		6169-06-8	C8H18O	0	0	0	0	0	0	0	0	0	1032447
2,3'-Bifuran, octahydro-		73373-15-6	C8H14O2	278332	0	0	0	0	0	0	0	0	0
(2-Methyl-[1,3]dithian-2-yl)phenylmethanol		78349-00-5	C12H16OS2	0	0	3450251	0	0	0	0	0	0	0
1-hydroxy-1,2,3,4-tetrahydronaphthalene trifluoroacetate ester		134563-46-5	C12H11F3O2	671048	17783468	1946830	0	0	0	0	0	0	0
1H-Indene, 1-ethyloctahydro-7a-methyl-, (1a,3abeta?,7aa)-		56324-71-1	C12H22	0	0	0	0	0	188632	0	0	0	0
1,2-Dioxaspiro[4.5]decan-3-one, 4-methylene-		136066-34-7	C9H12O3	0	0	0	0	0	0	1194336	0	0	0
Propanoic acid, 2-methoxy-		4324-37-2	C4H8O3	0	248581	231966	0	0	0	0	0	0	0
Pentan-2-ol, 1-tert-buthylamino-4-methyl-		339196-64-4	C10H23NO	0	0	60991725	0	0	0	0	0	0	0
Ethyne, fluoro-		2713-09-9	C2HF	0	0	12680824	0	0	0	0	15771927	0	0
(Z)-Pentadec-6-en-2-one		252931-22-9	C15H28O	6910467	277644	0	0	0	0	0	0	0	0
(+-)-5-Methyl-2-hexanol		111768-09-3	C7H16O	0	798703	0	0	0	0	0	0	0	0
(5-Ethylcyclopent-1-enyl)methanol		36431-59-1	C8H14O	0	0	0	0	0	0	0	0	0	517405
(SS)- or (RR)-2,3-hexanediol		22520-19-0	C6H14O2	0	0	623867	0	0	0	0	0	0	0
1-(2-Tetrahydrofurylmethyl)piperidine		1199-81-1	C10H19NO	0	0	2778978	0	2357827	0	0	0	0	0
1-Butene, 3-butoxy-2-methyl-		56585-28-5	C9H18O	0	0	0	0	0	0	0	0	196281	0
1-Ethyl-1-methylhydrazine		4986-48-5	C3H10N2	0	797341	0	0	0	0	0	0	0	0
1-Octene, 3,4-dimethyl-		56728-11-1	C10H20	0	0	7146551	0	0	0	0	0	0	0
1-Propanol, 3-mercapto-		19721-22-3	C3H8OS	1395999	0	0	0	0	0	0	0	0	0
1-Propionylethyl acetate		2983-05-3	C7H12O3	0	0	1121019	0	0	0	0	0	0	0
1,2,4,5-Tetrazin-3-amine, 6-methyl-		14418-27-0	C3H5N5	0	0	448666	0	0	0	0	0	0	0
1,2'-Binaphthalene, 1',2',3',4'-tetrahydro-		32675-22-2	C20H18	23117140	24522199	35566340	37222742	22811861	20196089	25177383	25432031	30872829	24950656
1,3-Dioxolan-2-one, 4-ethyl-		4437-85-8	C5H8O3	1023843	0	0	0	0	0	0	0	0	0
1,4-Methanophthalazine, 1,4,4a,5,6,7,8,8a-octahydro-1,4,9,9-tetramethyl-, (1a,4a,4aa,8aa)-		109746-14-7	C13H22N2	676778	0	0	0	0	0	0	0	0	0
2-((2-(2-Methoxyethoxy)ethoxy)carbonyl)benzoic acid		207790-01-0	C13H16O6	0	0	0	0	0	2057813	0	0	0	0
2-Decene, 9-methyl-, (Z)-		74630-24-3	C11H22	0	0	0	0	0	246906	0	898196	0	0
2-Ethylbutyl isobutyrate		74398-54-2	C10H20O2	0	0	0	0	0	0	560080	0	0	0
2-Furanmethanol, tetrahydro-5-methyl-, trans-		54774-28-6	C6H12O2	0	0	0	0	0	0	0	1892212	0	0
2-Methyl-6-hepten-3-ol		78631-45-5	C8H16O	1310039	0	0	0	0	0	0	0	0	1064841
2-Pentenoic acid, 4-hydroxy-		28525-83-9	C5H8O3	0	0	0	548447	0	0	0	0	0	0
2-Propanol, 1-[2-(2-methoxy-1-methylethoxy)-1-methylethoxy]-		20324-33-8	C10H22O4	0	0	0	0	0	381512	0	0	0	0
2,2-Dimethyl-N-phenethylpropionamide		62056-54-6	C13H19NO	0	0	0	1151265	0	0	0	0	0	0
2,2-Dimethyl-propyl 2,2-dimethyl-propanesulfinyl sulfone		82360-14-3	C10H22O3S2	0	0	0	0	0	0	0	0	0	299399
2,2,3,3-Tetraethyloxirane		94459-28-6	C10H20O	0	0	0	0	0	0	0	0	2317949	0
2,2,5-TRIMETHYL-3,4-DIHYDRO-2H-PYRROLE 1-OXIDE		4567-18-4	C7H13NO	0	0	1419224	0	1111294	0	0	0	0	0
2,3-Heptadien-5-yne, 2,4-dimethyl-		41898-89-9	C9H12	0	0	0	0	0	0	0	484956	0	0
2,3,4-Trimethyl-5-hexen-3-ol		28638-29-1	C9H18O	0	613262	0	0	0	0	0	0	0	0
2,4-Nonanedione, 5-ethyl-		5336-61-8	C11H20O2	0	0	0	0	0	0	0	0	8322775	0
2,4,4-Trimethylpentyl propylphosphonofluoridate		333416-28-7	C11H24FO2P	0	0	0	0	0	0	0	0	136994	0
2,5-Dimethyl-1-hepten-4-ol		19549-95-2	C9H18O	1410526	10851248	0	27865718	0	0	0	0	0	0
2,5-Dimethyl-1,5-hexadien-3-ol		17123-63-6	C8H14O	300621	0	221544	0	0	0	193351	0	218787	0
2(3H)-Furanone, dihydro-3,5-dimethyl-		5145-01-7	C6H10O2	284467	712814	620760	0	0	0	0	0	0	332478
3-Ethyl-5-methyl-1-heptyn-3-ol		207974-16-1	C10H18O	262816	775369	0	0	0	0	0	0	0	0
3-Hexadecanone		18787-64-9	C16H32O	0	0	205747	0	0	0	0	0	0	0
3-Methoxy-3-methylbutyl acetate		4294537-28-4	C8H16O3	1949129	0	0	0	0	0	0	0	0	0
3-Methylbutanohydrazide		24310-18-7	C5H12N2O	0	0	0	0	654735	0	0	0	0	0
3-Octene, (E)-		14919-01-8	C8H16	0	681227	0	0	0	0	0	0	0	0
3-Pentanol, 2-chloro-4-methyl-, (R*,S*)-(???????????????Â¡Ã)-		74685-65-7	C6H13ClO	0	207674	0	212808	0	0	0	0	341277	0
3-Penten-2-one, 4-(acetyloxy)-, (Z)-		38365-58-1	C7H10O3	0	363274	0	0	0	0	0	0	0	0
3,7,11-Tridecatrienenitrile, 4,8,12-trimethyl-		6006-01-5	C16H25N	0	0	0	0	0	0	0	184014	0	0
4-Heptanol, 3,4-dimethyl-		5406-10-0	C9H20O	0	248387	0	0	0	0	0	0	0	0
4-Hydroxy-N-methylpiperidine		106-52-5	C6H13NO	0	0	0	0	815389	0	0	0	0	0
4-Methylmercaptoaniline		104-96-1	C7H9NS	0	0	0	0	0	0	226535	0	0	0
4-Pentyn-2-ol		2117-11-5	C5H8O	0	0	0	0	0	3477960	0	0	0	0
4,4'-Bi-1,3,2-dioxaborolane, 2,2'-diethyl-		58163-66-9	C8H16B2O4	753658	0	0	0	788588	0	0	0	0	0
4,7,10-Hexadecatrienoic acid, methyl ester		17364-31-7	C17H28O2	0	0	0	0	0	0	0	0	0	984336
4,9-Decadienoic acid, 2-nitro-, ethyl ester		29085-46-9	C12H19NO4	1541992	0	0	0	0	0	0	0	0	0
5-Ethyl-4-n-propylthiazole		35508-67-9	C8H13NS	0	0	316007	0	667441	0	0	0	0	0
5-Hexenal		764-59-0	C6H10O	0	0	0	0	0	0	1484890	834595	0	0
6-Hepten-2-ol, 2,6-dimethyl-		32779-58-1	C9H18O	0	456686	282666	0	0	0	0	0	0	0
8-Heptadecene		2579-04-6	C17H34	357405	0	0	0	0	0	0	0	0	0
9-Borabicyclo[3.3.1]nonane, 9-(1-methylpropyl)-		53317-06-9	C12H23B	0	0	596075	0	0	0	0	0	0	0
Benzenamine, 3,5-dimethyl-		108-69-0	C8H11N	0	0	0	0	0	0	244758	0	0	0
Carbamodithioic acid, dibutyl-, methyl ester		38351-44-9	C10H21NS2	1276423	3328783	1096001	1448139	1143533	357866	309171	632776	280377	497099
Carbamothioic acid, dimethyl-, S-methyl ester		3013-02-3	C4H9NOS	0	0	0	0	0	0	0	0	0	276048
Cyclohexene, 1-methyl-5-(1-methylethenyl)-		13898-73-2	C10H16	0	0	0	0	0	666814	0	0	0	0
Cyclopentanecarboxylic acid, 3-methyl-4-methylene-, methyl ester, cis-		87753-69-3	C9H14O2	0	0	0	0	0	0	0	0	528880	0
Cyclopentanone, 2,2,5-trimethyl-		4573-09-5	C8H14O	0	0	0	0	403224	0	0	0	0	0
Cyclopropane, 1,2-dimethyl-, trans-		2402-06-4	C5H10	125078075	0	0	0	0	0	0	73311284	0	0
Difluoromethane		75-10-5	CH2F2	0	1620718	0	0	16000168	0	0	0	0	0
Ethylenimine, N-chloro-		10165-13-6	C2H4ClN	0	0	0	0	2718967	0	0	0	0	0
gamma-Dodecalactone		2305-05-7	C12H22O2	737943	246232	0	0	0	0	0	0	0	0
Heptanohydrazide		22371-32-0	C7H16N2O	0	0	0	0	0	0	451324	0	0	0
Ketone, isopropylidenecyclopropyl methyl		29765-67-1	C8H12O	0	884084	0	0	0	0	0	0	0	0
meso-2,5-Dimethyl-3,4-hexanediol		22520-38-3	C8H18O2	0	0	235848	0	0	0	0	0	0	0
Methane, tert-butoxyisopropoxy-		4346-01-4	C8H18O2	0	0	0	0	1290946	0	0	0	0	1154666
Morpholine-4-carboxylic acid, ethyl ester		6976-49-4	C7H13NO3	0	0	0	0	304410	0	0	0	5239377	3422811
N-Methyl-2-(propionylmethylene)pyrrolidine		82071-14-5	C9H15NO	0	0	1108967	0	0	0	0	0	0	0
Piperidine, 1-(1-pentenyl)-		49845-25-2	C10H19N	0	0	0	0	949259	0	0	0	0	0
Spiro[3.5]nona-5,7-dien-1-one, 5,9,9-trimethyl-		91531-36-1	C12H16O	0	0	0	0	0	0	0	1141252	0	0
Thiazole, 4-ethyl-2,5-dimethyl-		32272-57-4	C7H11NS	0	0	0	0	231245	0	0	0	0	0
Thiazole, 5-ethyl-2-methyl-		19961-52-5	C6H9NS	0	0	798935	0	485572	0	0	0	0	0
Thiazole, 5-ethyl-4-methyl-2-propyl-		41981-78-6	C9H15NS	0	0	0	0	2940894	0	0	0	0	0
Thiazolidine, 2-pentyl-		41204-65-3	C8H17NS	0	0	0	0	0	0	305589	308604	0	0
trans-4,5-Epoxynonane		56740-09-1	C9H18O	0	0	0	0	0	0	4592242	0	0	0
