# Supplementary material for: Characterization of Mutton Volatile Compounds in Youzhou Dark Goats and Local White Goats Using Flavoromics, Metabolomics, and Transcriptomics
Source: Foods. 2025 Dec 1;14(23):4114. doi: 10.3390/foods14234114 (PMC12692560; doi:10.3390/foods14234114)
Supplement: Supplementary file 1 [file foods-14-04114-s001.zip › Table S2.xlsx]

## Sheet: Sheet1
Name	Class	CAS	Formula	WY_Mean	WY_Median	WY_RSD	BY_Mean	BY_Median	BY_RSD	FC	log2FC	P.value	-log10(P.value)	FDR	VIP	Regulation
5-Methyl-1-hepten-4-ol	Alcohols	99328-46-8	C8H16O	0.01	0	210.97	3.27	1.54	111.65	0	-9.14	0.000140632	3.85	0.00458059	1.60792	Down
3-Buten-1-ol, 3-methyl-	Alcohols	763-32-6	C5H10O	0.08	0	155.26	0.61	0.47	54.85	0.13	-2.99	0.032292	1.49	0.0981677	1.31373	Down
1-Heptanol	Alcohols	111-70-6	C7H16O	2.88	1.66	141.04	0.13	0	222.64	21.34	4.42	0.00462407	2.33	0.0329465	1.39445	Up
1-Butanol, 3-methyl-	Alcohols	123-51-3	C5H12O	3.49	0	223.59	41.95	42	65.2	0.08	-3.59	0.0117853	1.93	0.0548378	1.45258	Down
1-Propanol, 2-methyl-	Alcohols	78-83-1	C4H10O	0.27	0.09	149.42	8.45	8.36	54.68	0.03	-4.96	0.000131711	3.88	0.00458059	1.60574	Down
2-Propanol, 2-methyl-	Alcohols	75-65-0	C4H10O	4.7	4.33	35.11	9.34	9.41	37.55	0.5	-0.99	0.0159077	1.8	0.064767	1.27837	Down
1-Propanol	Alcohols	71-23-8	C3H8O	0.05	0	191.36	3.59	2.96	88.35	0.01	-6.16	0.0022266	2.65	0.0207278	1.4534	Down
1,1-Dimethyl-3-chloropropanol	Alcohols	1985-88-2	C5H11ClO	0.02	0	147.83	0.09	0.09	26.3	0.21	-2.26	0.0389163	1.41	0.110553	1.30901	Down
3-Octanol	Alcohols	589-98-0	C8H18O	0.09	0.05	127.59	0.02	0	215.91	5.52	2.46	0.0128242	1.89	0.0557038	1.28729	Up
1-Pentanol, 2-ethyl-	Alcohols	27522-11-8	C7H16O	0.04	0.04	8.49	0.01	0	212.78	3.51	1.81	0.0218643	1.66	0.0770475	1.35877	Up
2-Hexanol	Alcohols	626-93-7	C6H14O	0.11	0.11	34.9	0.25	0.3	32.96	0.43	-1.23	0.00674243	2.17	0.041548	1.39439	Down
2-Heptanol	Alcohols	543-49-7	C7H16O	0.05	0.03	117.33	0.49	0.24	79.08	0.11	-3.21	0.0268202	1.57	0.0886233	1.23071	Down
2-Hexanol, 2,5-dimethyl-, (S)-	Alcohols	3730-60-7	C8H18O	0.09	0.05	65.12	0.29	0.27	31.61	0.3	-1.73	0.00241788	2.62	0.0207278	1.48939	Down
1-Pentanol	Alcohols	71-41-0	C5H12O	5.08	7.21	74.24	0.74	0.6	50.05	6.9	2.79	0.0316479	1.5	0.0975096	1.1825	Up
Propanal, 2-methyl-	Aldehydes	78-84-2	C4H8O	0.45	0.09	198.82	4.68	4.38	48.96	0.1	-3.39	0.035629	1.45	0.105499	1.25345	Down
Tetradecanal	Aldehydes	124-25-4	C14H28O	0.36	0.38	75.36	0.01	0	214.49	25.21	4.66	0.00201731	2.7	0.0199977	1.46551	Up
Hexanal	Aldehydes	66-25-1	C6H12O	17.07	10.18	95.39	0.13	0	154.01	135.43	7.08	0.00241935	2.62	0.0207278	1.44531	Up
Heptanal	Aldehydes	111-71-7	C7H14O	2.99	4.27	90.94	0.01	0	212.08	263.43	8.04	0.00245461	2.61	0.0207278	1.46731	Up
Butanal, 2-methyl-	Aldehydes	96-17-3	C5H10O	0.07	0.07	103.11	18.14	13.36	65.87	0	-8.11	0.00541054	2.27	0.0352458	1.46302	Down
a-Methylstyrene	Benzenoids	98-83-9	C9H10	0.04	0.04	24.06	0.11	0.09	61.53	0.38	-1.39	0.0226412	1.65	0.0770475	1.20079	Down
Ethylbenzene	Benzenoids	100-41-4	C8H10	7.08	6.64	12.52	10.63	10.06	20.8	0.67	-0.59	0.0045928	2.34	0.0329465	1.39192	Down
p-Xylene	Benzenoids	106-42-3	C8H10	5.31	5.01	18.37	8.94	7.69	32.54	0.59	-0.75	0.00982478	2.01	0.0486967	1.31719	Down
Benzene, propyl-	Benzenoids	103-65-1	C9H12	0.49	0.53	19.43	0.87	0.91	26.7	0.56	-0.83	0.0087318	2.06	0.0443249	1.3097	Down
Phenol	Benzenoids	108-95-2	C6H6O	0.03	0.04	71.54	0.48	0.51	55.66	0.06	-3.94	0.0217334	1.66	0.0770475	1.29734	Down
Benzenemethanol, a,a-dimethyl-	Benzenoids	617-94-7	C9H12O	0.05	0.03	66.27	0.33	0.29	52.52	0.14	-2.83	0.000422781	3.37	0.00958021	1.55621	Down
Benzene, 1,3-bis(1,1-dimethylethyl)-	Benzenoids	1014-60-4	C14H22	8.31	8.06	18.29	14.66	12.76	32.15	0.57	-0.82	0.00874834	2.06	0.0443249	1.3351	Down
1,2,3,4-Tetrahydro-2-naphthol	Benzenoids	530-91-6	C10H12O	0.06	0	171.18	0.43	0.42	40.1	0.15	-2.78	0.0316071	1.5	0.0975096	1.32043	Down
L-Leucine, ethyl ester	Carboxylic_Acids	2743-60-4	C8H17NO2	0.02	0.02	89.77	0.24	0.22	50.81	0.07	-3.91	0.0212971	1.67	0.0770475	1.36374	Down
Dodecyl acrylate	Esters	2156-97-0	C15H28O2	0.42	0.42	40.12	0.21	0.21	21.8	1.97	0.98	0.0136023	1.87	0.0574319	1.32433	Up
Ethyl 9-hexadecenoate	Esters	54546-22-4	C18H34O2	0.21	0.13	100.63	0.74	0.89	50.41	0.28	-1.82	0.0125221	1.9	0.0557038	1.29664	Down
(E)-9-Octadecenoic acid ethyl ester	Esters	6114-18-7	C20H38O2	0.36	0.34	38.86	2.53	1.75	55.36	0.14	-2.81	0.00032639	3.49	0.00826854	1.54856	Down
Butanoic acid, 3-methyl-, ethyl ester	Esters	108-64-5	C7H14O2	0.14	0.02	183.54	15.76	16.67	64.46	0.01	-6.86	9.41242e-05	4.03	0.00429206	1.62079	Down
Propanoic acid, ethyl ester	Esters	105-37-3	C5H10O2	0.28	0.26	39.97	10.52	9.56	48.1	0.03	-5.21	3.11246e-06	5.51	0.00070964	1.66517	Down
Hexadecanoic acid, ethyl ester	Esters	628-97-7	C18H36O2	1.3	1.21	55.6	7.66	5.97	55.73	0.17	-2.56	0.00115495	2.94	0.014865	1.48616	Down
Octadecanoic acid, ethyl ester	Esters	111-61-5	C20H40O2	0.1	0.1	61.27	1.27	1.02	73.19	0.08	-3.67	0.047836	1.32	0.128313	1.14796	Down
Propanoic acid, 2-methyl-, ethyl ester	Esters	97-62-1	C6H12O2	0.11	0.07	74.29	19.13	19.64	64.7	0.01	-7.47	2.79565e-05	4.55	0.00245459	1.63651	Down
Ethyl tiglate	Esters	5837-78-5	C7H12O2	0.02	0.02	34.93	0.86	1.07	86.02	0.03	-5.28	0.00773179	2.11	0.0433514	1.45696	Down
Pentadecanoic acid, ethyl ester	Esters	41114-00-5	C17H34O2	0.08	0.09	36.58	0.38	0.27	57.28	0.22	-2.17	0.00176369	2.75	0.0185052	1.45786	Down
Heptadecanoic acid, ethyl ester	Esters	14010-23-2	C19H38O2	0.01	0	138.81	0.17	0.11	74.41	0.07	-3.84	0.0153944	1.81	0.0638169	1.3697	Down
Propanoic acid, 2-hydroxy-, ethyl ester	Esters	97-64-3	C5H10O3	6.38	7	24.86	0.48	0.38	96.81	13.4	3.74	0.00143765	2.84	0.0169507	1.59383	Up
Hexanoic acid, ethyl ester	Esters	123-66-0	C8H16O2	2.27	1.14	92.25	0.47	0.34	65.84	4.86	2.28	0.0392754	1.41	0.110553	1.17022	Up
Butanoic acid, 2-methyl-, ethyl ester	Esters	7452-79-1	C7H14O2	0.12	0.04	151.96	21.86	24.25	55.8	0.01	-7.57	3.22972e-05	4.49	0.00245459	1.64376	Down
Heptanoic acid, ethyl ester	Esters	106-30-9	C9H18O2	0.16	0.1	75.5	0.03	0	142.18	6.25	2.64	0.0202641	1.69	0.0770037	1.25053	Up
Carbamodithioic acid, diethyl-, methyl ester	Esters	686-07-7	C6H13NS2	0.01	0	209.66	2.74	4.34	88.13	0	-9.01	0.000624542	3.2	0.0109535	1.5067	Down
Butanoic acid, ethyl ester	Esters	105-54-4	C6H12O2	0.26	0.23	59.94	1.77	1.51	71.87	0.15	-2.78	0.0184566	1.73	0.0722985	1.21413	Down
Hexanoic acid, 2-ethyl-, ethyl ester	Esters	2983-37-1	C10H20O2	0.08	0.05	81.98	0.02	0	135.41	4.74	2.24	0.0419702	1.38	0.115292	1.18189	Up
1-Propanol, 3-(methylthio)-	Ethers	505-10-2	C4H10OS	0.01	0	215.36	0.48	0.47	92.87	0.02	-5.74	0.00178559	2.75	0.0185052	1.47901	Down
Ethanol, 2-(1,1-dimethylethoxy)-	Ethers	7580-85-0	C6H14O2	0.04	0.04	42.66	0.49	0.14	164.86	0.08	-3.65	0.028445	1.55	0.0926494	1.28301	Down
2,4-Dimethyl-1-heptene	Hydrocarbons	19549-87-2	C9H18	0.67	0.26	108.63	4.35	3.6	53.79	0.15	-2.71	0.002772	2.56	0.022572	1.47382	Down
1,3-Octadiene	Hydrocarbons	1002-33-1	C8H14	2.21	3.16	80.54	0.15	0.13	35.97	14.36	3.84	0.0310808	1.51	0.0975096	1.2986	Up
Octane	Hydrocarbons	111-65-9	C8H18	14.3	12.69	40.25	29.75	24.85	40.08	0.48	-1.06	0.0187088	1.73	0.0722985	1.25376	Down
Nonane	Hydrocarbons	111-84-2	C9H20	0.81	0.71	22.01	1.94	1.97	47.38	0.42	-1.26	0.0107876	1.97	0.0523314	1.30338	Down
Decane	Hydrocarbons	124-18-5	C10H22	15.2	15.32	21.31	37.14	31.3	70.8	0.41	-1.29	0.0391147	1.41	0.110553	1.11858	Down
Tetradecane, 3-methyl-	Hydrocarbons	18435-22-8	C15H32	0.03	0.03	49.88	0	0	192	8.01	3	0.00743426	2.13	0.0433514	1.45998	Up
Nonane, 2-methyl-	Hydrocarbons	871-83-0	C10H22	3.31	3.06	23.97	7.18	5.82	51.19	0.46	-1.12	0.0223626	1.65	0.0770475	1.21784	Down
Heptane, 2,4,6-trimethyl-	Hydrocarbons	2613-61-8	C10H22	0.19	0.17	28.72	0.33	0.33	35.79	0.57	-0.82	0.0403928	1.39	0.112312	1.12756	Down
3-Penten-2-one, 3,4-dimethyl-	Ketones	684-94-6	C7H12O	0.01	0	217.03	0.24	0.27	45.95	0.05	-4.44	0.00489353	2.31	0.0338099	1.49398	Down
1-Octen-3-one	Ketones	4312-99-6	C8H14O	1.03	1.57	84.32	0.02	0	137.42	43.04	5.43	0.00749789	2.13	0.0433514	1.36053	Up
Methyl Isobutyl Ketone	Ketones	108-10-1	C6H12O	0.59	0.48	70.91	1.9	1.89	18.58	0.31	-1.69	0.00779565	2.11	0.0433514	1.4987	Down
2-Butanone	Ketones	78-93-3	C4H8O	1.01	0.88	117.36	31.71	33.28	52.78	0.03	-4.97	0.0391969	1.41	0.110553	1.22836	Down
Acetone	Ketones	67-64-1	C3H6O	38.49	38.21	13.54	65.78	67.65	29.33	0.59	-0.77	0.0129487	1.89	0.0557038	1.27166	Down
2-Hexanone, 5-methyl-	Ketones	110-12-3	C7H14O	0.09	0.09	30.45	1.1	0.84	81.75	0.08	-3.56	0.000208736	3.68	0.00594896	1.59825	Down
2-Hexanone, 4-methyl-	Ketones	105-42-0	C7H14O	0.04	0.03	29.73	0.08	0.1	31.6	0.45	-1.15	0.00428855	2.37	0.032593	1.42876	Down
2-Heptanone, 4-methyl-	Ketones	6137-06-0	C8H16O	0.92	0.72	54.8	5.11	4.68	42.02	0.18	-2.47	0.000771978	3.11	0.0117341	1.55438	Down
2-Heptanone, 4,6-dimethyl-	Ketones	19549-80-5	C9H18O	0.3	0.31	16.71	0.9	0.8	40.49	0.33	-1.59	0.000504222	3.3	0.00958021	1.55773	Down
2-Pentanone, 3-methyl-	Ketones	565-61-7	C6H12O	0.03	0	153.47	0.57	0.3	104.18	0.05	-4.26	0.008179	2.09	0.0433677	1.38507	Down
2-Pentanone	Ketones	107-87-9	C5H10O	1.87	0	174.42	12.02	9.09	42.66	0.16	-2.68	0.0427516	1.37	0.11604	1.27085	Down
2-Undecanone	Ketones	112-12-9	C11H22O	0.11	0.04	143.38	2.19	0.88	111.69	0.05	-4.36	0.00329261	2.48	0.0258867	1.4313	Down
2-Pentadecanone	Ketones	2345-28-0	C15H30O	0.05	0	192.88	0.46	0.18	100.93	0.11	-3.13	0.0261119	1.58	0.0875518	1.29233	Down
2-Tridecanone	Ketones	593-08-8	C13H26O	0.06	0	222.44	1.04	0.56	106.52	0.06	-4.06	0.00800327	2.1	0.0433677	1.47471	Down
2-Nonanone	Ketones	821-55-6	C9H18O	0.24	0.13	126.78	2.51	2.11	46.87	0.09	-3.4	0.000485121	3.31	0.00958021	1.55134	Down
2-Heptanone	Ketones	110-43-0	C7H14O	3.92	5.33	73.83	14.83	15.36	38.57	0.26	-1.92	0.0165655	1.78	0.0662622	1.23369	Down
Butanoic acid, 3-hydroxy-, ethyl ester	Organic acids and derivatives	5405-41-4	C6H12O3	0.02	0.02	109.01	12.67	16.85	78.28	0	-9.07	0.000963431	3.02	0.0137289	1.47397	Down
Hydroxylamine, O-(3-methylbutyl)-	Organic oxygen compounds	19411-65-5	C5H13NO	0.58	0	223.48	6.38	7.18	29.78	0.09	-3.46	0.0114032	1.94	0.0541653	1.4742	Down
Indole	Organoheterocyclic compounds	120-72-9	C8H7N	0.02	0.02	130.78	33.68	8.27	126.81	0	-10.59	0.00511831	2.29	0.0343228	1.36668	Down
3-Furanol, tetrahydro-2,2,4,4-tetramethyl-	Organoheterocyclic compounds	3611-76-5	C8H16O2	0	0	125.45	0.14	0.16	77.22	0.03	-5.14	0.0351491	1.45	0.105447	1.17896	Down
Thiazolidine, 2-methyl-	Organoheterocyclic compounds	24050-16-6	C4H9NS	0.06	0.06	75.92	0.98	1.03	67.22	0.06	-4.03	0.00117356	2.93	0.014865	1.51078	Down
Thiazole, 2-methyl-	Organoheterocyclic compounds	3581-87-1	C4H5NS	0	0	207.08	0.16	0.15	85.57	0.03	-5.2	0.000691934	3.16	0.0112686	1.54692	Down
2,6-Lutidine	Organoheterocyclic compounds	108-48-5	C7H9N	0.03	0.03	17.07	0.05	0.05	38.98	0.5	-1.01	0.012905	1.89	0.0557038	1.27114	Down
Pyridine, 2,4,6-trimethyl-	Organoheterocyclic compounds	108-75-8	C8H11N	0.03	0.02	82.33	0.26	0.28	39.12	0.11	-3.2	0.0309472	1.51	0.0975096	1.30032	Down
2-Undecanethiol, 2-methyl-	Organosulfur compounds	10059-13-9	C12H26S	0.07	0	136.8	1.21	0.59	83.77	0.06	-4.16	0.0222087	1.65	0.0770475	1.33291	Down
Acetyl valeryl		96-04-8	C7H12O2	0.04	0	221.54	1.29	0.79	96.11	0.03	-5.19	0.0014869	2.83	0.0169507	1.50185	Down
Phenylethyl Alcohol		60-12-8	C8H10O	0.51	0	223.3	18.01	24.79	74.75	0.03	-5.14	0.00660463	2.18	0.041548	1.48675	Down
1,2'-Binaphthalene, 1',2',3',4'-tetrahydro-		32675-22-2	C20H18	1.97	2.08	19.05	3.73	3.38	43.96	0.53	-0.92	0.0210344	1.68	0.0770475	1.22984	Down
Carbamodithioic acid, dibutyl-, methyl ester		38351-44-9	C10H21NS2	0.03	0.03	39.37	0.2	0.19	40.3	0.16	-2.62	8.66517e-05	4.06	0.00429206	1.60019	Down
