# Supplementary material for: Characterization of Mutton Volatile Compounds in Youzhou Dark Goats and Local White Goats Using Flavoromics, Metabolomics, and Transcriptomics
Source: Foods. 2025 Dec 1;14(23):4114. doi: 10.3390/foods14234114 (PMC12692560; doi:10.3390/foods14234114)
Supplement: Supplementary file 1 [file foods-14-04114-s001.zip › Table S3.xlsx]

## Sheet: Sheet1
Name	Class	1st Dimension Time (s)	2nd Dimension Time (s)	CAS	Formula	RangeofOdorMin	RangeofOdorMax	OdorCharacter	WY_ROAV	BY_ROAV	WY_ROAV/BY_ROAV
1-Octen-3-ol	Alcohols	1275.93	1.0039	3391-86-4	C8H16O	11		Mushroom	0.0188608	0.00244217	7.72294
1-Heptanol	Alcohols	1283.93	0.982833	111-70-6	C7H16O	3		Grassy	0.00987252	0.000667835	14.7829
1-Butanol, 3-methyl-	Alcohols	865.288	0.931833	123-51-3	C5H12O	1.69	1750	sweet, malty, rancid,rubber,	0.0117559	0.178367	0.0659084
1-Propanol, 2-methyl-	Alcohols	659.568	0.8969	78-83-1	C4H10O	10	165000	sweet,fusel,musty, alcohol, rubber, latex	0.000252853	0.00633798	0.0398949
Ethanol	Alcohols	398.385	0.896	64-17-5	C2H6O	24900		Disolvent, Ethanol	0.000102819	6.61997e-05	1.55316
2-Propanol, 2-methyl-	Alcohols	355.187	0.9127	75-65-0	C4H10O	3300	957000	sweet alcohol	2.46695e-05	1.93395e-05	1.2756
1-Propanol	Alcohols	567.174	0.8705	71-23-8	C3H8O	53952.6		Fruity, Floral, Grassy	7.01289e-09	5.52738e-07	0.0126875
2-Pentanol, 4-methyl-	Alcohols	791.96	0.985333	108-11-2	C6H14O	335	526		6.7808e-06	4.4534e-06	1.52261
1-Hexanol, 2-ethyl-	Alcohols	1339.92	1.0292	104-76-7	C8H18O	0.198		Rose, Green	0.54118	0.184343	2.93573
2-Heptanol	Alcohols	1059.94	1.02689	543-49-7	C7H16O	200		Fruity, Mouldy, Musty, Mushroom	2.89861e-06	1.76775e-05	0.163971
1-Octanol	Alcohols	1439.92	1.0185	111-87-5	C8H18O	0.9	1690	penetrating	0.0464926	0.00599919	7.74981
1-Pentanol	Alcohols	939.95	0.9216	71-41-0	C5H12O	5.5	305000		0.0144317	0.000771213	18.713
2-Propanol, 1-methoxy-	Alcohols	727.964	0.918375	107-98-2	C4H10O2	8390	33000	etherish, ammonia	2.28856e-07	5.65481e-08	4.0471
1-Hexanol	Alcohols	1115.94	0.953333	111-27-3	C6H14O	2.4	16000	green grass, plastic	0.0515169	0.00634951	8.11352
1-Butanol	Alcohols	752.362	0.8935	71-36-3	C4H10O	3.3	990000	sweet, malty,alcohol, medicinal	0.00232077	0.00132759	1.74811
Propanal, 2-methyl-	Aldehydes	260.493	0.9725	78-84-2	C4H8O	0.34	139	pungent	0.00927068	0.0747324	0.124052
Hexanal	Aldehydes	650.191	1.185	66-25-1	C6H12O	20		Green Grass, Fruity	0.0161861	7.20756e-05	224.571
Heptanal	Aldehydes	837.957	1.24817	111-71-7	C7H14O	0.003		Citrus, Fatty, Rancid	16.393	0.0548997	298.599
Butanal, 3-methyl-	Aldehydes	382.843	1.08314	590-86-3	C5H10O	16.51		Floral, Fruity	0.000304957	0.000219067	1.39207
Methional	Aldehydes	1299.93	0.917	3268-49-3	C4H8OS	7.12		Cooked Potato	7.48739e-05	3.34457e-05	2.23867
Butanal, 2-methyl-	Aldehydes	374.486	1.109	96-17-3	C5H10O	0.001		Cocoa, Almond	1.17369	89.0301	0.0131831
Benzene, (1-methylethyl)-	Benzenoids	814.815	1.38714	98-82-8	C9H12	8	1300	sharp	8.63305e-05	5.89076e-05	1.46552
a-Methylstyrene	Benzenoids	1092.34	1.1827	98-83-9	C9H10	20	49700		3.38477e-05	4.09264e-05	0.827038
Naphthalene	Benzenoids	1727.9	1.042	91-20-3	C10H8	1.9	1020	tar, creosote,mothballs,empyreumatic	0.00148308	0.000252774	5.86724
Toluene	Benzenoids	571.974	1.1989	108-88-3	C7H8	21	157000	sour, burnt	0.00180593	0.00268696	0.67211
p-Cresol	Benzenoids	2144.37	0.7815	106-44-5	C7H8O	60			1.33258e-05	1.57004e-05	0.848751
Phenol	Benzenoids	2055.88	0.7616	108-95-2	C6H6O	4.5	1950	medicinal, acid,ink, creosote,empyreumatic	0.000100754	0.000716838	0.140553
Benzene	Benzenoids	412.384	1.0778	71-43-2	C6H6	470	313000	aromatic, sweet,solvent,empyreumatic	5.95317e-05	6.40333e-05	0.929701
Benzene, 1,2,4-trimethyl-	Benzenoids	1007.95	1.33038	95-63-6	C9H12	6	2400	aromatic	0.00079371	0.000154632	5.1329
Butanoic acid, 3-methyl-, ethyl ester	Esters	625.57	1.3909	108-64-5	C7H14O2	6.89		Fruity, Apple-Flavor	0.000151181	0.0131463	0.0114999
Propanoic acid, ethyl ester	Esters	443.982	1.1538	105-37-3	C5H10O2	19019.3		Ruity, Banana-Flavor	2.58048e-07	3.36834e-06	0.0766099
Ethyl Acetate	Esters	342.388	1.016	141-78-6	C4H8O2	90	190000	fruity, sweet,fingernail polish,etherous	0.00335071	0.00273671	1.22435
Hexadecanoic acid, ethyl ester	Esters	2339.86	1.8079	628-97-7	C18H36O2	2		Wax	0.00917535	0.0294268	0.311803
Propanoic acid, 2-methyl-, ethyl ester	Esters	455.981	1.2946	97-62-1	C6H12O2	4.5		Fruity, Strawberry	0.000335481	0.0239302	0.0140192
Acetic acid, methyl ester	Esters	279.992	0.92	79-20-9	C3H6O2	170	2848000	fruity	0.000758908	6.21395e-05	12.213
Pentanoic acid, ethyl ester	Esters	747.162	1.3635	539-82-2	C7H14O2	26.78		Fruity, Apple-Flavor	4.54529e-05	4.49221e-05	1.01182
Tetradecanoic acid, ethyl ester	Esters	2107.88	1.7261	124-06-1	C16H32O2	500		Sweet, Waxy	2.74838e-05	3.89732e-05	0.705198
Dodecanoic acid, ethyl ester	Esters	1851.89	1.6637	106-33-2	C14H28O2	500		Sweet, Waxy, Floral	1.23748e-05	1.44475e-05	0.856535
Propanoic acid, 2-hydroxy-, ethyl ester	Esters	1115.94	0.894	97-64-3	C5H10O3	128000		Fruity, Slightly Fattyflavor	8.806e-07	3.85011e-08	22.8721
Nonanoic acid, ethyl ester	Esters	1419.92	1.5666	123-29-5	C11H22O2	3150.61		Floral, Fruity	2.44338e-06	9.74617e-07	2.50702
Hexanoic acid, ethyl ester	Esters	923.551	1.4294	123-66-0	C8H16O2	30		Fruity, Green Apple	0.00146245	0.000111988	13.0589
Butanoic acid, 2-methyl-, ethyl ester	Esters	595.972	1.4213	7452-79-1	C7H14O2	1.6		Fruity	0.000664689	0.0761564	0.00872795
Decanoic acid, ethyl ester	Esters	1571.91	1.5982	110-38-3	C12H24O2	420		Brandy	3.61528e-05	3.4581e-05	1.04545
Heptanoic acid, ethyl ester	Esters	1095.94	1.4818	106-30-9	C9H18O2	13153.2		Fruity	2.24235e-07	1.93722e-08	11.5751
Butanoic acid, ethyl ester	Esters	571.974	1.2748	105-54-4	C6H12O2	9.5		Fruity	0.000508375	0.0010312	0.492993
Ethane, 1,1-diethoxy-	Ethers	343.588	1.3472	105-57-7	C6H14O2	719		Fruity	9.86341e-07	1.51974e-06	0.649021
1-Propanol, 3-(methylthio)-	Ethers	1675.9	0.843167	505-10-2	C4H10OS	1000		Cabbage, Cooked Potato, Garlic	5.41419e-08	3.1098e-06	0.0174101
Octane	Hydrocarbons	243.995	2.1558	111-65-9	C8H18	660	235000	gasoline, oil	0.000384426	0.000334485	1.14931
Nonane	Hydrocarbons	342.788	2.9463	111-84-2	C9H20	2300	21000	gasoline	6.16291e-06	6.07422e-06	1.0146
Methyl vinyl ketone	Ketones	424.383	0.9371	78-94-4	C4H6O	174		pungent	4.37102e-05	3.89596e-05	1.12194
5-Hepten-2-one, 6-methyl-	Ketones	1103.94	1.14956	110-93-0	C8H14O	50		Herby, Green, Citrus, Musty, Lemongrass	0.0001544	0.000110761	1.394
1-Octen-3-one	Ketones	1039.94	1.20411	4312-99-6	C8H14O	0.005		Mushroom-Like	3.21739	0.0243503	132.129
2-Butanone	Ketones	359.487	0.979875	78-93-3	C4H8O	70	330900	sweet, sharp	0.000306697	0.00247246	0.124045
Cyclohexanone	Ketones	1027.94	1.07183	108-94-1	C6H10O	52	219000	sweet, sharp	0.00011624	1.0681e-05	10.8829
Acetone	Ketones	263.593	0.8855	67-64-1	C3H6O	400	11745000	sweet, fruity,etherous	0.00162858	0.00108655	1.49886
3-Heptanone, 5-methyl-	Ketones	958.806	1.33671	541-85-5	C8H16O	5900		solvent, sharp	2.28133e-06	2.36941e-07	9.62826
2-Hexanone, 5-methyl-	Ketones	755.962	1.2181	110-12-3	C7H14O	2.1	135	sweet, sharp	0.000724883	0.00271846	0.266652
2-Pentanone	Ketones	471.98	1.075	107-87-9	C5H10O	28	65000	fingernail polish	0.00135868	0.00312953	0.434147
2-Undecanone	Ketones	1511.91	1.3965	112-12-9	C11H22O	0.004355		Orange, Fresh, Green	0.2388	3.86302	0.0618168
2-Nonanone	Ketones	1187.93	1.3158	821-55-6	C9H18O	15		Fruity, Floral, Fatty	0.000168435	0.0014753	0.11417
2-Hexanone	Ketones	643.569	1.1612	591-78-6	C6H12O	24	1150	sweet, paint	0.000274511	0.000518747	0.529181
2-Heptanone	Ketones	827.957	1.2223	110-43-0	C7H14O	0.75	710	sweet, mushroom	0.0863755	0.125555	0.68795
2,3-Butanedione	Ketones	482.779	0.9157	431-03-8	C4H6O2	0.002	2900	pleasant, buttery	100	87.6189	1.14131
3-Penten-2-one, 4-methyl-	Organic oxygen compounds	739.963	1.09283	141-79-7	C6H10O	17	12000	sweet	0.00013668	0.000183142	0.746305
Tetrachloroethylene	Organohalogen compounds	539.976	1.389	127-18-4	C2Cl4	767	71000	etherish	2.91522e-07	1.97649e-07	1.47495
Trichloromethane	Organohalogen compounds	547.975	0.9332	67-66-3	CHCl3	102	1413000	sweet, etherous,suffocating	9.57057e-05	0.000111324	0.859706
Ethane, 1,2-dichloro-	Organohalogen compounds	627.081	0.934444	107-06-2	C2H4Cl2	4300	988000	sweet	1.71757e-07	1.67549e-07	1.02512
Pyridine	Organoheterocyclic compounds	817.158	0.968	110-86-1	C5H5N	10	12000	burnt, pungent,nauseating	0.000386811	0.000167063	2.31536
Benzothiazole	Organoheterocyclic compounds	2003.88	0.9356	95-16-9	C7H5NS	3871		Gasoline,Leather, Roasted,Smoky And Rubber	1.30898e-07	2.9526e-08	4.4333
Furan, 2-pentyl-	Organoheterocyclic compounds	918.808	1.43314	3777-69-3	C9H14O	0.006		Green Beans, Vegetable	13.2857	0.0882861	150.484
Octanoic acid, ethyl ester	Organoheterocyclic compounds	1259.93	1.5307	106-32-1	C10H20O2	147		Fruity	4.4015e-05	4.03387e-05	1.09113
Boron trifluoride		2471.41	0.705667	7637-07-2	BF3	1500		pungent	1.0121e-06	1.1533e-06	0.877568
Phenylethyl Alcohol		1939.89	0.8574	60-12-8	C8H10O	2600		Floral	1.12165e-06	4.28491e-05	0.0261767
