# Supplementary material for: Characterization of Mutton Volatile Compounds in Youzhou Dark Goats and Local White Goats Using Flavoromics, Metabolomics, and Transcriptomics
Source: Foods. 2025 Dec 1;14(23):4114. doi: 10.3390/foods14234114 (PMC12692560; doi:10.3390/foods14234114)
Supplement: Supplementary file 1 [file foods-14-04114-s001.zip › Table S4.xlsx]

## Sheet: Sheet1
id	Name	baseMean	baseMean_BY	baseMean_WY	foldChange(WY/BY)	log2FoldChange	pval	padj
ENSCHIG00000014323	ASIP	606.317	1201.64	10.9965	0.00915124	-6.77182	1.05294e-67	1.80715e-63
ENSCHIG00000015921	MPZ	1708.66	760.807	2656.51	3.49171	1.80393	4.88913e-10	2.79707e-06
ENSCHIG00000016957	CCDC88C	4584.62	2366.25	6802.99	2.87501	1.52357	4.83682e-08	0.000166029
ENSCHIG00000005605	MAFA	721.427	371.893	1070.96	2.87975	1.52594	1.37074e-07	0.000392101
ENSCHIG00000009912	MYBPC2	213029	112870	313188	2.77476	1.47236	2.36454e-07	0.000561302
ENSCHIG00000026513	KLHL21	845.67	455.417	1235.92	2.71383	1.44033	7.20945e-07	0.00123736
ENSCHIG00000003732	TNNI2	86275.5	47981.7	124569	2.59618	1.37639	1.07323e-06	0.00140004
ENSCHIG00000017801	ASS1	861.074	435.585	1286.56	2.95365	1.5625	1.12265e-06	0.00140004
ENSCHIG00000010325	ASB2	14503	8094.41	20911.7	2.58347	1.36931	1.34413e-06	0.00153795
ENSCHIG00000013756	ACTN3	129009	65699.1	192318	2.92725	1.54955	1.57219e-06	0.00162447
ENSCHIG00000006302	UBALD1	1252.16	691.951	1812.37	2.61921	1.38913	1.60904e-06	0.00162447
ENSCHIG00000026808	PRX	369.195	189.235	549.156	2.90198	1.53704	2.03108e-06	0.00193664
ENSCHIG00000017515	HOXD1	59.3247	27.1156	91.5339	3.37569	1.75518	2.25616e-06	0.00203802
ENSCHIG00000015544	EPHA3	23.0773	38.1516	8.00302	0.209769	-2.25313	3.09844e-06	0.002485
ENSCHIG00000020738	FGF9	61.0365	93.5216	28.5515	0.305293	-1.71173	3.18534e-06	0.002485
ENSCHIG00000026772	BCHE	30.033	51.1948	8.87124	0.173284	-2.52879	3.66663e-06	0.0027361
ENSCHIG00000015862	ZBTB48	1507.24	862.575	2151.9	2.49474	1.31889	4.2918e-06	0.00302251
ENSCHIG00000016324	APLN	22.8873	37.8502	7.92433	0.20936	-2.25594	4.79819e-06	0.00302597
ENSCHIG00000017811	PLPP7	2585.22	1487.3	3683.15	2.4764	1.30824	5.06403e-06	0.00302597
ENSCHIG00000015980	AMPD1	34027.9	19498.3	48557.6	2.49035	1.31635	5.12835e-06	0.00302597
ENSCHIG00000025594	CRHR2	14.7481	25.3792	4.11693	0.162217	-2.62401	5.22167e-06	0.00302597
ENSCHIG00000019706	TECRL	42.0004	70.0004	14.0004	0.200005	-2.32189	5.46553e-06	0.00302597
ENSCHIG00000011255	PYGM	290845	170189	411500	2.4179	1.27375	6.4657e-06	0.00346784
ENSCHIG00000005791	GJC3	28.3583	11.3161	45.4005	4.01204	2.00433	7.43842e-06	0.00386866
ENSCHIG00000017284	ZNF76	1282.7	748.357	1817.04	2.42804	1.27979	8.75594e-06	0.00434459
ENSCHIG00000018764	CDH22	22.0531	2.32649	41.7797	17.9583	4.16658	9.02201e-06	0.00434459
ENSCHIG00000018654	PGM1	46290.9	27152.8	65429	2.40966	1.26883	9.21117e-06	0.00434459
ENSCHIG00000018901	ULK1	2350.65	1401.42	3299.87	2.35466	1.23552	9.36606e-06	0.00434459
ENSCHIG00000019922	MLXIP	2902.59	1551.45	4253.72	2.74177	1.45511	1.04407e-05	0.00455671
ENSCHIG00000010571	TNNC2	264756	157604	371907	2.35975	1.23864	1.05703e-05	0.00455671
ENSCHIG00000014068	FABP3	5089.01	7442.91	2735.11	0.367478	-1.44427	1.06198e-05	0.00455671
ENSCHIG00000022021	YPEL3	3450.28	1895.03	5005.53	2.6414	1.4013	1.15714e-05	0.00476853
ENSCHIG00000019381	SPEG	14529.7	8680.15	20379.2	2.34779	1.2313	1.16692e-05	0.00476853
ENSCHIG00000016928	MTSS2	370.756	205.562	535.95	2.60724	1.38253	1.23698e-05	0.00493729
ENSCHIG00000013059	PPP1R27	12181.7	7321.32	17042.1	2.32774	1.21893	1.27135e-05	0.00495912
ENSCHIG00000022075	ZNF628	178.614	94.7206	262.507	2.77138	1.4706	1.57022e-05	0.00598883
ENSCHIG00000017140	MAP3K14	368.226	214.831	521.622	2.42805	1.2798	1.79835e-05	0.00656703
ENSCHIG00000014164	RYR1	168672	102080	235264	2.3047	1.20458	2.05596e-05	0.00735133
ENSCHIG00000000110	MSS51	3436.54	2087.14	4785.93	2.29305	1.19727	2.2808e-05	0.00795071
ENSCHIG00000019328	NCMAP	146.012	76.8721	215.153	2.79884	1.48483	2.31624e-05	0.00795071
ENSCHIG00000014684	TFEB	1068.53	648.876	1488.18	2.29347	1.19753	2.6097e-05	0.00878242
ENSCHIG00000024355	LINGO1	5984.57	3339.87	8629.27	2.58371	1.36945	2.85429e-05	0.00942081
ENSCHIG00000021805	CHRNE	212.815	123.837	301.793	2.43701	1.28511	3.03003e-05	0.00981214
ENSCHIG00000012441	TRIM28	1952.23	1195.92	2708.54	2.26481	1.17939	3.18408e-05	0.0101201
ENSCHIG00000021484	TRAF3IP3	299.25	178.442	420.057	2.35402	1.23513	3.4727e-05	0.0108367
ENSCHIG00000024342	FDFT1	7697.69	4011.32	11384.1	2.83799	1.50487	3.82668e-05	0.0115419
ENSCHIG00000013508	ASB16	605.981	371.575	840.387	2.26169	1.1774	3.96799e-05	0.0117418
ENSCHIG00000001200	NFKBIL1	317.158	189.683	444.633	2.34408	1.22902	4.33957e-05	0.0126237
ENSCHIG00000025506	AATK	41.9511	20.8282	63.074	3.0283	1.59851	4.54245e-05	0.0129187
ENSCHIG00000020711	MAZ	2895.84	1805.39	3986.29	2.20799	1.14274	4.5915e-05	0.0129187
ENSCHIG00000018054	GPD2	1831.19	955.53	2706.85	2.83283	1.50224	5.24134e-05	0.0145092
ENSCHIG00000000579	SEMA4D	904.583	564.236	1244.93	2.2064	1.14169	5.52383e-05	0.0150485
ENSCHIG00000012041	BTBD6	662.274	411.962	912.586	2.21522	1.14745	5.89808e-05	0.015817
ENSCHIG00000000510	MAP2	17.9987	29.1622	6.83517	0.234384	-2.09305	6.25405e-05	0.0165136
ENSCHIG00000016390	MOB2	725.893	451.52	1000.27	2.21533	1.14752	7.04462e-05	0.0179838
ENSCHIG00000020686	GOLGA7B	35.258	17.3162	53.1997	3.07224	1.61929	7.12521e-05	0.0179838
ENSCHIG00000026576	WNT4	48.8729	25.3609	72.385	2.85419	1.51308	7.44673e-05	0.0184723
ENSCHIG00000011871	LONRF3	421.427	258.054	584.8	2.26619	1.18027	7.534e-05	0.0184723
ENSCHIG00000012904	MTFP1	113.477	171.122	55.8322	0.326271	-1.61586	7.64377e-05	0.0184775
ENSCHIG00000003108	MYLPF	233542	147673	319410	2.16295	1.113	7.81245e-05	0.0186229
ENSCHIG00000015841	PCBP3	138.402	66.1371	210.666	3.1853	1.67143	8.23625e-05	0.0193642
ENSCHIG00000023341	PRKAG3	1001.14	628.95	1373.33	2.18353	1.12666	8.49219e-05	0.0196961
ENSCHIG00000017070	CYP26B1	279.331	170.265	388.397	2.28113	1.18975	8.87504e-05	0.0203096
ENSCHIG00000023405	ZNF827	80.697	116.363	45.0309	0.386987	-1.36964	9.29249e-05	0.0209851
ENSCHIG00000019953	MACROD1	15045.9	9497.4	20594.5	2.16843	1.11665	9.5414e-05	0.0211456
ENSCHIG00000022731	CADM4	40.8459	19.3105	62.3812	3.23042	1.69172	9.60997e-05	0.0211456
ENSCHIG00000011888	PDLIM7	6674.9	3641.27	9708.52	2.66624	1.41481	0.000100887	0.021918
ENSCHIG00000026679	ORMDL3	966.643	615.654	1317.63	2.14022	1.09776	0.000103504	0.0222055
ENSCHIG00000013673	PPP1R1A	14648.7	9348.99	19948.5	2.13376	1.0934	0.000105533	0.0223613
ENSCHIG00000024480	ABHD3	89.4328	127.148	51.7179	0.406754	-1.29777	0.00011072	0.022895
ENSCHIG00000019209	SCRIB	1309.13	847.091	1771.16	2.09088	1.06411	0.000156247	0.0311822
ENSCHIG00000011776	ISM1	35.2948	56.0203	14.5693	0.260072	-1.94302	0.0001722	0.0335849
ENSCHIG00000023166	TMOD4	35821.5	23115.3	48527.8	2.09938	1.06996	0.000175094	0.0337655
ENSCHIG00000022910	PLEKHB1	171.032	104.786	237.278	2.2644	1.17913	0.00018113	0.0343219
ENSCHIG00000014170	ITGAM	40.1257	59.4051	20.8463	0.350918	-1.5108	0.000184735	0.0344631
ENSCHIG00000004524	CDK14	26.7185	41.8879	11.5491	0.275715	-1.85875	0.000189026	0.034665
ENSCHIG00000000455	MYOZ1	53742	35095.9	72388	2.06258	1.04445	0.000189857	0.034665
ENSCHIG00000016043	MTMR14	630.261	407.024	853.498	2.09692	1.06827	0.000199902	0.0357387
ENSCHIG00000024074	FANCE	344.907	221.636	468.178	2.11238	1.07887	0.000213638	0.0378007
ENSCHIG00000007239	TNNT3	207500	136131	278869	2.04852	1.03458	0.000219434	0.0378435
ENSCHIG00000001027	FZD9	103.165	61.835	144.495	2.33678	1.22452	0.000223496	0.0378435
ENSCHIG00000019458	OSR2	172.553	90.7458	254.36	2.803	1.48697	0.000239493	0.0395232
ENSCHIG00000022932	SQSTM1	16702.1	11107.3	22296.8	2.0074	1.00533	0.000245462	0.0398175
ENSCHIG00000016780	CALCOCO1	4718.39	3032.22	6404.56	2.11217	1.07873	0.000245916	0.0398175
ENSCHIG00000010205	PLCL2	3772.42	2483.51	5061.33	2.03798	1.02714	0.000251611	0.0399853
ENSCHIG00000017403	SLC25A21	33.4377	61.1477	5.72758	0.093668	-3.4163	0.000256373	0.0403682
ENSCHIG00000015194	UCKL1	2118.31	1398.54	2838.09	2.02932	1.021	0.000288416	0.0449481
ENSCHIG00000017221	TMEM266	762.132	499.74	1024.52	2.05012	1.03571	0.000292928	0.0449481
ENSCHIG00000017086	MYLK2	38295.4	24958.9	51631.9	2.06868	1.04871	0.000293316	0.0449481
ENSCHIG00000018275	METTL26	124.915	76.9977	172.833	2.24465	1.16649	0.000302288	0.0459129
ENSCHIG00000023238	DNTTIP1	1119.97	741.788	1498.14	2.01964	1.0141	0.000308895	0.0465049
ENSCHIG00000006042	CDKN1A	570.401	371.108	769.695	2.07405	1.05245	0.000311758	0.0465279
ENSCHIG00000023346	CPNE9	17.994	7.78093	28.2071	3.62515	1.85804	0.000318473	0.0467176
ENSCHIG00000002525	IRF2BP1	731.682	482.095	981.269	2.03543	1.02533	0.000326675	0.0475146
ENSCHIG00000026195	SCN1B	1964.18	1304.79	2623.57	2.01073	1.00772	0.000337326	0.0484711
ENSCHIG00000013638	SGO2	19.4528	30.5556	8.34997	0.273271	-1.87159	0.0003389	0.0484711
