# Supplementary material for: Characterization of Mutton Volatile Compounds in Youzhou Dark Goats and Local White Goats Using Flavoromics, Metabolomics, and Transcriptomics
Source: Foods. 2025 Dec 1;14(23):4114. doi: 10.3390/foods14234114 (PMC12692560; doi:10.3390/foods14234114)
Supplement: Supplementary file 1 [file foods-14-04114-s001.zip › table S5.xlsx]

## Sheet: Sheet1
Category	GO.ID	Term	Up	Down	DEG	Total	Pvalue	FDR	Up_Gene	Down_Gene
MF	GO:0005515	protein binding	114	206	320	6757	7.72936e-07	0.000773709	ENSCHIG00000000189(FAM83H),ENSCHIG00000000455(MYOZ1),ENSCHIG00000000579(SEMA4D),ENSCHIG00000001027(FZD9),ENSCHIG00000002525(IRF2BP1),ENSCHIG00000002914(ASB12),ENSCHIG00000003321(RGS14),ENSCHIG00000003732(TNNI2),ENSCHIG00000005138(PGAM2),ENSCHIG00000006042(CDKN1A),ENSCHIG00000006302(UBALD1),ENSCHIG00000006768(CSF3R),ENSCHIG00000006791(CAMSAP3),ENSCHIG00000007211(LMOD1),ENSCHIG00000007239(TNNT3),EN…	ENSCHIG00000000510(MAP2),ENSCHIG00000000529(RAB3C),ENSCHIG00000002074(UHRF1BP1L),ENSCHIG00000002408,ENSCHIG00000002483(CFAP251),ENSCHIG00000003161(PRDM11),ENSCHIG00000004276(FAP),ENSCHIG00000004524(CDK14),ENSCHIG00000005457(CACNA1B),ENSCHIG00000006052(SCN3B),ENSCHIG00000006620(HACD4),ENSCHIG00000006621(GNA15),ENSCHIG00000006920(DYNLT3),ENSCHIG00000007073(BGN),ENSCHIG00000007641(GRIP1),ENSCHIG0000…
BP	GO:0043931	ossification involved in bone maturation	4	2	6	16	2.16052e-05	0.0254195	ENSCHIG00000000579(SEMA4D),ENSCHIG00000013756(ACTN3),ENSCHIG00000014164(RYR1),ENSCHIG00000020131(PHOSPHO1)	ENSCHIG00000015932(FAT4),ENSCHIG00000021478(SNX10)
BP	GO:0016310	phosphorylation	40	48	88	1444	2.71311e-05	0.0254195	ENSCHIG00000000579(SEMA4D),ENSCHIG00000003321(RGS14),ENSCHIG00000005138(PGAM2),ENSCHIG00000006042(CDKN1A),ENSCHIG00000008697(DUSP7),ENSCHIG00000009445(HSF1),ENSCHIG00000010205(PLCL2),ENSCHIG00000010670(NTRK3),ENSCHIG00000011217(AK1),ENSCHIG00000011539(ZFYVE28),ENSCHIG00000011756(INCA1),ENSCHIG00000011819(GADD45B),ENSCHIG00000012234(PLXNB3),ENSCHIG00000012441(TRIM28),ENSCHIG00000013125(ACVR2B),ENS…	ENSCHIG00000004220(SPRY4),ENSCHIG00000004524(CDK14),ENSCHIG00000008094(TREM2),ENSCHIG00000008115(MYLK4),ENSCHIG00000010429(BMP5),ENSCHIG00000011243(SPRED1),ENSCHIG00000011272(PLXNC1),ENSCHIG00000011930(CAMK4),ENSCHIG00000012078(MAST1),ENSCHIG00000012195(PRKG1),ENSCHIG00000013269(SBK2),ENSCHIG00000013507(CHORDC1),ENSCHIG00000015050(NEK8),ENSCHIG00000015117(STK38L),ENSCHIG00000015119(PIK3C2A),ENSCH…
BP	GO:0006796	phosphate-containing compound metabolic process	55	69	124	2220	3.22091e-05	0.0254195	ENSCHIG00000000455(MYOZ1),ENSCHIG00000000579(SEMA4D),ENSCHIG00000003321(RGS14),ENSCHIG00000005138(PGAM2),ENSCHIG00000005275(GUCA2A),ENSCHIG00000006042(CDKN1A),ENSCHIG00000006791(CAMSAP3),ENSCHIG00000008697(DUSP7),ENSCHIG00000009445(HSF1),ENSCHIG00000010205(PLCL2),ENSCHIG00000010670(NTRK3),ENSCHIG00000011217(AK1),ENSCHIG00000011539(ZFYVE28),ENSCHIG00000011756(INCA1),ENSCHIG00000011819(GADD45B),ENS…	ENSCHIG00000004220(SPRY4),ENSCHIG00000004524(CDK14),ENSCHIG00000005935(LHCGR),ENSCHIG00000008094(TREM2),ENSCHIG00000008115(MYLK4),ENSCHIG00000008378(ELFN2),ENSCHIG00000009780(CDC14C),ENSCHIG00000010429(BMP5),ENSCHIG00000011243(SPRED1),ENSCHIG00000011272(PLXNC1),ENSCHIG00000011930(CAMK4),ENSCHIG00000012078(MAST1),ENSCHIG00000012195(PRKG1),ENSCHIG00000013269(SBK2),ENSCHIG00000013507(CHORDC1),ENSCHI…
BP	GO:0070977	bone maturation	4	2	6	17	3.22736e-05	0.0254195	ENSCHIG00000000579(SEMA4D),ENSCHIG00000013756(ACTN3),ENSCHIG00000014164(RYR1),ENSCHIG00000020131(PHOSPHO1)	ENSCHIG00000015932(FAT4),ENSCHIG00000021478(SNX10)
BP	GO:0051239	regulation of multicellular organismal process	34	69	103	1768	3.33694e-05	0.0254195	ENSCHIG00000000455(MYOZ1),ENSCHIG00000000579(SEMA4D),ENSCHIG00000001027(FZD9),ENSCHIG00000001200(NFKBIL1),ENSCHIG00000006768(CSF3R),ENSCHIG00000007239(TNNT3),ENSCHIG00000009445(HSF1),ENSCHIG00000009793(MYOD1),ENSCHIG00000010205(PLCL2),ENSCHIG00000010560(MAG),ENSCHIG00000010670(NTRK3),ENSCHIG00000011122(TP73),ENSCHIG00000011957(MAFF),ENSCHIG00000013125(ACVR2B),ENSCHIG00000013756(ACTN3),ENSCHIG0000…	ENSCHIG00000000510(MAP2),ENSCHIG00000006052(SCN3B),ENSCHIG00000006328(MACIR),ENSCHIG00000007611(C3AR1),ENSCHIG00000007759(CORIN),ENSCHIG00000008238,ENSCHIG00000008580(FLRT3),ENSCHIG00000008681,ENSCHIG00000008729(MCOLN2),ENSCHIG00000009097(CRABP2),ENSCHIG00000009677(PDE3B),ENSCHIG00000009934(TMEM178A),ENSCHIG00000010182(ADORA1),ENSCHIG00000010760(ANGPTL7),ENSCHIG00000011243(SPRED1),ENSCHIG00000011…
BP	GO:0031099	regeneration	8	4	12	75	3.59691e-05	0.0254195	ENSCHIG00000000455(MYOZ1),ENSCHIG00000001027(FZD9),ENSCHIG00000006042(CDKN1A),ENSCHIG00000009793(MYOD1),ENSCHIG00000010560(MAG),ENSCHIG00000010670(NTRK3),ENSCHIG00000017983(GPX1),ENSCHIG00000026310(FZD7)	ENSCHIG00000010202(PRRX1),ENSCHIG00000020744(TNC),ENSCHIG00000020792,ENSCHIG00000020923(ANXA1)
BP	GO:0090399	replicative senescence	1	4	5	11	3.65148e-05	0.0254195	ENSCHIG00000006042(CDKN1A)	ENSCHIG00000010637(PLA2R1),ENSCHIG00000016588(ATM),ENSCHIG00000018324(MME),ENSCHIG00000021916(ATR)
BP	GO:0006793	phosphorus metabolic process	55	69	124	2238	4.66139e-05	0.0274925	ENSCHIG00000000455(MYOZ1),ENSCHIG00000000579(SEMA4D),ENSCHIG00000003321(RGS14),ENSCHIG00000005138(PGAM2),ENSCHIG00000005275(GUCA2A),ENSCHIG00000006042(CDKN1A),ENSCHIG00000006791(CAMSAP3),ENSCHIG00000008697(DUSP7),ENSCHIG00000009445(HSF1),ENSCHIG00000010205(PLCL2),ENSCHIG00000010670(NTRK3),ENSCHIG00000011217(AK1),ENSCHIG00000011539(ZFYVE28),ENSCHIG00000011756(INCA1),ENSCHIG00000011819(GADD45B),ENS…	ENSCHIG00000004220(SPRY4),ENSCHIG00000004524(CDK14),ENSCHIG00000005935(LHCGR),ENSCHIG00000008094(TREM2),ENSCHIG00000008115(MYLK4),ENSCHIG00000008378(ELFN2),ENSCHIG00000009780(CDC14C),ENSCHIG00000010429(BMP5),ENSCHIG00000011243(SPRED1),ENSCHIG00000011272(PLXNC1),ENSCHIG00000011930(CAMK4),ENSCHIG00000012078(MAST1),ENSCHIG00000012195(PRKG1),ENSCHIG00000013269(SBK2),ENSCHIG00000013507(CHORDC1),ENSCHI…
CC	GO:0005865	striated muscle thin filament	4	1	5	12	5.00278e-05	0.0277654	ENSCHIG00000003732(TNNI2),ENSCHIG00000007239(TNNT3),ENSCHIG00000010571(TNNC2),ENSCHIG00000023166(TMOD4)	ENSCHIG00000020704(TNNT2)
BP	GO:0120036	plasma membrane bounded cell projection organization	18	44	62	939	5.07762e-05	0.0274925	ENSCHIG00000000579(SEMA4D),ENSCHIG00000006791(CAMSAP3),ENSCHIG00000010560(MAG),ENSCHIG00000010670(NTRK3),ENSCHIG00000012216(CEP131),ENSCHIG00000012234(PLXNB3),ENSCHIG00000014709(MICALL1),ENSCHIG00000015568(ISL2),ENSCHIG00000016390(MOB2),ENSCHIG00000016928(MTSS2),ENSCHIG00000018901(ULK1),ENSCHIG00000019209(SCRIB),ENSCHIG00000020103(CLMN),ENSCHIG00000022297(SRCIN1),ENSCHIG00000023346(CPNE9),ENSCHIG…	ENSCHIG00000000421(B4GALT6),ENSCHIG00000000510(MAP2),ENSCHIG00000001025,ENSCHIG00000006664(DZIP1),ENSCHIG00000007588(TSPAN2),ENSCHIG00000007641(GRIP1),ENSCHIG00000008094(TREM2),ENSCHIG00000008580(FLRT3),ENSCHIG00000008681,ENSCHIG00000009097(CRABP2),ENSCHIG00000009318(KIF24),ENSCHIG00000010202(PRRX1),ENSCHIG00000010429(BMP5),ENSCHIG00000011863(VASH2),ENSCHIG00000012179(ETV1),ENSCHIG00000012195(PRK…
BP	GO:0030030	cell projection organization	18	45	63	966	6.32265e-05	0.0289688	ENSCHIG00000000579(SEMA4D),ENSCHIG00000006791(CAMSAP3),ENSCHIG00000010560(MAG),ENSCHIG00000010670(NTRK3),ENSCHIG00000012216(CEP131),ENSCHIG00000012234(PLXNB3),ENSCHIG00000014709(MICALL1),ENSCHIG00000015568(ISL2),ENSCHIG00000016390(MOB2),ENSCHIG00000016928(MTSS2),ENSCHIG00000018901(ULK1),ENSCHIG00000019209(SCRIB),ENSCHIG00000020103(CLMN),ENSCHIG00000022297(SRCIN1),ENSCHIG00000023346(CPNE9),ENSCHIG…	ENSCHIG00000000421(B4GALT6),ENSCHIG00000000510(MAP2),ENSCHIG00000001025,ENSCHIG00000006664(DZIP1),ENSCHIG00000007588(TSPAN2),ENSCHIG00000007641(GRIP1),ENSCHIG00000008094(TREM2),ENSCHIG00000008580(FLRT3),ENSCHIG00000008681,ENSCHIG00000009097(CRABP2),ENSCHIG00000009318(KIF24),ENSCHIG00000010202(PRRX1),ENSCHIG00000010429(BMP5),ENSCHIG00000011863(VASH2),ENSCHIG00000012179(ETV1),ENSCHIG00000012195(PRK…
BP	GO:0048639	positive regulation of developmental growth	9	6	15	118	6.53923e-05	0.0289688	ENSCHIG00000000579(SEMA4D),ENSCHIG00000009445(HSF1),ENSCHIG00000009793(MYOD1),ENSCHIG00000010670(NTRK3),ENSCHIG00000013756(ACTN3),ENSCHIG00000021723(STAT5B),ENSCHIG00000023346(CPNE9),ENSCHIG00000023888(PIM1),ENSCHIG00000027103(LIMK1)	ENSCHIG00000009097(CRABP2),ENSCHIG00000013804(RIMS2),ENSCHIG00000015764(ZFPM2),ENSCHIG00000017316(LPAR3),ENSCHIG00000020572(GPAM),ENSCHIG00000020738(FGF9)
BP	GO:0048799	animal organ maturation	4	2	6	20	9.1288e-05	0.0345127	ENSCHIG00000000579(SEMA4D),ENSCHIG00000013756(ACTN3),ENSCHIG00000014164(RYR1),ENSCHIG00000020131(PHOSPHO1)	ENSCHIG00000015932(FAT4),ENSCHIG00000021478(SNX10)
BP	GO:0031175	neuron projection development	16	27	43	593	9.99675e-05	0.0345127	ENSCHIG00000000579(SEMA4D),ENSCHIG00000006791(CAMSAP3),ENSCHIG00000010560(MAG),ENSCHIG00000010670(NTRK3),ENSCHIG00000012234(PLXNB3),ENSCHIG00000014709(MICALL1),ENSCHIG00000015568(ISL2),ENSCHIG00000016390(MOB2),ENSCHIG00000018901(ULK1),ENSCHIG00000019209(SCRIB),ENSCHIG00000020103(CLMN),ENSCHIG00000022297(SRCIN1),ENSCHIG00000023346(CPNE9),ENSCHIG00000024492(TPRN),ENSCHIG00000026195(SCN1B),ENSCHIG00…	ENSCHIG00000000421(B4GALT6),ENSCHIG00000000510(MAP2),ENSCHIG00000001025,ENSCHIG00000007588(TSPAN2),ENSCHIG00000007641(GRIP1),ENSCHIG00000008580(FLRT3),ENSCHIG00000008681,ENSCHIG00000009097(CRABP2),ENSCHIG00000010202(PRRX1),ENSCHIG00000010429(BMP5),ENSCHIG00000011863(VASH2),ENSCHIG00000012179(ETV1),ENSCHIG00000012195(PRKG1),ENSCHIG00000012534(UNC5B),ENSCHIG00000013804(RIMS2),ENSCHIG00000015544(EPH…
BP	GO:0048638	regulation of developmental growth	12	9	21	211	0.000101619	0.0345127	ENSCHIG00000000455(MYOZ1),ENSCHIG00000000579(SEMA4D),ENSCHIG00000006042(CDKN1A),ENSCHIG00000009445(HSF1),ENSCHIG00000009793(MYOD1),ENSCHIG00000010670(NTRK3),ENSCHIG00000011122(TP73),ENSCHIG00000013756(ACTN3),ENSCHIG00000021723(STAT5B),ENSCHIG00000023346(CPNE9),ENSCHIG00000023888(PIM1),ENSCHIG00000027103(LIMK1)	ENSCHIG00000000510(MAP2),ENSCHIG00000009097(CRABP2),ENSCHIG00000013804(RIMS2),ENSCHIG00000015764(ZFPM2),ENSCHIG00000017316(LPAR3),ENSCHIG00000019450(MT3),ENSCHIG00000020572(GPAM),ENSCHIG00000020693(EPHA7),ENSCHIG00000020738(FGF9)
BP	GO:0048589	developmental growth	20	15	35	448	0.000106236	0.0345127	ENSCHIG00000000455(MYOZ1),ENSCHIG00000000579(SEMA4D),ENSCHIG00000001027(FZD9),ENSCHIG00000006042(CDKN1A),ENSCHIG00000009445(HSF1),ENSCHIG00000009793(MYOD1),ENSCHIG00000010670(NTRK3),ENSCHIG00000011122(TP73),ENSCHIG00000012441(TRIM28),ENSCHIG00000013756(ACTN3),ENSCHIG00000017983(GPX1),ENSCHIG00000018054(GPD2),ENSCHIG00000018901(ULK1),ENSCHIG00000019296(ARID5B),ENSCHIG00000020140(SOX10),ENSCHIG0000…	ENSCHIG00000000510(MAP2),ENSCHIG00000008580(FLRT3),ENSCHIG00000009097(CRABP2),ENSCHIG00000013804(RIMS2),ENSCHIG00000015152(COMP),ENSCHIG00000015764(ZFPM2),ENSCHIG00000016588(ATM),ENSCHIG00000017316(LPAR3),ENSCHIG00000019450(MT3),ENSCHIG00000020572(GPAM),ENSCHIG00000020693(EPHA7),ENSCHIG00000020738(FGF9),ENSCHIG00000020792,ENSCHIG00000020923(ANXA1),ENSCHIG00000024172(GAS2)
BP	GO:0071480	cellular response to gamma radiation	3	3	6	21	0.000123543	0.0376266	ENSCHIG00000006042(CDKN1A),ENSCHIG00000009445(HSF1),ENSCHIG00000022705(EGR1)	ENSCHIG00000014991(WRN),ENSCHIG00000016588(ATM),ENSCHIG00000021916(ATR)
CC	GO:0005861	troponin complex	3	1	4	8	0.000129173	0.0319024	ENSCHIG00000003732(TNNI2),ENSCHIG00000007239(TNNT3),ENSCHIG00000010571(TNNC2)	ENSCHIG00000020704(TNNT2)
CC	GO:0036379	myofilament	4	1	5	15	0.000172445	0.0319024	ENSCHIG00000003732(TNNI2),ENSCHIG00000007239(TNNT3),ENSCHIG00000010571(TNNC2),ENSCHIG00000023166(TMOD4)	ENSCHIG00000020704(TNNT2)
BP	GO:0042246	tissue regeneration	6	2	8	41	0.00017495	0.050149	ENSCHIG00000000455(MYOZ1),ENSCHIG00000001027(FZD9),ENSCHIG00000006042(CDKN1A),ENSCHIG00000009793(MYOD1),ENSCHIG00000017983(GPX1),ENSCHIG00000026310(FZD7)	ENSCHIG00000020792,ENSCHIG00000020923(ANXA1)
BP	GO:0048666	neuron development	17	30	47	692	0.000223845	0.0605997	ENSCHIG00000000579(SEMA4D),ENSCHIG00000006791(CAMSAP3),ENSCHIG00000010560(MAG),ENSCHIG00000010670(NTRK3),ENSCHIG00000012234(PLXNB3),ENSCHIG00000014709(MICALL1),ENSCHIG00000015568(ISL2),ENSCHIG00000016390(MOB2),ENSCHIG00000018901(ULK1),ENSCHIG00000019209(SCRIB),ENSCHIG00000020103(CLMN),ENSCHIG00000022297(SRCIN1),ENSCHIG00000023245(HOXD9),ENSCHIG00000023346(CPNE9),ENSCHIG00000024492(TPRN),ENSCHIG00…	ENSCHIG00000000421(B4GALT6),ENSCHIG00000000510(MAP2),ENSCHIG00000001025,ENSCHIG00000007588(TSPAN2),ENSCHIG00000007641(GRIP1),ENSCHIG00000008580(FLRT3),ENSCHIG00000008681,ENSCHIG00000009097(CRABP2),ENSCHIG00000010202(PRRX1),ENSCHIG00000010429(BMP5),ENSCHIG00000011863(VASH2),ENSCHIG00000012179(ETV1),ENSCHIG00000012195(PRKG1),ENSCHIG00000012534(UNC5B),ENSCHIG00000013804(RIMS2),ENSCHIG00000015544(EPH…
CC	GO:0030016	myofibril	10	4	14	123	0.000245812	0.0341064	ENSCHIG00000003732(TNNI2),ENSCHIG00000007211(LMOD1),ENSCHIG00000007239(TNNT3),ENSCHIG00000009793(MYOD1),ENSCHIG00000010571(TNNC2),ENSCHIG00000013756(ACTN3),ENSCHIG00000014164(RYR1),ENSCHIG00000018745(KRT8),ENSCHIG00000020204,ENSCHIG00000023166(TMOD4)	ENSCHIG00000008403(MYOM3),ENSCHIG00000015758(CFL2),ENSCHIG00000017409(SMPX),ENSCHIG00000020704(TNNT2)
BP	GO:0003012	muscle system process	14	8	22	242	0.000260564	0.0668279	ENSCHIG00000000455(MYOZ1),ENSCHIG00000003732(TNNI2),ENSCHIG00000005138(PGAM2),ENSCHIG00000007211(LMOD1),ENSCHIG00000007239(TNNT3),ENSCHIG00000009793(MYOD1),ENSCHIG00000009912(MYBPC2),ENSCHIG00000010571(TNNC2),ENSCHIG00000013756(ACTN3),ENSCHIG00000014164(RYR1),ENSCHIG00000017086(MYLK2),ENSCHIG00000020204,ENSCHIG00000023341(PRKAG3),ENSCHIG00000026195(SCN1B)	ENSCHIG00000006052(SCN3B),ENSCHIG00000011759(PLN),ENSCHIG00000012195(PRKG1),ENSCHIG00000012706(LMCD1),ENSCHIG00000015152(COMP),ENSCHIG00000020027(GTF2IRD1),ENSCHIG00000020704(TNNT2),ENSCHIG00000024088(ARHGAP42)
BP	GO:0008207	C21-steroid hormone metabolic process	3	2	5	16	0.000292607	0.0677394	ENSCHIG00000021723(STAT5B),ENSCHIG00000022705(EGR1),ENSCHIG00000026576(WNT4)	ENSCHIG00000010429(BMP5),ENSCHIG00000017969(DHRS9)
MF	GO:0005509	calcium ion binding	6	34	40	580	0.000293528	0.10434	ENSCHIG00000003108(MYLPF),ENSCHIG00000010571(TNNC2),ENSCHIG00000013756(ACTN3),ENSCHIG00000018054(GPD2),ENSCHIG00000018764(CDH22),ENSCHIG00000021725(SELL)	ENSCHIG00000003875(PCDH7),ENSCHIG00000005457(CACNA1B),ENSCHIG00000008338(LTBP2),ENSCHIG00000010754(OIT3),ENSCHIG00000011491(REPS2),ENSCHIG00000011612,ENSCHIG00000013488(CALN1),ENSCHIG00000014472(SCIN),ENSCHIG00000015152(COMP),ENSCHIG00000015205(CLGN),ENSCHIG00000015608(ASPN),ENSCHIG00000015932(FAT4),ENSCHIG00000017341(PCDHA12),ENSCHIG00000017480(FKBP7),ENSCHIG00000018439(OTOF),ENSCHIG00000019018(…
BP	GO:0060537	muscle tissue development	17	7	24	278	0.000302662	0.0677394	ENSCHIG00000000455(MYOZ1),ENSCHIG00000003108(MYLPF),ENSCHIG00000009793(MYOD1),ENSCHIG00000010325(ASB2),ENSCHIG00000011122(TP73),ENSCHIG00000011957(MAFF),ENSCHIG00000013756(ACTN3),ENSCHIG00000014164(RYR1),ENSCHIG00000014445(VGLL2),ENSCHIG00000017070(CYP26B1),ENSCHIG00000017086(MYLK2),ENSCHIG00000017983(GPX1),ENSCHIG00000020204,ENSCHIG00000022705(EGR1),ENSCHIG00000023245(HOXD9),ENSCHIG00000023888(P…	ENSCHIG00000011759(PLN),ENSCHIG00000015758(CFL2),ENSCHIG00000015764(ZFPM2),ENSCHIG00000017918(ADAMTS9),ENSCHIG00000020704(TNNT2),ENSCHIG00000020738(FGF9),ENSCHIG00000022001(EYA1)
BP	GO:0007155	cell adhesion	15	41	56	880	0.000305821	0.0677394	ENSCHIG00000000579(SEMA4D),ENSCHIG00000006791(CAMSAP3),ENSCHIG00000012234(PLXNB3),ENSCHIG00000015921(MPZ),ENSCHIG00000017801(ASS1),ENSCHIG00000018764(CDH22),ENSCHIG00000019209(SCRIB),ENSCHIG00000019677(ACHE),ENSCHIG00000021723(STAT5B),ENSCHIG00000021725(SELL),ENSCHIG00000022297(SRCIN1),ENSCHIG00000024175(MELTF),ENSCHIG00000026094(NUAK1),ENSCHIG00000026310(FZD7),ENSCHIG00000026576(WNT4)	ENSCHIG00000003875(PCDH7),ENSCHIG00000004276(FAP),ENSCHIG00000008249(POSTN),ENSCHIG00000008580(FLRT3),ENSCHIG00000009677(PDE3B),ENSCHIG00000011612,ENSCHIG00000012195(PRKG1),ENSCHIG00000013038(NCAM1),ENSCHIG00000013972(ITGB6),ENSCHIG00000014170(ITGAM),ENSCHIG00000015152(COMP),ENSCHIG00000015544(EPHA3),ENSCHIG00000015932(FAT4),ENSCHIG00000016068(VAV3),ENSCHIG00000016288(SERPINE2),ENSCHIG00000016493…
BP	GO:0007519	skeletal muscle tissue development	13	1	14	124	0.000399791	0.0831514	ENSCHIG00000000455(MYOZ1),ENSCHIG00000003108(MYLPF),ENSCHIG00000009793(MYOD1),ENSCHIG00000010325(ASB2),ENSCHIG00000011957(MAFF),ENSCHIG00000013756(ACTN3),ENSCHIG00000014164(RYR1),ENSCHIG00000014445(VGLL2),ENSCHIG00000017070(CYP26B1),ENSCHIG00000017086(MYLK2),ENSCHIG00000017983(GPX1),ENSCHIG00000022705(EGR1),ENSCHIG00000023245(HOXD9)	ENSCHIG00000015758(CFL2)
CC	GO:0043292	contractile fiber	10	4	14	129	0.00040331	0.0447674	ENSCHIG00000003732(TNNI2),ENSCHIG00000007211(LMOD1),ENSCHIG00000007239(TNNT3),ENSCHIG00000009793(MYOD1),ENSCHIG00000010571(TNNC2),ENSCHIG00000013756(ACTN3),ENSCHIG00000014164(RYR1),ENSCHIG00000018745(KRT8),ENSCHIG00000020204,ENSCHIG00000023166(TMOD4)	ENSCHIG00000008403(MYOM3),ENSCHIG00000015758(CFL2),ENSCHIG00000017409(SMPX),ENSCHIG00000020704(TNNT2)
BP	GO:0007517	muscle organ development	16	4	20	217	0.000409529	0.0831514	ENSCHIG00000000455(MYOZ1),ENSCHIG00000003108(MYLPF),ENSCHIG00000007493(ZBTB42),ENSCHIG00000009793(MYOD1),ENSCHIG00000010325(ASB2),ENSCHIG00000011957(MAFF),ENSCHIG00000013756(ACTN3),ENSCHIG00000014164(RYR1),ENSCHIG00000014445(VGLL2),ENSCHIG00000017070(CYP26B1),ENSCHIG00000017086(MYLK2),ENSCHIG00000017983(GPX1),ENSCHIG00000019296(ARID5B),ENSCHIG00000020204,ENSCHIG00000022705(EGR1),ENSCHIG0000002324…	ENSCHIG00000012179(ETV1),ENSCHIG00000015758(CFL2),ENSCHIG00000015764(ZFPM2),ENSCHIG00000020704(TNNT2)
MF	GO:0043167	ion binding	64	157	221	4727	0.000415933	0.10434	ENSCHIG00000001102,ENSCHIG00000002525(IRF2BP1),ENSCHIG00000003108(MYLPF),ENSCHIG00000009070,ENSCHIG00000010205(PLCL2),ENSCHIG00000010560(MAG),ENSCHIG00000010571(TNNC2),ENSCHIG00000010670(NTRK3),ENSCHIG00000010805(DRP2),ENSCHIG00000011122(TP73),ENSCHIG00000011217(AK1),ENSCHIG00000011255(PYGM),ENSCHIG00000011539(ZFYVE28),ENSCHIG00000011871(LONRF3),ENSCHIG00000011888(PDLIM7),ENSCHIG00000012234(PLXNB…	ENSCHIG00000000529(RAB3C),ENSCHIG00000003875(PCDH7),ENSCHIG00000004524(CDK14),ENSCHIG00000005457(CACNA1B),ENSCHIG00000005780(TPMT),ENSCHIG00000005867(FIGNL1),ENSCHIG00000007718(RAB27A),ENSCHIG00000008115(MYLK4),ENSCHIG00000008249(POSTN),ENSCHIG00000008338(LTBP2),ENSCHIG00000009097(CRABP2),ENSCHIG00000009318(KIF24),ENSCHIG00000009677(PDE3B),ENSCHIG00000009890(CYP51A1),ENSCHIG00000010163,ENSCHIG000…
BP	GO:0009888	tissue development	34	41	75	1286	0.000433144	0.0844283	ENSCHIG00000000455(MYOZ1),ENSCHIG00000001027(FZD9),ENSCHIG00000003108(MYLPF),ENSCHIG00000006791(CAMSAP3),ENSCHIG00000007846(JUNB),ENSCHIG00000009793(MYOD1),ENSCHIG00000010325(ASB2),ENSCHIG00000010613(CST6),ENSCHIG00000010670(NTRK3),ENSCHIG00000011122(TP73),ENSCHIG00000011957(MAFF),ENSCHIG00000012441(TRIM28),ENSCHIG00000013125(ACVR2B),ENSCHIG00000013756(ACTN3),ENSCHIG00000014164(RYR1),ENSCHIG00000…	ENSCHIG00000008249(POSTN),ENSCHIG00000008580(FLRT3),ENSCHIG00000010202(PRRX1),ENSCHIG00000010429(BMP5),ENSCHIG00000011243(SPRED1),ENSCHIG00000011759(PLN),ENSCHIG00000012424(COL11A1),ENSCHIG00000012613(ARHGEF26),ENSCHIG00000014170(ITGAM),ENSCHIG00000015152(COMP),ENSCHIG00000015403(CXCL10),ENSCHIG00000015608(ASPN),ENSCHIG00000015758(CFL2),ENSCHIG00000015764(ZFPM2),ENSCHIG00000015932(FAT4),ENSCHIG00…
BP	GO:0071479	cellular response to ionizing radiation	4	4	8	47	0.000467128	0.0850265	ENSCHIG00000006042(CDKN1A),ENSCHIG00000009445(HSF1),ENSCHIG00000010347,ENSCHIG00000022705(EGR1)	ENSCHIG00000005867(FIGNL1),ENSCHIG00000014991(WRN),ENSCHIG00000016588(ATM),ENSCHIG00000021916(ATR)
BP	GO:0060538	skeletal muscle organ development	13	1	14	126	0.000471109	0.0850265	ENSCHIG00000000455(MYOZ1),ENSCHIG00000003108(MYLPF),ENSCHIG00000009793(MYOD1),ENSCHIG00000010325(ASB2),ENSCHIG00000011957(MAFF),ENSCHIG00000013756(ACTN3),ENSCHIG00000014164(RYR1),ENSCHIG00000014445(VGLL2),ENSCHIG00000017070(CYP26B1),ENSCHIG00000017086(MYLK2),ENSCHIG00000017983(GPX1),ENSCHIG00000022705(EGR1),ENSCHIG00000023245(HOXD9)	ENSCHIG00000015758(CFL2)
BP	GO:0010563	negative regulation of phosphorus metabolic process	18	10	28	359	0.000523244	0.0857256	ENSCHIG00000000455(MYOZ1),ENSCHIG00000000579(SEMA4D),ENSCHIG00000003321(RGS14),ENSCHIG00000006042(CDKN1A),ENSCHIG00000006791(CAMSAP3),ENSCHIG00000008697(DUSP7),ENSCHIG00000010670(NTRK3),ENSCHIG00000011539(ZFYVE28),ENSCHIG00000011756(INCA1),ENSCHIG00000011819(GADD45B),ENSCHIG00000013059(PPP1R27),ENSCHIG00000013673(PPP1R1A),ENSCHIG00000013756(ACTN3),ENSCHIG00000014407(TFAP4),ENSCHIG00000018803(SH2D…	ENSCHIG00000004220(SPRY4),ENSCHIG00000008378(ELFN2),ENSCHIG00000011243(SPRED1),ENSCHIG00000013507(CHORDC1),ENSCHIG00000015370(PKIB),ENSCHIG00000021006(PTPN13),ENSCHIG00000022242(CD109),ENSCHIG00000023391(CSRNP3),ENSCHIG00000024664(ENPP1),ENSCHIG00000025667(PRKAR2B)
BP	GO:0045936	negative regulation of phosphate metabolic process	18	10	28	359	0.000523244	0.0857256	ENSCHIG00000000455(MYOZ1),ENSCHIG00000000579(SEMA4D),ENSCHIG00000003321(RGS14),ENSCHIG00000006042(CDKN1A),ENSCHIG00000006791(CAMSAP3),ENSCHIG00000008697(DUSP7),ENSCHIG00000010670(NTRK3),ENSCHIG00000011539(ZFYVE28),ENSCHIG00000011756(INCA1),ENSCHIG00000011819(GADD45B),ENSCHIG00000013059(PPP1R27),ENSCHIG00000013673(PPP1R1A),ENSCHIG00000013756(ACTN3),ENSCHIG00000014407(TFAP4),ENSCHIG00000018803(SH2D…	ENSCHIG00000004220(SPRY4),ENSCHIG00000008378(ELFN2),ENSCHIG00000011243(SPRED1),ENSCHIG00000013507(CHORDC1),ENSCHIG00000015370(PKIB),ENSCHIG00000021006(PTPN13),ENSCHIG00000022242(CD109),ENSCHIG00000023391(CSRNP3),ENSCHIG00000024664(ENPP1),ENSCHIG00000025667(PRKAR2B)
MF	GO:0043169	cation binding	41	109	150	3035	0.000528064	0.10434	ENSCHIG00000002525(IRF2BP1),ENSCHIG00000003108(MYLPF),ENSCHIG00000010571(TNNC2),ENSCHIG00000010805(DRP2),ENSCHIG00000011122(TP73),ENSCHIG00000011539(ZFYVE28),ENSCHIG00000011871(LONRF3),ENSCHIG00000011888(PDLIM7),ENSCHIG00000012441(TRIM28),ENSCHIG00000013125(ACVR2B),ENSCHIG00000013756(ACTN3),ENSCHIG00000014164(RYR1),ENSCHIG00000014345,ENSCHIG00000014709(MICALL1),ENSCHIG00000014982,ENSCHIG000000155…	ENSCHIG00000003875(PCDH7),ENSCHIG00000005457(CACNA1B),ENSCHIG00000005780(TPMT),ENSCHIG00000008249(POSTN),ENSCHIG00000008338(LTBP2),ENSCHIG00000009677(PDE3B),ENSCHIG00000009890(CYP51A1),ENSCHIG00000010357(ZNF484),ENSCHIG00000010694(NR2F1),ENSCHIG00000010754(OIT3),ENSCHIG00000011491(REPS2),ENSCHIG00000011612,ENSCHIG00000011967(GALNT14),ENSCHIG00000012078(MAST1),ENSCHIG00000012436,ENSCHIG00000012498…
BP	GO:0010332	response to gamma radiation	4	3	7	37	0.00054301	0.0857256	ENSCHIG00000006042(CDKN1A),ENSCHIG00000009445(HSF1),ENSCHIG00000017983(GPX1),ENSCHIG00000022705(EGR1)	ENSCHIG00000014991(WRN),ENSCHIG00000016588(ATM),ENSCHIG00000021916(ATR)
BP	GO:0048699	generation of neurons	21	35	56	901	0.000545351	0.0857256	ENSCHIG00000000579(SEMA4D),ENSCHIG00000001027(FZD9),ENSCHIG00000006791(CAMSAP3),ENSCHIG00000010560(MAG),ENSCHIG00000010670(NTRK3),ENSCHIG00000012234(PLXNB3),ENSCHIG00000012324(TRAPPC9),ENSCHIG00000014709(MICALL1),ENSCHIG00000015568(ISL2),ENSCHIG00000016390(MOB2),ENSCHIG00000017515(HOXD1),ENSCHIG00000018901(ULK1),ENSCHIG00000019209(SCRIB),ENSCHIG00000020103(CLMN),ENSCHIG00000020140(SOX10),ENSCHIG0…	ENSCHIG00000000421(B4GALT6),ENSCHIG00000000510(MAP2),ENSCHIG00000001025,ENSCHIG00000007588(TSPAN2),ENSCHIG00000007641(GRIP1),ENSCHIG00000008580(FLRT3),ENSCHIG00000008681,ENSCHIG00000009097(CRABP2),ENSCHIG00000010202(PRRX1),ENSCHIG00000010429(BMP5),ENSCHIG00000011863(VASH2),ENSCHIG00000012179(ETV1),ENSCHIG00000012195(PRKG1),ENSCHIG00000012534(UNC5B),ENSCHIG00000013804(RIMS2),ENSCHIG00000013840(DIX…
MF	GO:0016301	kinase activity	19	27	46	721	0.000592804	0.10434	ENSCHIG00000006042(CDKN1A),ENSCHIG00000010670(NTRK3),ENSCHIG00000011217(AK1),ENSCHIG00000012234(PLXNB3),ENSCHIG00000012441(TRIM28),ENSCHIG00000013125(ACVR2B),ENSCHIG00000015194(UCKL1),ENSCHIG00000017086(MYLK2),ENSCHIG00000017140(MAP3K14),ENSCHIG00000018901(ULK1),ENSCHIG00000019381(SPEG),ENSCHIG00000023341(PRKAG3),ENSCHIG00000023423(PFKFB3),ENSCHIG00000023888(PIM1),ENSCHIG00000024701(CKM),ENSCHIG0…	ENSCHIG00000004524(CDK14),ENSCHIG00000008115(MYLK4),ENSCHIG00000011272(PLXNC1),ENSCHIG00000011930(CAMK4),ENSCHIG00000012078(MAST1),ENSCHIG00000012195(PRKG1),ENSCHIG00000013269(SBK2),ENSCHIG00000015050(NEK8),ENSCHIG00000015117(STK38L),ENSCHIG00000015119(PIK3C2A),ENSCHIG00000015544(EPHA3),ENSCHIG00000015900(MYO3A),ENSCHIG00000016017(STK26),ENSCHIG00000016588(ATM),ENSCHIG00000017032(VRK2),ENSCHIG000…
MF	GO:0005488	binding	168	328	496	11949	0.000625414	0.10434	ENSCHIG00000000189(FAM83H),ENSCHIG00000000455(MYOZ1),ENSCHIG00000000579(SEMA4D),ENSCHIG00000001027(FZD9),ENSCHIG00000001102,ENSCHIG00000002525(IRF2BP1),ENSCHIG00000002914(ASB12),ENSCHIG00000003108(MYLPF),ENSCHIG00000003296(FOSB),ENSCHIG00000003321(RGS14),ENSCHIG00000003732(TNNI2),ENSCHIG00000005138(PGAM2),ENSCHIG00000005605(MAFA),ENSCHIG00000006042(CDKN1A),ENSCHIG00000006302(UBALD1),ENSCHIG000000…	ENSCHIG00000000510(MAP2),ENSCHIG00000000529(RAB3C),ENSCHIG00000002074(UHRF1BP1L),ENSCHIG00000002408,ENSCHIG00000002483(CFAP251),ENSCHIG00000003161(PRDM11),ENSCHIG00000003875(PCDH7),ENSCHIG00000004276(FAP),ENSCHIG00000004524(CDK14),ENSCHIG00000005457(CACNA1B),ENSCHIG00000005780(TPMT),ENSCHIG00000005867(FIGNL1),ENSCHIG00000005935(LHCGR),ENSCHIG00000006052(SCN3B),ENSCHIG00000006620(HACD4),ENSCHIG000…
BP	GO:2000026	regulation of multicellular organismal development	20	35	55	887	0.000646108	0.0954527	ENSCHIG00000000455(MYOZ1),ENSCHIG00000000579(SEMA4D),ENSCHIG00000001027(FZD9),ENSCHIG00000006768(CSF3R),ENSCHIG00000009793(MYOD1),ENSCHIG00000010560(MAG),ENSCHIG00000010670(NTRK3),ENSCHIG00000011122(TP73),ENSCHIG00000011957(MAFF),ENSCHIG00000013125(ACVR2B),ENSCHIG00000013756(ACTN3),ENSCHIG00000017070(CYP26B1),ENSCHIG00000019328(NCMAP),ENSCHIG00000019458(OSR2),ENSCHIG00000020140(SOX10),ENSCHIG0000…	ENSCHIG00000000510(MAP2),ENSCHIG00000007611(C3AR1),ENSCHIG00000008580(FLRT3),ENSCHIG00000008681,ENSCHIG00000009097(CRABP2),ENSCHIG00000009677(PDE3B),ENSCHIG00000009934(TMEM178A),ENSCHIG00000010760(ANGPTL7),ENSCHIG00000011243(SPRED1),ENSCHIG00000011863(VASH2),ENSCHIG00000012067(LRRN3),ENSCHIG00000014472(SCIN),ENSCHIG00000015152(COMP),ENSCHIG00000015403(CXCL10),ENSCHIG00000015608(ASPN),ENSCHIG00000…
BP	GO:0043517	positive regulation of DNA damage response, signal transduction by p53 class mediator	0	4	4	11	0.000646406	0.0954527	-	ENSCHIG00000010637(PLA2R1),ENSCHIG00000011243(SPRED1),ENSCHIG00000016588(ATM),ENSCHIG00000021916(ATR)
CC	GO:0043209	myelin sheath	5	1	6	29	0.000669442	0.0505192	ENSCHIG00000000358,ENSCHIG00000010560(MAG),ENSCHIG00000015921(MPZ),ENSCHIG00000019209(SCRIB),ENSCHIG00000019328(NCMAP)	ENSCHIG00000007588(TSPAN2)
CC	GO:0030017	sarcomere	8	4	12	106	0.000703261	0.0505192	ENSCHIG00000003732(TNNI2),ENSCHIG00000007211(LMOD1),ENSCHIG00000007239(TNNT3),ENSCHIG00000010571(TNNC2),ENSCHIG00000013756(ACTN3),ENSCHIG00000014164(RYR1),ENSCHIG00000018745(KRT8),ENSCHIG00000023166(TMOD4)	ENSCHIG00000008403(MYOM3),ENSCHIG00000015758(CFL2),ENSCHIG00000017409(SMPX),ENSCHIG00000020704(TNNT2)
CC	GO:0015629	actin cytoskeleton	10	16	26	344	0.000728205	0.0505192	ENSCHIG00000000455(MYOZ1),ENSCHIG00000003732(TNNI2),ENSCHIG00000007239(TNNT3),ENSCHIG00000009070,ENSCHIG00000010571(TNNC2),ENSCHIG00000010808(KNTC1),ENSCHIG00000011888(PDLIM7),ENSCHIG00000012501(SH3PXD2A),ENSCHIG00000022297(SRCIN1),ENSCHIG00000023166(TMOD4)	ENSCHIG00000000763(RINL),ENSCHIG00000007759(CORIN),ENSCHIG00000014472(SCIN),ENSCHIG00000015117(STK38L),ENSCHIG00000015544(EPHA3),ENSCHIG00000015758(CFL2),ENSCHIG00000015900(MYO3A),ENSCHIG00000016585,ENSCHIG00000017444(ZNF268),ENSCHIG00000017467(TPM3),ENSCHIG00000019369(ZNF185),ENSCHIG00000020704(TNNT2),ENSCHIG00000020923(ANXA1),ENSCHIG00000021834(MYH15),ENSCHIG00000026369(LIMA1),ENSCHIG0000002684…
BP	GO:0030182	neuron differentiation	19	34	53	852	0.000752046	0.107786	ENSCHIG00000000579(SEMA4D),ENSCHIG00000006791(CAMSAP3),ENSCHIG00000010560(MAG),ENSCHIG00000010670(NTRK3),ENSCHIG00000012234(PLXNB3),ENSCHIG00000012324(TRAPPC9),ENSCHIG00000014709(MICALL1),ENSCHIG00000015568(ISL2),ENSCHIG00000016390(MOB2),ENSCHIG00000017515(HOXD1),ENSCHIG00000018901(ULK1),ENSCHIG00000019209(SCRIB),ENSCHIG00000020103(CLMN),ENSCHIG00000022297(SRCIN1),ENSCHIG00000023245(HOXD9),ENSCHI…	ENSCHIG00000000421(B4GALT6),ENSCHIG00000000510(MAP2),ENSCHIG00000001025,ENSCHIG00000007588(TSPAN2),ENSCHIG00000007641(GRIP1),ENSCHIG00000008580(FLRT3),ENSCHIG00000008681,ENSCHIG00000009097(CRABP2),ENSCHIG00000010202(PRRX1),ENSCHIG00000010429(BMP5),ENSCHIG00000011863(VASH2),ENSCHIG00000012179(ETV1),ENSCHIG00000012195(PRKG1),ENSCHIG00000012534(UNC5B),ENSCHIG00000013804(RIMS2),ENSCHIG00000013840(DIX…
BP	GO:0051298	centrosome duplication	3	5	8	51	0.000823123	0.114602	ENSCHIG00000012216(CEP131),ENSCHIG00000015774(CEP72),ENSCHIG00000018835(KIAA0753)	ENSCHIG00000013507(CHORDC1),ENSCHIG00000013990(TRIM37),ENSCHIG00000015650(TMEM67),ENSCHIG00000020429(CEP135),ENSCHIG00000021972(PKHD1)
BP	GO:0048731	system development	48	91	139	2745	0.000915521	0.123926	ENSCHIG00000000579(SEMA4D),ENSCHIG00000001027(FZD9),ENSCHIG00000006042(CDKN1A),ENSCHIG00000006768(CSF3R),ENSCHIG00000006791(CAMSAP3),ENSCHIG00000007846(JUNB),ENSCHIG00000010205(PLCL2),ENSCHIG00000010560(MAG),ENSCHIG00000010670(NTRK3),ENSCHIG00000011122(TP73),ENSCHIG00000012016(TBX18),ENSCHIG00000012234(PLXNB3),ENSCHIG00000012324(TRAPPC9),ENSCHIG00000012501(SH3PXD2A),ENSCHIG00000013756(ACTN3),ENSC…	ENSCHIG00000000421(B4GALT6),ENSCHIG00000000510(MAP2),ENSCHIG00000001025,ENSCHIG00000005935(LHCGR),ENSCHIG00000007588(TSPAN2),ENSCHIG00000007611(C3AR1),ENSCHIG00000007641(GRIP1),ENSCHIG00000007874(B3GNT5),ENSCHIG00000008094(TREM2),ENSCHIG00000008580(FLRT3),ENSCHIG00000008681,ENSCHIG00000008926(CCDC134),ENSCHIG00000009097(CRABP2),ENSCHIG00000009532(IL2RA),ENSCHIG00000009677(PDE3B),ENSCHIG0000000993…
MF	GO:0008092	cytoskeletal protein binding	14	31	45	718	0.000978011	0.111295	ENSCHIG00000000455(MYOZ1),ENSCHIG00000003321(RGS14),ENSCHIG00000003732(TNNI2),ENSCHIG00000006791(CAMSAP3),ENSCHIG00000007211(LMOD1),ENSCHIG00000007239(TNNT3),ENSCHIG00000009070,ENSCHIG00000010571(TNNC2),ENSCHIG00000013756(ACTN3),ENSCHIG00000016928(MTSS2),ENSCHIG00000020103(CLMN),ENSCHIG00000020105(ESPNL),ENSCHIG00000020204,ENSCHIG00000023166(TMOD4)	ENSCHIG00000000510(MAP2),ENSCHIG00000000529(RAB3C),ENSCHIG00000007718(RAB27A),ENSCHIG00000009318(KIF24),ENSCHIG00000011863(VASH2),ENSCHIG00000012078(MAST1),ENSCHIG00000013402(CEP57),ENSCHIG00000013840(DIXDC1),ENSCHIG00000014068(FABP3),ENSCHIG00000014472(SCIN),ENSCHIG00000015650(TMEM67),ENSCHIG00000015758(CFL2),ENSCHIG00000015900(MYO3A),ENSCHIG00000016585,ENSCHIG00000017467(TPM3),ENSCHIG0000001756…
MF	GO:0051015	actin filament binding	6	7	13	125	0.00109683	0.111295	ENSCHIG00000006791(CAMSAP3),ENSCHIG00000009070,ENSCHIG00000013756(ACTN3),ENSCHIG00000020105(ESPNL),ENSCHIG00000020204,ENSCHIG00000023166(TMOD4)	ENSCHIG00000014472(SCIN),ENSCHIG00000015758(CFL2),ENSCHIG00000016585,ENSCHIG00000019369(ZNF185),ENSCHIG00000021834(MYH15),ENSCHIG00000026369(LIMA1),ENSCHIG00000026841(MYO7A)
BP	GO:0044092	negative regulation of molecular function	22	25	47	745	0.00111383	0.146695	ENSCHIG00000000455(MYOZ1),ENSCHIG00000000579(SEMA4D),ENSCHIG00000001200(NFKBIL1),ENSCHIG00000003321(RGS14),ENSCHIG00000006042(CDKN1A),ENSCHIG00000006791(CAMSAP3),ENSCHIG00000008697(DUSP7),ENSCHIG00000010613(CST6),ENSCHIG00000011539(ZFYVE28),ENSCHIG00000011756(INCA1),ENSCHIG00000011819(GADD45B),ENSCHIG00000012234(PLXNB3),ENSCHIG00000013059(PPP1R27),ENSCHIG00000013673(PPP1R1A),ENSCHIG00000014407(TF…	ENSCHIG00000004220(SPRY4),ENSCHIG00000008378(ELFN2),ENSCHIG00000008671(ADORA3),ENSCHIG00000011131(MITD1),ENSCHIG00000011243(SPRED1),ENSCHIG00000011759(PLN),ENSCHIG00000013507(CHORDC1),ENSCHIG00000013990(TRIM37),ENSCHIG00000015370(PKIB),ENSCHIG00000016288(SERPINE2),ENSCHIG00000017391(SERPINA5),ENSCHIG00000019109(LYPD1),ENSCHIG00000019450(MT3),ENSCHIG00000020704(TNNT2),ENSCHIG00000020923(ANXA1),ENS…
BP	GO:0061387	regulation of extent of cell growth	3	5	8	54	0.00121202	0.151576	ENSCHIG00000000579(SEMA4D),ENSCHIG00000010670(NTRK3),ENSCHIG00000027103(LIMK1)	ENSCHIG00000000510(MAP2),ENSCHIG00000009097(CRABP2),ENSCHIG00000017316(LPAR3),ENSCHIG00000019450(MT3),ENSCHIG00000020693(EPHA7)
BP	GO:0048869	cellular developmental process	51	79	130	2558	0.00122144	0.151576	ENSCHIG00000000455(MYOZ1),ENSCHIG00000000579(SEMA4D),ENSCHIG00000001027(FZD9),ENSCHIG00000006768(CSF3R),ENSCHIG00000006791(CAMSAP3),ENSCHIG00000007846(JUNB),ENSCHIG00000009793(MYOD1),ENSCHIG00000010205(PLCL2),ENSCHIG00000010325(ASB2),ENSCHIG00000010560(MAG),ENSCHIG00000010670(NTRK3),ENSCHIG00000011957(MAFF),ENSCHIG00000012234(PLXNB3),ENSCHIG00000012324(TRAPPC9),ENSCHIG00000012441(TRIM28),ENSCHIG0…	ENSCHIG00000000421(B4GALT6),ENSCHIG00000000510(MAP2),ENSCHIG00000001025,ENSCHIG00000005867(FIGNL1),ENSCHIG00000006664(DZIP1),ENSCHIG00000007588(TSPAN2),ENSCHIG00000007641(GRIP1),ENSCHIG00000007718(RAB27A),ENSCHIG00000008094(TREM2),ENSCHIG00000008580(FLRT3),ENSCHIG00000008681,ENSCHIG00000009097(CRABP2),ENSCHIG00000009934(TMEM178A),ENSCHIG00000010202(PRRX1),ENSCHIG00000010429(BMP5),ENSCHIG000000112…
BP	GO:0022008	neurogenesis	23	38	61	1038	0.00126106	0.151576	ENSCHIG00000000579(SEMA4D),ENSCHIG00000001027(FZD9),ENSCHIG00000006791(CAMSAP3),ENSCHIG00000010560(MAG),ENSCHIG00000010670(NTRK3),ENSCHIG00000012234(PLXNB3),ENSCHIG00000012324(TRAPPC9),ENSCHIG00000014709(MICALL1),ENSCHIG00000015568(ISL2),ENSCHIG00000016390(MOB2),ENSCHIG00000017515(HOXD1),ENSCHIG00000018901(ULK1),ENSCHIG00000019209(SCRIB),ENSCHIG00000020103(CLMN),ENSCHIG00000020140(SOX10),ENSCHIG0…	ENSCHIG00000000421(B4GALT6),ENSCHIG00000000510(MAP2),ENSCHIG00000001025,ENSCHIG00000007588(TSPAN2),ENSCHIG00000007641(GRIP1),ENSCHIG00000008580(FLRT3),ENSCHIG00000008681,ENSCHIG00000009097(CRABP2),ENSCHIG00000010202(PRRX1),ENSCHIG00000010429(BMP5),ENSCHIG00000011863(VASH2),ENSCHIG00000012179(ETV1),ENSCHIG00000012195(PRKG1),ENSCHIG00000012534(UNC5B),ENSCHIG00000013804(RIMS2),ENSCHIG00000013840(DIX…
BP	GO:0030154	cell differentiation	51	78	129	2538	0.00127532	0.151576	ENSCHIG00000000455(MYOZ1),ENSCHIG00000000579(SEMA4D),ENSCHIG00000001027(FZD9),ENSCHIG00000006768(CSF3R),ENSCHIG00000006791(CAMSAP3),ENSCHIG00000007846(JUNB),ENSCHIG00000009793(MYOD1),ENSCHIG00000010205(PLCL2),ENSCHIG00000010325(ASB2),ENSCHIG00000010560(MAG),ENSCHIG00000010670(NTRK3),ENSCHIG00000011957(MAFF),ENSCHIG00000012234(PLXNB3),ENSCHIG00000012324(TRAPPC9),ENSCHIG00000012441(TRIM28),ENSCHIG0…	ENSCHIG00000000421(B4GALT6),ENSCHIG00000000510(MAP2),ENSCHIG00000001025,ENSCHIG00000005867(FIGNL1),ENSCHIG00000006664(DZIP1),ENSCHIG00000007588(TSPAN2),ENSCHIG00000007641(GRIP1),ENSCHIG00000007718(RAB27A),ENSCHIG00000008094(TREM2),ENSCHIG00000008580(FLRT3),ENSCHIG00000008681,ENSCHIG00000009097(CRABP2),ENSCHIG00000009934(TMEM178A),ENSCHIG00000010202(PRRX1),ENSCHIG00000010429(BMP5),ENSCHIG000000112…
BP	GO:0006936	muscle contraction	11	6	17	188	0.0013366	0.155078	ENSCHIG00000003732(TNNI2),ENSCHIG00000005138(PGAM2),ENSCHIG00000007211(LMOD1),ENSCHIG00000007239(TNNT3),ENSCHIG00000009912(MYBPC2),ENSCHIG00000010571(TNNC2),ENSCHIG00000013756(ACTN3),ENSCHIG00000014164(RYR1),ENSCHIG00000017086(MYLK2),ENSCHIG00000020204,ENSCHIG00000026195(SCN1B)	ENSCHIG00000006052(SCN3B),ENSCHIG00000011759(PLN),ENSCHIG00000012195(PRKG1),ENSCHIG00000015152(COMP),ENSCHIG00000020704(TNNT2),ENSCHIG00000024088(ARHGAP42)
MF	GO:0003779	actin binding	12	13	25	335	0.00133842	0.111295	ENSCHIG00000003732(TNNI2),ENSCHIG00000006791(CAMSAP3),ENSCHIG00000007211(LMOD1),ENSCHIG00000007239(TNNT3),ENSCHIG00000009070,ENSCHIG00000010571(TNNC2),ENSCHIG00000013756(ACTN3),ENSCHIG00000016928(MTSS2),ENSCHIG00000020103(CLMN),ENSCHIG00000020105(ESPNL),ENSCHIG00000020204,ENSCHIG00000023166(TMOD4)	ENSCHIG00000011863(VASH2),ENSCHIG00000014472(SCIN),ENSCHIG00000015758(CFL2),ENSCHIG00000015900(MYO3A),ENSCHIG00000016585,ENSCHIG00000017467(TPM3),ENSCHIG00000019369(ZNF185),ENSCHIG00000020704(TNNT2),ENSCHIG00000021834(MYH15),ENSCHIG00000022407(ENAH),ENSCHIG00000025240(GCSAM),ENSCHIG00000026369(LIMA1),ENSCHIG00000026841(MYO7A)
CC	GO:0009897	external side of plasma membrane	2	13	15	163	0.00143584	0.0804214	ENSCHIG00000009635(ENOX2),ENSCHIG00000021725(SELL)	ENSCHIG00000012827(TFR2),ENSCHIG00000013972(ITGB6),ENSCHIG00000015403(CXCL10),ENSCHIG00000016288(SERPINE2),ENSCHIG00000016625(TLR8),ENSCHIG00000017390(IL1RL1),ENSCHIG00000017391(SERPINA5),ENSCHIG00000020658(ENPEP),ENSCHIG00000020923(ANXA1),ENSCHIG00000026726(TRPM8),ENSCHIG00000026777(IL12RB2),ENSCHIG00000027016(TFRC),ENSCHIG00000027141
BP	GO:0030318	melanocyte differentiation	1	4	5	22	0.00144812	0.156124	ENSCHIG00000020140(SOX10)	ENSCHIG00000007718(RAB27A),ENSCHIG00000017918(ADAMTS9),ENSCHIG00000024664(ENPP1),ENSCHIG00000027074(ADAMTS20)
CC	GO:0072557	IPAF inflammasome complex	0	2	2	2	0.00144903	0.0804214	-	ENSCHIG00000012340(NLRC4),ENSCHIG00000013458
MF	GO:0003990	acetylcholinesterase activity	1	1	2	2	0.00149156	0.111295	ENSCHIG00000019677(ACHE)	ENSCHIG00000026772(BCHE)
MF	GO:0004998	transferrin receptor activity	0	2	2	2	0.00149156	0.111295	-	ENSCHIG00000012827(TFR2),ENSCHIG00000027016(TFRC)
MF	GO:0019770	IgG receptor activity	0	2	2	2	0.00149156	0.111295	-	ENSCHIG00000008238,ENSCHIG00000027141
BP	GO:0048519	negative regulation of biological process	70	104	174	3597	0.00153761	0.156124	ENSCHIG00000000455(MYOZ1),ENSCHIG00000000579(SEMA4D),ENSCHIG00000001027(FZD9),ENSCHIG00000001200(NFKBIL1),ENSCHIG00000002525(IRF2BP1),ENSCHIG00000003321(RGS14),ENSCHIG00000006042(CDKN1A),ENSCHIG00000006791(CAMSAP3),ENSCHIG00000007211(LMOD1),ENSCHIG00000007493(ZBTB42),ENSCHIG00000008697(DUSP7),ENSCHIG00000009349(NFIL3),ENSCHIG00000009445(HSF1),ENSCHIG00000009793(MYOD1),ENSCHIG00000010205(PLCL2),EN…	ENSCHIG00000000510(MAP2),ENSCHIG00000004220(SPRY4),ENSCHIG00000004276(FAP),ENSCHIG00000005867(FIGNL1),ENSCHIG00000006328(MACIR),ENSCHIG00000008107(LRFN5),ENSCHIG00000008378(ELFN2),ENSCHIG00000008671(ADORA3),ENSCHIG00000008681,ENSCHIG00000009677(PDE3B),ENSCHIG00000009934(TMEM178A),ENSCHIG00000010182(ADORA1),ENSCHIG00000010202(PRRX1),ENSCHIG00000010429(BMP5),ENSCHIG00000010694(NR2F1),ENSCHIG0000001…
BP	GO:0033566	gamma-tubulin complex localization	1	1	2	2	0.00156989	0.156124	ENSCHIG00000015774(CEP72)	ENSCHIG00000019091(MZT1)
BP	GO:0046544	development of secondary male sexual characteristics	1	1	2	2	0.00156989	0.156124	ENSCHIG00000021723(STAT5B)	ENSCHIG00000005935(LHCGR)
BP	GO:1904868	telomerase catalytic core complex assembly	0	2	2	2	0.00156989	0.156124	-	ENSCHIG00000016588(ATM),ENSCHIG00000021916(ATR)
BP	GO:1904882	regulation of telomerase catalytic core complex assembly	0	2	2	2	0.00156989	0.156124	-	ENSCHIG00000016588(ATM),ENSCHIG00000021916(ATR)
BP	GO:1904884	positive regulation of telomerase catalytic core complex assembly	0	2	2	2	0.00156989	0.156124	-	ENSCHIG00000016588(ATM),ENSCHIG00000021916(ATR)
MF	GO:0031406	carboxylic acid binding	3	7	10	85	0.00159277	0.111295	ENSCHIG00000010560(MAG),ENSCHIG00000016990(GPR143),ENSCHIG00000017070(CYP26B1)	ENSCHIG00000009097(CRABP2),ENSCHIG00000014068(FABP3),ENSCHIG00000017391(SERPINA5),ENSCHIG00000021364(P4HA3),ENSCHIG00000025699(PRR7),ENSCHIG00000026387(GRIN3A),ENSCHIG00000026821
MF	GO:0005523	tropomyosin binding	3	1	4	14	0.00162283	0.111295	ENSCHIG00000007211(LMOD1),ENSCHIG00000007239(TNNT3),ENSCHIG00000023166(TMOD4)	ENSCHIG00000020704(TNNT2)
BP	GO:0007275	multicellular organism development	55	99	154	3137	0.00173398	0.167087	ENSCHIG00000000455(MYOZ1),ENSCHIG00000000579(SEMA4D),ENSCHIG00000001027(FZD9),ENSCHIG00000006042(CDKN1A),ENSCHIG00000006768(CSF3R),ENSCHIG00000006791(CAMSAP3),ENSCHIG00000007846(JUNB),ENSCHIG00000009445(HSF1),ENSCHIG00000009793(MYOD1),ENSCHIG00000010205(PLCL2),ENSCHIG00000010560(MAG),ENSCHIG00000010670(NTRK3),ENSCHIG00000011122(TP73),ENSCHIG00000011957(MAFF),ENSCHIG00000012016(TBX18),ENSCHIG00000…	ENSCHIG00000000421(B4GALT6),ENSCHIG00000000510(MAP2),ENSCHIG00000001025,ENSCHIG00000004220(SPRY4),ENSCHIG00000005935(LHCGR),ENSCHIG00000007588(TSPAN2),ENSCHIG00000007611(C3AR1),ENSCHIG00000007641(GRIP1),ENSCHIG00000007874(B3GNT5),ENSCHIG00000008094(TREM2),ENSCHIG00000008580(FLRT3),ENSCHIG00000008681,ENSCHIG00000008926(CCDC134),ENSCHIG00000009097(CRABP2),ENSCHIG00000009532(IL2RA),ENSCHIG0000000967…
BP	GO:0006468	protein phosphorylation	27	41	68	1202	0.00177873	0.167087	ENSCHIG00000000579(SEMA4D),ENSCHIG00000003321(RGS14),ENSCHIG00000006042(CDKN1A),ENSCHIG00000008697(DUSP7),ENSCHIG00000009445(HSF1),ENSCHIG00000010205(PLCL2),ENSCHIG00000010670(NTRK3),ENSCHIG00000011539(ZFYVE28),ENSCHIG00000011756(INCA1),ENSCHIG00000011819(GADD45B),ENSCHIG00000012441(TRIM28),ENSCHIG00000013125(ACVR2B),ENSCHIG00000014407(TFAP4),ENSCHIG00000016390(MOB2),ENSCHIG00000017086(MYLK2),ENS…	ENSCHIG00000004220(SPRY4),ENSCHIG00000004524(CDK14),ENSCHIG00000008094(TREM2),ENSCHIG00000008115(MYLK4),ENSCHIG00000010429(BMP5),ENSCHIG00000011243(SPRED1),ENSCHIG00000011930(CAMK4),ENSCHIG00000012078(MAST1),ENSCHIG00000012195(PRKG1),ENSCHIG00000013269(SBK2),ENSCHIG00000013507(CHORDC1),ENSCHIG00000015050(NEK8),ENSCHIG00000015117(STK38L),ENSCHIG00000015370(PKIB),ENSCHIG00000015544(EPHA3),ENSCHIG00…
BP	GO:0048670	regulation of collateral sprouting	1	3	4	14	0.00178299	0.167087	ENSCHIG00000000579(SEMA4D)	ENSCHIG00000009097(CRABP2),ENSCHIG00000017316(LPAR3),ENSCHIG00000020693(EPHA7)
MF	GO:0008131	primary amine oxidase activity	1	2	3	7	0.00178982	0.111295	ENSCHIG00000014982	ENSCHIG00000013407(AOC2),ENSCHIG00000019018(AOC1)
MF	GO:0016773	phosphotransferase activity, alcohol group as acceptor	15	26	41	659	0.00185857	0.111295	ENSCHIG00000006042(CDKN1A),ENSCHIG00000010670(NTRK3),ENSCHIG00000012441(TRIM28),ENSCHIG00000013125(ACVR2B),ENSCHIG00000017086(MYLK2),ENSCHIG00000017140(MAP3K14),ENSCHIG00000018901(ULK1),ENSCHIG00000019381(SPEG),ENSCHIG00000023341(PRKAG3),ENSCHIG00000023423(PFKFB3),ENSCHIG00000023888(PIM1),ENSCHIG00000025506(AATK),ENSCHIG00000025872(PGM2L1),ENSCHIG00000026094(NUAK1),ENSCHIG00000027103(LIMK1)	ENSCHIG00000004524(CDK14),ENSCHIG00000008115(MYLK4),ENSCHIG00000011930(CAMK4),ENSCHIG00000012078(MAST1),ENSCHIG00000012195(PRKG1),ENSCHIG00000013269(SBK2),ENSCHIG00000015050(NEK8),ENSCHIG00000015117(STK38L),ENSCHIG00000015119(PIK3C2A),ENSCHIG00000015544(EPHA3),ENSCHIG00000015900(MYO3A),ENSCHIG00000016017(STK26),ENSCHIG00000016588(ATM),ENSCHIG00000017032(VRK2),ENSCHIG00000019426(CAMKK1),ENSCHIG000…
BP	GO:0010941	regulation of cell death	18	41	59	1014	0.00190312	0.17331	ENSCHIG00000001027(FZD9),ENSCHIG00000006042(CDKN1A),ENSCHIG00000010347,ENSCHIG00000010560(MAG),ENSCHIG00000010670(NTRK3),ENSCHIG00000011756(INCA1),ENSCHIG00000011819(GADD45B),ENSCHIG00000014407(TFAP4),ENSCHIG00000017983(GPX1),ENSCHIG00000019209(SCRIB),ENSCHIG00000019678(PELI3),ENSCHIG00000020140(SOX10),ENSCHIG00000020711(MAZ),ENSCHIG00000020906(VSTM2L),ENSCHIG00000021723(STAT5B),ENSCHIG0000002270…	ENSCHIG00000001570(MLLT11),ENSCHIG00000004276(FAP),ENSCHIG00000005867(FIGNL1),ENSCHIG00000008681,ENSCHIG00000010637(PLA2R1),ENSCHIG00000012009(CD3G),ENSCHIG00000012340(NLRC4),ENSCHIG00000012498(TOP2A),ENSCHIG00000012534(UNC5B),ENSCHIG00000013458,ENSCHIG00000014472(SCIN),ENSCHIG00000014991(WRN),ENSCHIG00000015152(COMP),ENSCHIG00000015403(CXCL10),ENSCHIG00000015764(ZFPM2),ENSCHIG00000016017(STK26),…
BP	GO:0010923	negative regulation of phosphatase activity	7	3	10	85	0.00192053	0.17331	ENSCHIG00000000455(MYOZ1),ENSCHIG00000000579(SEMA4D),ENSCHIG00000006791(CAMSAP3),ENSCHIG00000013059(PPP1R27),ENSCHIG00000013673(PPP1R1A),ENSCHIG00000018803(SH2D4A),ENSCHIG00000021684(PPP1R15A)	ENSCHIG00000008378(ELFN2),ENSCHIG00000011243(SPRED1),ENSCHIG00000023391(CSRNP3)
MF	GO:0005507	copper ion binding	1	6	7	47	0.00204068	0.111295	ENSCHIG00000014982	ENSCHIG00000013407(AOC2),ENSCHIG00000014071(HEPH),ENSCHIG00000019018(AOC1),ENSCHIG00000019450(MT3),ENSCHIG00000023220(LOXL4),ENSCHIG00000025911(S100A5)
MF	GO:0042803	protein homodimerization activity	10	22	32	481	0.00205531	0.111295	ENSCHIG00000001027(FZD9),ENSCHIG00000009793(MYOD1),ENSCHIG00000010560(MAG),ENSCHIG00000012216(CEP131),ENSCHIG00000014407(TFAP4),ENSCHIG00000014557(BHLHE40),ENSCHIG00000017221(TMEM266),ENSCHIG00000019677(ACHE),ENSCHIG00000021911(SDS),ENSCHIG00000023238(DNTTIP1)	ENSCHIG00000002074(UHRF1BP1L),ENSCHIG00000004276(FAP),ENSCHIG00000008403(MYOM3),ENSCHIG00000008580(FLRT3),ENSCHIG00000008681,ENSCHIG00000011241(GBP5),ENSCHIG00000011759(PLN),ENSCHIG00000012340(NLRC4),ENSCHIG00000012498(TOP2A),ENSCHIG00000013402(CEP57),ENSCHIG00000013990(TRIM37),ENSCHIG00000014991(WRN),ENSCHIG00000015003(CYP2R1),ENSCHIG00000016017(STK26),ENSCHIG00000018324(MME),ENSCHIG00000018410(…
BP	GO:0043086	negative regulation of catalytic activity	19	16	35	528	0.00209523	0.182561	ENSCHIG00000000455(MYOZ1),ENSCHIG00000000579(SEMA4D),ENSCHIG00000003321(RGS14),ENSCHIG00000006042(CDKN1A),ENSCHIG00000006791(CAMSAP3),ENSCHIG00000008697(DUSP7),ENSCHIG00000010613(CST6),ENSCHIG00000011539(ZFYVE28),ENSCHIG00000011756(INCA1),ENSCHIG00000011819(GADD45B),ENSCHIG00000012234(PLXNB3),ENSCHIG00000013059(PPP1R27),ENSCHIG00000013673(PPP1R1A),ENSCHIG00000014407(TFAP4),ENSCHIG00000017983(GPX1…	ENSCHIG00000004220(SPRY4),ENSCHIG00000008378(ELFN2),ENSCHIG00000011243(SPRED1),ENSCHIG00000013507(CHORDC1),ENSCHIG00000015370(PKIB),ENSCHIG00000016288(SERPINE2),ENSCHIG00000017391(SERPINA5),ENSCHIG00000019450(MT3),ENSCHIG00000020923(ANXA1),ENSCHIG00000021671(IFIT1),ENSCHIG00000022242(CD109),ENSCHIG00000023391(CSRNP3),ENSCHIG00000024283(TNFAIP8),ENSCHIG00000025667(PRKAR2B),ENSCHIG00000026258(LXN),…
BP	GO:0030282	bone mineralization	6	4	10	86	0.00209797	0.182561	ENSCHIG00000001027(FZD9),ENSCHIG00000013125(ACVR2B),ENSCHIG00000013756(ACTN3),ENSCHIG00000019458(OSR2),ENSCHIG00000020131(PHOSPHO1),ENSCHIG00000026576(WNT4)	ENSCHIG00000015152(COMP),ENSCHIG00000015608(ASPN),ENSCHIG00000021478(SNX10),ENSCHIG00000025168(OMD)
MF	GO:0043177	organic acid binding	3	6	9	74	0.00213527	0.111295	ENSCHIG00000016990(GPR143),ENSCHIG00000017070(CYP26B1),ENSCHIG00000017801(ASS1)	ENSCHIG00000009097(CRABP2),ENSCHIG00000014068(FABP3),ENSCHIG00000017391(SERPINA5),ENSCHIG00000021364(P4HA3),ENSCHIG00000026387(GRIN3A),ENSCHIG00000026821
BP	GO:0040007	growth	20	19	39	610	0.00228557	0.192149	ENSCHIG00000000455(MYOZ1),ENSCHIG00000000579(SEMA4D),ENSCHIG00000001027(FZD9),ENSCHIG00000006042(CDKN1A),ENSCHIG00000009445(HSF1),ENSCHIG00000009793(MYOD1),ENSCHIG00000010670(NTRK3),ENSCHIG00000011122(TP73),ENSCHIG00000012441(TRIM28),ENSCHIG00000013756(ACTN3),ENSCHIG00000017983(GPX1),ENSCHIG00000018054(GPD2),ENSCHIG00000018901(ULK1),ENSCHIG00000019296(ARID5B),ENSCHIG00000020140(SOX10),ENSCHIG0000…	ENSCHIG00000000510(MAP2),ENSCHIG00000008580(FLRT3),ENSCHIG00000009097(CRABP2),ENSCHIG00000013804(RIMS2),ENSCHIG00000014991(WRN),ENSCHIG00000015152(COMP),ENSCHIG00000015764(ZFPM2),ENSCHIG00000016288(SERPINE2),ENSCHIG00000016588(ATM),ENSCHIG00000017316(LPAR3),ENSCHIG00000019450(MT3),ENSCHIG00000020448(CCN3),ENSCHIG00000020572(GPAM),ENSCHIG00000020693(EPHA7),ENSCHIG00000020738(FGF9),ENSCHIG000000207…
MF	GO:0046872	metal ion binding	38	105	143	2974	0.00228629	0.111295	ENSCHIG00000002525(IRF2BP1),ENSCHIG00000003108(MYLPF),ENSCHIG00000010571(TNNC2),ENSCHIG00000010805(DRP2),ENSCHIG00000011122(TP73),ENSCHIG00000011539(ZFYVE28),ENSCHIG00000011871(LONRF3),ENSCHIG00000011888(PDLIM7),ENSCHIG00000012441(TRIM28),ENSCHIG00000013125(ACVR2B),ENSCHIG00000013756(ACTN3),ENSCHIG00000014164(RYR1),ENSCHIG00000014345,ENSCHIG00000014709(MICALL1),ENSCHIG00000014982,ENSCHIG000000155…	ENSCHIG00000003875(PCDH7),ENSCHIG00000005457(CACNA1B),ENSCHIG00000008249(POSTN),ENSCHIG00000008338(LTBP2),ENSCHIG00000009677(PDE3B),ENSCHIG00000009890(CYP51A1),ENSCHIG00000010357(ZNF484),ENSCHIG00000010694(NR2F1),ENSCHIG00000010754(OIT3),ENSCHIG00000011491(REPS2),ENSCHIG00000011612,ENSCHIG00000011967(GALNT14),ENSCHIG00000012078(MAST1),ENSCHIG00000012436,ENSCHIG00000012498(TOP2A),ENSCHIG0000001253…
BP	GO:0001933	negative regulation of protein phosphorylation	11	8	19	232	0.00228702	0.192149	ENSCHIG00000000579(SEMA4D),ENSCHIG00000003321(RGS14),ENSCHIG00000006042(CDKN1A),ENSCHIG00000008697(DUSP7),ENSCHIG00000010670(NTRK3),ENSCHIG00000011539(ZFYVE28),ENSCHIG00000011756(INCA1),ENSCHIG00000011819(GADD45B),ENSCHIG00000014407(TFAP4),ENSCHIG00000022297(SRCIN1),ENSCHIG00000022731(CADM4)	ENSCHIG00000004220(SPRY4),ENSCHIG00000011243(SPRED1),ENSCHIG00000013507(CHORDC1),ENSCHIG00000015370(PKIB),ENSCHIG00000021006(PTPN13),ENSCHIG00000022242(CD109),ENSCHIG00000024664(ENPP1),ENSCHIG00000025667(PRKAR2B)
MF	GO:0044877	protein-containing complex binding	14	28	42	688	0.00233487	0.111295	ENSCHIG00000000189(FAM83H),ENSCHIG00000006042(CDKN1A),ENSCHIG00000006791(CAMSAP3),ENSCHIG00000009070,ENSCHIG00000011756(INCA1),ENSCHIG00000012216(CEP131),ENSCHIG00000013756(ACTN3),ENSCHIG00000018901(ULK1),ENSCHIG00000019677(ACHE),ENSCHIG00000020105(ESPNL),ENSCHIG00000020204,ENSCHIG00000023166(TMOD4),ENSCHIG00000023238(DNTTIP1),ENSCHIG00000023888(PIM1)	ENSCHIG00000002074(UHRF1BP1L),ENSCHIG00000004276(FAP),ENSCHIG00000006621(GNA15),ENSCHIG00000008094(TREM2),ENSCHIG00000011250(MSR1),ENSCHIG00000013972(ITGB6),ENSCHIG00000014472(SCIN),ENSCHIG00000014991(WRN),ENSCHIG00000015152(COMP),ENSCHIG00000015608(ASPN),ENSCHIG00000015758(CFL2),ENSCHIG00000016585,ENSCHIG00000016588(ATM),ENSCHIG00000017909(ECM2),ENSCHIG00000019018(AOC1),ENSCHIG00000019369(ZNF185…
BP	GO:0002376	immune system process	23	61	84	1570	0.00260101	0.206088	ENSCHIG00000001027(FZD9),ENSCHIG00000001200(NFKBIL1),ENSCHIG00000006042(CDKN1A),ENSCHIG00000006768(CSF3R),ENSCHIG00000007846(JUNB),ENSCHIG00000009349(NFIL3),ENSCHIG00000010205(PLCL2),ENSCHIG00000012441(TRIM28),ENSCHIG00000012501(SH3PXD2A),ENSCHIG00000014684(TFEB),ENSCHIG00000017070(CYP26B1),ENSCHIG00000017140(MAP3K14),ENSCHIG00000017983(GPX1),ENSCHIG00000019209(SCRIB),ENSCHIG00000021723(STAT5B),E…	ENSCHIG00000000529(RAB3C),ENSCHIG00000002408,ENSCHIG00000007588(TSPAN2),ENSCHIG00000007611(C3AR1),ENSCHIG00000007718(RAB27A),ENSCHIG00000008094(TREM2),ENSCHIG00000008238,ENSCHIG00000008729(MCOLN2),ENSCHIG00000008926(CCDC134),ENSCHIG00000009532(IL2RA),ENSCHIG00000009934(TMEM178A),ENSCHIG00000010182(ADORA1),ENSCHIG00000011241(GBP5),ENSCHIG00000011930(CAMK4),ENSCHIG00000012340(NLRC4),ENSCHIG00000012…
BP	GO:0048523	negative regulation of cellular process	67	87	154	3168	0.00260899	0.206088	ENSCHIG00000000455(MYOZ1),ENSCHIG00000000579(SEMA4D),ENSCHIG00000001027(FZD9),ENSCHIG00000001200(NFKBIL1),ENSCHIG00000002525(IRF2BP1),ENSCHIG00000003321(RGS14),ENSCHIG00000006042(CDKN1A),ENSCHIG00000006791(CAMSAP3),ENSCHIG00000007211(LMOD1),ENSCHIG00000007493(ZBTB42),ENSCHIG00000008697(DUSP7),ENSCHIG00000009349(NFIL3),ENSCHIG00000009445(HSF1),ENSCHIG00000009793(MYOD1),ENSCHIG00000010205(PLCL2),EN…	ENSCHIG00000000510(MAP2),ENSCHIG00000004220(SPRY4),ENSCHIG00000004276(FAP),ENSCHIG00000005867(FIGNL1),ENSCHIG00000006328(MACIR),ENSCHIG00000008378(ELFN2),ENSCHIG00000008671(ADORA3),ENSCHIG00000008681,ENSCHIG00000009677(PDE3B),ENSCHIG00000009934(TMEM178A),ENSCHIG00000010182(ADORA1),ENSCHIG00000010202(PRRX1),ENSCHIG00000010429(BMP5),ENSCHIG00000010694(NR2F1),ENSCHIG00000011243(SPRED1),ENSCHIG000000…
BP	GO:0043067	regulation of programmed cell death	18	37	55	944	0.00262006	0.206088	ENSCHIG00000001027(FZD9),ENSCHIG00000006042(CDKN1A),ENSCHIG00000010347,ENSCHIG00000010560(MAG),ENSCHIG00000010670(NTRK3),ENSCHIG00000011756(INCA1),ENSCHIG00000011819(GADD45B),ENSCHIG00000014407(TFAP4),ENSCHIG00000017983(GPX1),ENSCHIG00000019209(SCRIB),ENSCHIG00000019678(PELI3),ENSCHIG00000020140(SOX10),ENSCHIG00000020711(MAZ),ENSCHIG00000020906(VSTM2L),ENSCHIG00000021723(STAT5B),ENSCHIG0000002270…	ENSCHIG00000001570(MLLT11),ENSCHIG00000004276(FAP),ENSCHIG00000005867(FIGNL1),ENSCHIG00000008681,ENSCHIG00000010637(PLA2R1),ENSCHIG00000012009(CD3G),ENSCHIG00000012340(NLRC4),ENSCHIG00000012498(TOP2A),ENSCHIG00000012534(UNC5B),ENSCHIG00000013458,ENSCHIG00000014472(SCIN),ENSCHIG00000014991(WRN),ENSCHIG00000015152(COMP),ENSCHIG00000015403(CXCL10),ENSCHIG00000016017(STK26),ENSCHIG00000016588(ATM),EN…
BP	GO:0010942	positive regulation of cell death	7	19	26	362	0.00262209	0.206088	ENSCHIG00000006042(CDKN1A),ENSCHIG00000010347,ENSCHIG00000010670(NTRK3),ENSCHIG00000011756(INCA1),ENSCHIG00000011819(GADD45B),ENSCHIG00000014407(TFAP4),ENSCHIG00000019209(SCRIB)	ENSCHIG00000001570(MLLT11),ENSCHIG00000004276(FAP),ENSCHIG00000010637(PLA2R1),ENSCHIG00000012340(NLRC4),ENSCHIG00000012498(TOP2A),ENSCHIG00000014472(SCIN),ENSCHIG00000016588(ATM),ENSCHIG00000016856(TNFSF10),ENSCHIG00000017444(ZNF268),ENSCHIG00000019450(MT3),ENSCHIG00000020693(EPHA7),ENSCHIG00000020923(ANXA1),ENSCHIG00000022793(IL12A),ENSCHIG00000023391(CSRNP3),ENSCHIG00000024000(DNM1L),ENSCHIG000…
BP	GO:0009605	response to external stimulus	25	61	86	1617	0.0027299	0.208293	ENSCHIG00000000455(MYOZ1),ENSCHIG00000001200(NFKBIL1),ENSCHIG00000006042(CDKN1A),ENSCHIG00000006768(CSF3R),ENSCHIG00000009445(HSF1),ENSCHIG00000009793(MYOD1),ENSCHIG00000010670(NTRK3),ENSCHIG00000012101,ENSCHIG00000012234(PLXNB3),ENSCHIG00000012441(TRIM28),ENSCHIG00000014557(BHLHE40),ENSCHIG00000015568(ISL2),ENSCHIG00000017140(MAP3K14),ENSCHIG00000017870(CLDN19),ENSCHIG00000017983(GPX1),ENSCHIG00…	ENSCHIG00000001025,ENSCHIG00000002408,ENSCHIG00000006328(MACIR),ENSCHIG00000007611(C3AR1),ENSCHIG00000007718(RAB27A),ENSCHIG00000008094(TREM2),ENSCHIG00000008107(LRFN5),ENSCHIG00000008249(POSTN),ENSCHIG00000008580(FLRT3),ENSCHIG00000010182(ADORA1),ENSCHIG00000010724(ELMOD2),ENSCHIG00000011241(GBP5),ENSCHIG00000012179(ETV1),ENSCHIG00000012195(PRKG1),ENSCHIG00000012340(NLRC4),ENSCHIG00000012424(COL…
BP	GO:0007166	cell surface receptor signaling pathway	26	68	94	1796	0.00277382	0.208293	ENSCHIG00000000579(SEMA4D),ENSCHIG00000001027(FZD9),ENSCHIG00000001200(NFKBIL1),ENSCHIG00000005138(PGAM2),ENSCHIG00000006768(CSF3R),ENSCHIG00000010205(PLCL2),ENSCHIG00000010221(FAM83G),ENSCHIG00000010670(NTRK3),ENSCHIG00000011539(ZFYVE28),ENSCHIG00000012101,ENSCHIG00000012234(PLXNB3),ENSCHIG00000013125(ACVR2B),ENSCHIG00000016957(CCDC88C),ENSCHIG00000017272(ATP6V1C2),ENSCHIG00000017983(GPX1),ENSCH…	ENSCHIG00000001025,ENSCHIG00000001570(MLLT11),ENSCHIG00000004524(CDK14),ENSCHIG00000006461(ADCYAP1R1),ENSCHIG00000006664(DZIP1),ENSCHIG00000007611(C3AR1),ENSCHIG00000008094(TREM2),ENSCHIG00000008238,ENSCHIG00000008249(POSTN),ENSCHIG00000008580(FLRT3),ENSCHIG00000008671(ADORA3),ENSCHIG00000009532(IL2RA),ENSCHIG00000009736(ANGPTL1),ENSCHIG00000010182(ADORA1),ENSCHIG00000010202(PRRX1),ENSCHIG0000001…
MF	GO:0016641	oxidoreductase activity, acting on the CH-NH2 group of donors, oxygen as acceptor	1	3	4	16	0.00277448	0.123713	ENSCHIG00000014982	ENSCHIG00000013407(AOC2),ENSCHIG00000019018(AOC1),ENSCHIG00000023220(LOXL4)
MF	GO:0030332	cyclin binding	2	3	5	26	0.00284255	0.123713	ENSCHIG00000006042(CDKN1A),ENSCHIG00000011756(INCA1)	ENSCHIG00000004524(CDK14),ENSCHIG00000009097(CRABP2),ENSCHIG00000011870(MDFIC)
CC	GO:0043230	extracellular organelle	4	4	8	64	0.00286106	0.125171	ENSCHIG00000020131(PHOSPHO1),ENSCHIG00000020238(SLC12A1),ENSCHIG00000021090(SLC9A3),ENSCHIG00000027044(TMEM98)	ENSCHIG00000017391(SERPINA5),ENSCHIG00000019018(AOC1),ENSCHIG00000020923(ANXA1),ENSCHIG00000027016(TFRC)
CC	GO:0065010	extracellular membrane-bounded organelle	4	4	8	64	0.00286106	0.125171	ENSCHIG00000020131(PHOSPHO1),ENSCHIG00000020238(SLC12A1),ENSCHIG00000021090(SLC9A3),ENSCHIG00000027044(TMEM98)	ENSCHIG00000017391(SERPINA5),ENSCHIG00000019018(AOC1),ENSCHIG00000020923(ANXA1),ENSCHIG00000027016(TFRC)
CC	GO:0009986	cell surface	7	23	30	459	0.00293194	0.125171	ENSCHIG00000001027(FZD9),ENSCHIG00000009635(ENOX2),ENSCHIG00000012234(PLXNB3),ENSCHIG00000019677(ACHE),ENSCHIG00000021725(SELL),ENSCHIG00000024175(MELTF),ENSCHIG00000026576(WNT4)	ENSCHIG00000004276(FAP),ENSCHIG00000007073(BGN),ENSCHIG00000007759(CORIN),ENSCHIG00000008238,ENSCHIG00000010637(PLA2R1),ENSCHIG00000012827(TFR2),ENSCHIG00000013972(ITGB6),ENSCHIG00000014170(ITGAM),ENSCHIG00000015403(CXCL10),ENSCHIG00000016288(SERPINE2),ENSCHIG00000016625(TLR8),ENSCHIG00000017390(IL1RL1),ENSCHIG00000017391(SERPINA5),ENSCHIG00000017918(ADAMTS9),ENSCHIG00000020658(ENPEP),ENSCHIG0000…
BP	GO:0051130	positive regulation of cellular component organization	14	26	40	639	0.00293477	0.208293	ENSCHIG00000000579(SEMA4D),ENSCHIG00000007211(LMOD1),ENSCHIG00000009793(MYOD1),ENSCHIG00000010347,ENSCHIG00000010670(NTRK3),ENSCHIG00000012234(PLXNB3),ENSCHIG00000012441(TRIM28),ENSCHIG00000016390(MOB2),ENSCHIG00000017870(CLDN19),ENSCHIG00000021684(PPP1R15A),ENSCHIG00000024175(MELTF),ENSCHIG00000026195(SCN1B),ENSCHIG00000026576(WNT4),ENSCHIG00000027103(LIMK1)	ENSCHIG00000001570(MLLT11),ENSCHIG00000006664(DZIP1),ENSCHIG00000008094(TREM2),ENSCHIG00000008580(FLRT3),ENSCHIG00000008681,ENSCHIG00000009097(CRABP2),ENSCHIG00000010429(BMP5),ENSCHIG00000011241(GBP5),ENSCHIG00000012067(LRRN3),ENSCHIG00000012827(TFR2),ENSCHIG00000014472(SCIN),ENSCHIG00000015370(PKIB),ENSCHIG00000015544(EPHA3),ENSCHIG00000015758(CFL2),ENSCHIG00000016324(APLN),ENSCHIG00000016588(AT…
BP	GO:0050794	regulation of cellular process	131	236	367	8414	0.00293655	0.208293	ENSCHIG00000000189(FAM83H),ENSCHIG00000000455(MYOZ1),ENSCHIG00000000579(SEMA4D),ENSCHIG00000001027(FZD9),ENSCHIG00000001200(NFKBIL1),ENSCHIG00000002525(IRF2BP1),ENSCHIG00000002914(ASB12),ENSCHIG00000003296(FOSB),ENSCHIG00000003321(RGS14),ENSCHIG00000003732(TNNI2),ENSCHIG00000004603(DEPP1),ENSCHIG00000005138(PGAM2),ENSCHIG00000005275(GUCA2A),ENSCHIG00000005605(MAFA),ENSCHIG00000006042(CDKN1A),ENSC…	ENSCHIG00000000510(MAP2),ENSCHIG00000000529(RAB3C),ENSCHIG00000001025,ENSCHIG00000001570(MLLT11),ENSCHIG00000002408,ENSCHIG00000003129(RAPGEF5),ENSCHIG00000004220(SPRY4),ENSCHIG00000004276(FAP),ENSCHIG00000004524(CDK14),ENSCHIG00000005457(CACNA1B),ENSCHIG00000005867(FIGNL1),ENSCHIG00000005935(LHCGR),ENSCHIG00000006052(SCN3B),ENSCHIG00000006328(MACIR),ENSCHIG00000006461(ADCYAP1R1),ENSCHIG000000066…
BP	GO:0039692	single stranded viral RNA replication via double stranded DNA intermediate	1	2	3	8	0.0029921	0.208293	ENSCHIG00000012441(TRIM28)	ENSCHIG00000012498(TOP2A),ENSCHIG00000018878(TASOR)
BP	GO:0042448	progesterone metabolic process	2	1	3	8	0.0029921	0.208293	ENSCHIG00000021723(STAT5B),ENSCHIG00000022705(EGR1)	ENSCHIG00000017969(DHRS9)
BP	GO:0045091	regulation of single stranded viral RNA replication via double stranded DNA intermediate	1	2	3	8	0.0029921	0.208293	ENSCHIG00000012441(TRIM28)	ENSCHIG00000012498(TOP2A),ENSCHIG00000018878(TASOR)
BP	GO:0090030	regulation of steroid hormone biosynthetic process	1	2	3	8	0.0029921	0.208293	ENSCHIG00000026576(WNT4)	ENSCHIG00000005935(LHCGR),ENSCHIG00000010429(BMP5)
BP	GO:0043501	skeletal muscle adaptation	3	1	4	16	0.00304346	0.208884	ENSCHIG00000000455(MYOZ1),ENSCHIG00000009793(MYOD1),ENSCHIG00000013756(ACTN3)	ENSCHIG00000020027(GTF2IRD1)
BP	GO:0046006	regulation of activated T cell proliferation	2	3	5	26	0.00317352	0.211071	ENSCHIG00000019209(SCRIB),ENSCHIG00000021723(STAT5B)	ENSCHIG00000020572(GPAM),ENSCHIG00000020991(IL18),ENSCHIG00000024438(PDCD1LG2)
BP	GO:0042326	negative regulation of phosphorylation	12	8	20	257	0.00321585	0.211071	ENSCHIG00000000579(SEMA4D),ENSCHIG00000003321(RGS14),ENSCHIG00000006042(CDKN1A),ENSCHIG00000008697(DUSP7),ENSCHIG00000010670(NTRK3),ENSCHIG00000011539(ZFYVE28),ENSCHIG00000011756(INCA1),ENSCHIG00000011819(GADD45B),ENSCHIG00000013756(ACTN3),ENSCHIG00000014407(TFAP4),ENSCHIG00000022297(SRCIN1),ENSCHIG00000022731(CADM4)	ENSCHIG00000004220(SPRY4),ENSCHIG00000011243(SPRED1),ENSCHIG00000013507(CHORDC1),ENSCHIG00000015370(PKIB),ENSCHIG00000021006(PTPN13),ENSCHIG00000022242(CD109),ENSCHIG00000024664(ENPP1),ENSCHIG00000025667(PRKAR2B)
BP	GO:0065007	biological regulation	139	266	405	9404	0.00324752	0.211071	ENSCHIG00000000189(FAM83H),ENSCHIG00000000455(MYOZ1),ENSCHIG00000000579(SEMA4D),ENSCHIG00000001027(FZD9),ENSCHIG00000001200(NFKBIL1),ENSCHIG00000002525(IRF2BP1),ENSCHIG00000002914(ASB12),ENSCHIG00000003296(FOSB),ENSCHIG00000003321(RGS14),ENSCHIG00000003732(TNNI2),ENSCHIG00000004603(DEPP1),ENSCHIG00000005138(PGAM2),ENSCHIG00000005275(GUCA2A),ENSCHIG00000005605(MAFA),ENSCHIG00000006042(CDKN1A),ENSC…	ENSCHIG00000000510(MAP2),ENSCHIG00000000529(RAB3C),ENSCHIG00000000763(RINL),ENSCHIG00000001025,ENSCHIG00000001570(MLLT11),ENSCHIG00000002384,ENSCHIG00000002408,ENSCHIG00000003129(RAPGEF5),ENSCHIG00000004220(SPRY4),ENSCHIG00000004276(FAP),ENSCHIG00000004524(CDK14),ENSCHIG00000005457(CACNA1B),ENSCHIG00000005867(FIGNL1),ENSCHIG00000005935(LHCGR),ENSCHIG00000006052(SCN3B),ENSCHIG00000006328(MACIR),EN…
BP	GO:0061061	muscle structure development	19	9	28	406	0.00326778	0.211071	ENSCHIG00000000455(MYOZ1),ENSCHIG00000003108(MYLPF),ENSCHIG00000007493(ZBTB42),ENSCHIG00000009793(MYOD1),ENSCHIG00000010325(ASB2),ENSCHIG00000011957(MAFF),ENSCHIG00000013756(ACTN3),ENSCHIG00000014164(RYR1),ENSCHIG00000014445(VGLL2),ENSCHIG00000017070(CYP26B1),ENSCHIG00000017086(MYLK2),ENSCHIG00000017811(PLPP7),ENSCHIG00000017983(GPX1),ENSCHIG00000019296(ARID5B),ENSCHIG00000020204,ENSCHIG000000227…	ENSCHIG00000012179(ETV1),ENSCHIG00000015152(COMP),ENSCHIG00000015403(CXCL10),ENSCHIG00000015758(CFL2),ENSCHIG00000015764(ZFPM2),ENSCHIG00000019727(CTH),ENSCHIG00000020448(CCN3),ENSCHIG00000020704(TNNT2),ENSCHIG00000020991(IL18)
BP	GO:0045927	positive regulation of growth	9	6	15	171	0.0033545	0.211071	ENSCHIG00000000579(SEMA4D),ENSCHIG00000009445(HSF1),ENSCHIG00000009793(MYOD1),ENSCHIG00000010670(NTRK3),ENSCHIG00000013756(ACTN3),ENSCHIG00000021723(STAT5B),ENSCHIG00000023346(CPNE9),ENSCHIG00000023888(PIM1),ENSCHIG00000027103(LIMK1)	ENSCHIG00000009097(CRABP2),ENSCHIG00000013804(RIMS2),ENSCHIG00000015764(ZFPM2),ENSCHIG00000017316(LPAR3),ENSCHIG00000020572(GPAM),ENSCHIG00000020738(FGF9)
BP	GO:0001775	cell activation	11	28	39	624	0.00338226	0.211071	ENSCHIG00000001027(FZD9),ENSCHIG00000006042(CDKN1A),ENSCHIG00000010205(PLCL2),ENSCHIG00000017070(CYP26B1),ENSCHIG00000019209(SCRIB),ENSCHIG00000021723(STAT5B),ENSCHIG00000022705(EGR1),ENSCHIG00000024325,ENSCHIG00000026310(FZD7),ENSCHIG00000026576(WNT4),ENSCHIG00000027044(TMEM98)	ENSCHIG00000007718(RAB27A),ENSCHIG00000008094(TREM2),ENSCHIG00000008238,ENSCHIG00000011930(CAMK4),ENSCHIG00000012195(PRKG1),ENSCHIG00000014170(ITGAM),ENSCHIG00000015152(COMP),ENSCHIG00000015403(CXCL10),ENSCHIG00000016068(VAV3),ENSCHIG00000016288(SERPINE2),ENSCHIG00000016588(ATM),ENSCHIG00000017390(IL1RL1),ENSCHIG00000018429(BANK1),ENSCHIG00000020053,ENSCHIG00000020076(CD84),ENSCHIG00000020572(GPA…
BP	GO:0035305	negative regulation of dephosphorylation	7	3	10	92	0.00345912	0.211071	ENSCHIG00000000455(MYOZ1),ENSCHIG00000000579(SEMA4D),ENSCHIG00000006791(CAMSAP3),ENSCHIG00000013059(PPP1R27),ENSCHIG00000013673(PPP1R1A),ENSCHIG00000018803(SH2D4A),ENSCHIG00000021684(PPP1R15A)	ENSCHIG00000008378(ELFN2),ENSCHIG00000011243(SPRED1),ENSCHIG00000023391(CSRNP3)
BP	GO:0009611	response to wounding	11	11	22	295	0.00346346	0.211071	ENSCHIG00000000455(MYOZ1),ENSCHIG00000006042(CDKN1A),ENSCHIG00000010560(MAG),ENSCHIG00000010670(NTRK3),ENSCHIG00000017870(CLDN19),ENSCHIG00000017983(GPX1),ENSCHIG00000019209(SCRIB),ENSCHIG00000022731(CADM4),ENSCHIG00000024390,ENSCHIG00000026310(FZD7),ENSCHIG00000026576(WNT4)	ENSCHIG00000007718(RAB27A),ENSCHIG00000012195(PRKG1),ENSCHIG00000015152(COMP),ENSCHIG00000016288(SERPINE2),ENSCHIG00000018339(DPYSL3),ENSCHIG00000020744(TNC),ENSCHIG00000020923(ANXA1),ENSCHIG00000022242(CD109),ENSCHIG00000022636(MMRN1),ENSCHIG00000022693(TEC),ENSCHIG00000026282(PLA2G4A)
BP	GO:0048522	positive regulation of cellular process	70	101	171	3598	0.00374327	0.211071	ENSCHIG00000000189(FAM83H),ENSCHIG00000000579(SEMA4D),ENSCHIG00000001027(FZD9),ENSCHIG00000003296(FOSB),ENSCHIG00000003321(RGS14),ENSCHIG00000003732(TNNI2),ENSCHIG00000005275(GUCA2A),ENSCHIG00000005605(MAFA),ENSCHIG00000006042(CDKN1A),ENSCHIG00000007211(LMOD1),ENSCHIG00000007846(JUNB),ENSCHIG00000007994(IER2),ENSCHIG00000009349(NFIL3),ENSCHIG00000009445(HSF1),ENSCHIG00000009793(MYOD1),ENSCHIG0000…	ENSCHIG00000001570(MLLT11),ENSCHIG00000004276(FAP),ENSCHIG00000005935(LHCGR),ENSCHIG00000006664(DZIP1),ENSCHIG00000007611(C3AR1),ENSCHIG00000007718(RAB27A),ENSCHIG00000008094(TREM2),ENSCHIG00000008580(FLRT3),ENSCHIG00000008681,ENSCHIG00000009097(CRABP2),ENSCHIG00000010182(ADORA1),ENSCHIG00000010202(PRRX1),ENSCHIG00000010429(BMP5),ENSCHIG00000010637(PLA2R1),ENSCHIG00000011241(GBP5),ENSCHIG00000011…
BP	GO:0042981	regulation of apoptotic process	17	36	53	918	0.00375726	0.211071	ENSCHIG00000001027(FZD9),ENSCHIG00000010347,ENSCHIG00000010560(MAG),ENSCHIG00000010670(NTRK3),ENSCHIG00000011756(INCA1),ENSCHIG00000011819(GADD45B),ENSCHIG00000014407(TFAP4),ENSCHIG00000017983(GPX1),ENSCHIG00000019209(SCRIB),ENSCHIG00000019678(PELI3),ENSCHIG00000020140(SOX10),ENSCHIG00000020711(MAZ),ENSCHIG00000020906(VSTM2L),ENSCHIG00000021723(STAT5B),ENSCHIG00000022705(EGR1),ENSCHIG00000023888(…	ENSCHIG00000001570(MLLT11),ENSCHIG00000004276(FAP),ENSCHIG00000005867(FIGNL1),ENSCHIG00000008681,ENSCHIG00000010637(PLA2R1),ENSCHIG00000012009(CD3G),ENSCHIG00000012340(NLRC4),ENSCHIG00000012498(TOP2A),ENSCHIG00000012534(UNC5B),ENSCHIG00000013458,ENSCHIG00000014472(SCIN),ENSCHIG00000014991(WRN),ENSCHIG00000015152(COMP),ENSCHIG00000015403(CXCL10),ENSCHIG00000016017(STK26),ENSCHIG00000016588(ATM),EN…
CC	GO:0030312	external encapsulating structure	3	14	17	216	0.00381851	0.141285	ENSCHIG00000019677(ACHE),ENSCHIG00000020131(PHOSPHO1),ENSCHIG00000026576(WNT4)	ENSCHIG00000008249(POSTN),ENSCHIG00000012424(COL11A1),ENSCHIG00000015608(ASPN),ENSCHIG00000016288(SERPINE2),ENSCHIG00000017909(ECM2),ENSCHIG00000017918(ADAMTS9),ENSCHIG00000020744(TNC),ENSCHIG00000021066(EFEMP1),ENSCHIG00000022176(FREM2),ENSCHIG00000023131(HMCN1),ENSCHIG00000023831(LUM),ENSCHIG00000024749(MMP23B),ENSCHIG00000024787(FRAS1),ENSCHIG00000025168(OMD)
CC	GO:0031012	extracellular matrix	3	14	17	216	0.00381851	0.141285	ENSCHIG00000019677(ACHE),ENSCHIG00000020131(PHOSPHO1),ENSCHIG00000026576(WNT4)	ENSCHIG00000008249(POSTN),ENSCHIG00000012424(COL11A1),ENSCHIG00000015608(ASPN),ENSCHIG00000016288(SERPINE2),ENSCHIG00000017909(ECM2),ENSCHIG00000017918(ADAMTS9),ENSCHIG00000020744(TNC),ENSCHIG00000021066(EFEMP1),ENSCHIG00000022176(FREM2),ENSCHIG00000023131(HMCN1),ENSCHIG00000023831(LUM),ENSCHIG00000024749(MMP23B),ENSCHIG00000024787(FRAS1),ENSCHIG00000025168(OMD)
BP	GO:0046885	regulation of hormone biosynthetic process	2	2	4	17	0.0038565	0.211071	ENSCHIG00000022705(EGR1),ENSCHIG00000026576(WNT4)	ENSCHIG00000005935(LHCGR),ENSCHIG00000010429(BMP5)
BP	GO:1901798	positive regulation of signal transduction by p53 class mediator	0	4	4	17	0.0038565	0.211071	-	ENSCHIG00000010637(PLA2R1),ENSCHIG00000011243(SPRED1),ENSCHIG00000016588(ATM),ENSCHIG00000021916(ATR)
MF	GO:0030291	protein serine/threonine kinase inhibitor activity	2	3	5	28	0.00398526	0.161633	ENSCHIG00000006042(CDKN1A),ENSCHIG00000011756(INCA1)	ENSCHIG00000011243(SPRED1),ENSCHIG00000015370(PKIB),ENSCHIG00000025667(PRKAR2B)
BP	GO:0043068	positive regulation of programmed cell death	7	17	24	337	0.0041802	0.211071	ENSCHIG00000006042(CDKN1A),ENSCHIG00000010347,ENSCHIG00000010670(NTRK3),ENSCHIG00000011756(INCA1),ENSCHIG00000011819(GADD45B),ENSCHIG00000014407(TFAP4),ENSCHIG00000019209(SCRIB)	ENSCHIG00000001570(MLLT11),ENSCHIG00000004276(FAP),ENSCHIG00000010637(PLA2R1),ENSCHIG00000012340(NLRC4),ENSCHIG00000012498(TOP2A),ENSCHIG00000014472(SCIN),ENSCHIG00000016588(ATM),ENSCHIG00000016856(TNFSF10),ENSCHIG00000017444(ZNF268),ENSCHIG00000020693(EPHA7),ENSCHIG00000020923(ANXA1),ENSCHIG00000022793(IL12A),ENSCHIG00000023391(CSRNP3),ENSCHIG00000024000(DNM1L),ENSCHIG00000024283(TNFAIP8),ENSCHI…
BP	GO:0072359	circulatory system development	11	33	44	735	0.00423538	0.211071	ENSCHIG00000006042(CDKN1A),ENSCHIG00000007846(JUNB),ENSCHIG00000010670(NTRK3),ENSCHIG00000011122(TP73),ENSCHIG00000014164(RYR1),ENSCHIG00000017086(MYLK2),ENSCHIG00000017983(GPX1),ENSCHIG00000020204,ENSCHIG00000023888(PIM1),ENSCHIG00000026310(FZD7),ENSCHIG00000026576(WNT4)	ENSCHIG00000007611(C3AR1),ENSCHIG00000008580(FLRT3),ENSCHIG00000008926(CCDC134),ENSCHIG00000009677(PDE3B),ENSCHIG00000010202(PRRX1),ENSCHIG00000010760(ANGPTL7),ENSCHIG00000011243(SPRED1),ENSCHIG00000011759(PLN),ENSCHIG00000011863(VASH2),ENSCHIG00000015050(NEK8),ENSCHIG00000015119(PIK3C2A),ENSCHIG00000015152(COMP),ENSCHIG00000015403(CXCL10),ENSCHIG00000015764(ZFPM2),ENSCHIG00000015932(FAT4),ENSCHI…
BP	GO:0001503	ossification	10	10	20	264	0.00435074	0.211071	ENSCHIG00000000579(SEMA4D),ENSCHIG00000001027(FZD9),ENSCHIG00000007846(JUNB),ENSCHIG00000013125(ACVR2B),ENSCHIG00000013756(ACTN3),ENSCHIG00000014164(RYR1),ENSCHIG00000019458(OSR2),ENSCHIG00000019677(ACHE),ENSCHIG00000020131(PHOSPHO1),ENSCHIG00000026576(WNT4)	ENSCHIG00000005867(FIGNL1),ENSCHIG00000012265(SLC26A2),ENSCHIG00000015152(COMP),ENSCHIG00000015608(ASPN),ENSCHIG00000015932(FAT4),ENSCHIG00000020738(FGF9),ENSCHIG00000021478(SNX10),ENSCHIG00000022376(SATB2),ENSCHIG00000024872(IFT80),ENSCHIG00000025168(OMD)
BP	GO:0019227	neuronal action potential propagation	3	0	3	9	0.00435664	0.211071	ENSCHIG00000010670(NTRK3),ENSCHIG00000017870(CLDN19),ENSCHIG00000026195(SCN1B)	-
BP	GO:0048672	positive regulation of collateral sprouting	1	2	3	9	0.00435664	0.211071	ENSCHIG00000000579(SEMA4D)	ENSCHIG00000009097(CRABP2),ENSCHIG00000017316(LPAR3)
BP	GO:0051482	positive regulation of cytosolic calcium ion concentration involved in phospholipase C-activating G protein-coupled signaling pathway	1	2	3	9	0.00435664	0.211071	ENSCHIG00000024371(DRD1)	ENSCHIG00000006621(GNA15),ENSCHIG00000007611(C3AR1)
BP	GO:0098870	action potential propagation	3	0	3	9	0.00435664	0.211071	ENSCHIG00000010670(NTRK3),ENSCHIG00000017870(CLDN19),ENSCHIG00000026195(SCN1B)	-
MF	GO:0004104	cholinesterase activity	1	1	2	3	0.00435974	0.161633	ENSCHIG00000019677(ACHE)	ENSCHIG00000026772(BCHE)
MF	GO:0019911	structural constituent of myelin sheath	2	0	2	3	0.00435974	0.161633	ENSCHIG00000000358,ENSCHIG00000019328(NCMAP)	-
MF	GO:0030172	troponin C binding	1	1	2	3	0.00435974	0.161633	ENSCHIG00000007239(TNNT3)	ENSCHIG00000020704(TNNT2)
BP	GO:0048583	regulation of response to stimulus	37	85	122	2463	0.00436209	0.211071	ENSCHIG00000000455(MYOZ1),ENSCHIG00000000579(SEMA4D),ENSCHIG00000001027(FZD9),ENSCHIG00000001200(NFKBIL1),ENSCHIG00000003321(RGS14),ENSCHIG00000008697(DUSP7),ENSCHIG00000009445(HSF1),ENSCHIG00000009793(MYOD1),ENSCHIG00000010205(PLCL2),ENSCHIG00000010542(GPR37L1),ENSCHIG00000010670(NTRK3),ENSCHIG00000011539(ZFYVE28),ENSCHIG00000011756(INCA1),ENSCHIG00000011819(GADD45B),ENSCHIG00000012441(TRIM28),E…	ENSCHIG00000004220(SPRY4),ENSCHIG00000004524(CDK14),ENSCHIG00000005867(FIGNL1),ENSCHIG00000006328(MACIR),ENSCHIG00000007611(C3AR1),ENSCHIG00000008094(TREM2),ENSCHIG00000008107(LRFN5),ENSCHIG00000008238,ENSCHIG00000008249(POSTN),ENSCHIG00000009097(CRABP2),ENSCHIG00000010182(ADORA1),ENSCHIG00000010202(PRRX1),ENSCHIG00000010429(BMP5),ENSCHIG00000010637(PLA2R1),ENSCHIG00000010724(ELMOD2),ENSCHIG00000…
BP	GO:0043403	skeletal muscle tissue regeneration	4	1	5	28	0.00444207	0.211071	ENSCHIG00000000455(MYOZ1),ENSCHIG00000009793(MYOD1),ENSCHIG00000017983(GPX1),ENSCHIG00000026310(FZD7)	ENSCHIG00000020923(ANXA1)
BP	GO:0048002	antigen processing and presentation of peptide antigen	0	5	5	28	0.00444207	0.211071	-	ENSCHIG00000008094(TREM2),ENSCHIG00000018163(ERAP2),ENSCHIG00000022768(CTSS),ENSCHIG00000023034(CLEC4A),ENSCHIG00000027141
BP	GO:0070887	cellular response to chemical stimulus	31	66	97	1894	0.0044959	0.211071	ENSCHIG00000001200(NFKBIL1),ENSCHIG00000003296(FOSB),ENSCHIG00000006768(CSF3R),ENSCHIG00000007846(JUNB),ENSCHIG00000009349(NFIL3),ENSCHIG00000009445(HSF1),ENSCHIG00000009793(MYOD1),ENSCHIG00000010221(FAM83G),ENSCHIG00000010670(NTRK3),ENSCHIG00000012101,ENSCHIG00000012234(PLXNB3),ENSCHIG00000013125(ACVR2B),ENSCHIG00000014164(RYR1),ENSCHIG00000014407(TFAP4),ENSCHIG00000016928(MTSS2),ENSCHIG00000017…	ENSCHIG00000000510(MAP2),ENSCHIG00000002408,ENSCHIG00000004220(SPRY4),ENSCHIG00000005935(LHCGR),ENSCHIG00000007611(C3AR1),ENSCHIG00000008094(TREM2),ENSCHIG00000008249(POSTN),ENSCHIG00000008580(FLRT3),ENSCHIG00000009532(IL2RA),ENSCHIG00000009625(LRRC8D),ENSCHIG00000010637(PLA2R1),ENSCHIG00000011241(GBP5),ENSCHIG00000011243(SPRED1),ENSCHIG00000012827(TFR2),ENSCHIG00000013402(CEP57),ENSCHIG000000143…
BP	GO:0007190	activation of adenylate cyclase activity	1	1	2	3	0.00458556	0.211071	ENSCHIG00000024371(DRD1)	ENSCHIG00000005935(LHCGR)
BP	GO:0032621	interleukin-18 production	1	1	2	3	0.00458556	0.211071	ENSCHIG00000024325	ENSCHIG00000020076(CD84)
BP	GO:0032661	regulation of interleukin-18 production	1	1	2	3	0.00458556	0.211071	ENSCHIG00000024325	ENSCHIG00000020076(CD84)
BP	GO:0042866	pyruvate biosynthetic process	1	1	2	3	0.00458556	0.211071	ENSCHIG00000021911(SDS)	ENSCHIG00000018410(HOGA1)
BP	GO:0043503	skeletal muscle fiber adaptation	2	0	2	3	0.00458556	0.211071	ENSCHIG00000000455(MYOZ1),ENSCHIG00000009793(MYOD1)	-
BP	GO:0060397	growth hormone receptor signaling pathway via JAK-STAT	2	0	2	3	0.00458556	0.211071	ENSCHIG00000021723(STAT5B),ENSCHIG00000022084(STAT5A)	-
BP	GO:0070901	mitochondrial tRNA methylation	0	2	2	3	0.00458556	0.211071	-	ENSCHIG00000009342(TRMT61B),ENSCHIG00000018801(TRMT5)
BP	GO:0097694	establishment of RNA localization to telomere	0	2	2	3	0.00458556	0.211071	-	ENSCHIG00000016588(ATM),ENSCHIG00000021916(ATR)
BP	GO:1900365	positive regulation of mRNA polyadenylation	1	1	2	3	0.00458556	0.211071	ENSCHIG00000009445(HSF1)	ENSCHIG00000026000(CPEB1)
BP	GO:1905940	negative regulation of gonad development	1	1	2	3	0.00458556	0.211071	ENSCHIG00000026576(WNT4)	ENSCHIG00000015764(ZFPM2)
BP	GO:2001245	regulation of phosphatidylcholine biosynthetic process	0	2	2	3	0.00458556	0.211071	-	ENSCHIG00000014068(FABP3),ENSCHIG00000021561(ACSL3)
BP	GO:0048588	developmental cell growth	5	7	12	127	0.00459133	0.211071	ENSCHIG00000000579(SEMA4D),ENSCHIG00000010670(NTRK3),ENSCHIG00000018901(ULK1),ENSCHIG00000023346(CPNE9),ENSCHIG00000027103(LIMK1)	ENSCHIG00000000510(MAP2),ENSCHIG00000008580(FLRT3),ENSCHIG00000009097(CRABP2),ENSCHIG00000013804(RIMS2),ENSCHIG00000017316(LPAR3),ENSCHIG00000019450(MT3),ENSCHIG00000020693(EPHA7)
BP	GO:0051241	negative regulation of multicellular organismal process	9	31	40	657	0.00472187	0.214767	ENSCHIG00000001200(NFKBIL1),ENSCHIG00000009445(HSF1),ENSCHIG00000010205(PLCL2),ENSCHIG00000011122(TP73),ENSCHIG00000013756(ACTN3),ENSCHIG00000024325,ENSCHIG00000026310(FZD7),ENSCHIG00000026576(WNT4),ENSCHIG00000027044(TMEM98)	ENSCHIG00000000510(MAP2),ENSCHIG00000006328(MACIR),ENSCHIG00000009677(PDE3B),ENSCHIG00000009934(TMEM178A),ENSCHIG00000010182(ADORA1),ENSCHIG00000010760(ANGPTL7),ENSCHIG00000011243(SPRED1),ENSCHIG00000011759(PLN),ENSCHIG00000012195(PRKG1),ENSCHIG00000015403(CXCL10),ENSCHIG00000015608(ASPN),ENSCHIG00000015764(ZFPM2),ENSCHIG00000016288(SERPINE2),ENSCHIG00000016625(TLR8),ENSCHIG00000017390(IL1RL1),EN…
BP	GO:0009653	anatomical structure morphogenesis	32	62	94	1830	0.00475987	0.214767	ENSCHIG00000000455(MYOZ1),ENSCHIG00000000579(SEMA4D),ENSCHIG00000006791(CAMSAP3),ENSCHIG00000007846(JUNB),ENSCHIG00000009793(MYOD1),ENSCHIG00000010670(NTRK3),ENSCHIG00000012441(TRIM28),ENSCHIG00000012501(SH3PXD2A),ENSCHIG00000013756(ACTN3),ENSCHIG00000014164(RYR1),ENSCHIG00000015568(ISL2),ENSCHIG00000016957(CCDC88C),ENSCHIG00000017070(CYP26B1),ENSCHIG00000017086(MYLK2),ENSCHIG00000017983(GPX1),EN…	ENSCHIG00000000421(B4GALT6),ENSCHIG00000000510(MAP2),ENSCHIG00000001025,ENSCHIG00000007611(C3AR1),ENSCHIG00000008580(FLRT3),ENSCHIG00000008681,ENSCHIG00000008926(CCDC134),ENSCHIG00000009097(CRABP2),ENSCHIG00000009677(PDE3B),ENSCHIG00000010202(PRRX1),ENSCHIG00000011243(SPRED1),ENSCHIG00000011863(VASH2),ENSCHIG00000012179(ETV1),ENSCHIG00000012424(COL11A1),ENSCHIG00000012534(UNC5B),ENSCHIG0000001261…
BP	GO:0090200	positive regulation of release of cytochrome c from mitochondria	1	3	4	18	0.00480483	0.214807	ENSCHIG00000010347	ENSCHIG00000001570(MLLT11),ENSCHIG00000016856(TNFSF10),ENSCHIG00000024000(DNM1L)
BP	GO:0006941	striated muscle contraction	8	3	11	112	0.00487489	0.215957	ENSCHIG00000003732(TNNI2),ENSCHIG00000005138(PGAM2),ENSCHIG00000007239(TNNT3),ENSCHIG00000010571(TNNC2),ENSCHIG00000013756(ACTN3),ENSCHIG00000017086(MYLK2),ENSCHIG00000020204,ENSCHIG00000026195(SCN1B)	ENSCHIG00000006052(SCN3B),ENSCHIG00000011759(PLN),ENSCHIG00000020704(TNNT2)
BP	GO:0061564	axon development	7	15	22	304	0.0049419	0.216332	ENSCHIG00000000579(SEMA4D),ENSCHIG00000010560(MAG),ENSCHIG00000010670(NTRK3),ENSCHIG00000015568(ISL2),ENSCHIG00000018901(ULK1),ENSCHIG00000026195(SCN1B),ENSCHIG00000027103(LIMK1)	ENSCHIG00000000421(B4GALT6),ENSCHIG00000000510(MAP2),ENSCHIG00000001025,ENSCHIG00000007588(TSPAN2),ENSCHIG00000008580(FLRT3),ENSCHIG00000009097(CRABP2),ENSCHIG00000011863(VASH2),ENSCHIG00000012179(ETV1),ENSCHIG00000012534(UNC5B),ENSCHIG00000016980,ENSCHIG00000017316(LPAR3),ENSCHIG00000018077(CNTN4),ENSCHIG00000019450(MT3),ENSCHIG00000020693(EPHA7),ENSCHIG00000020744(TNC)
BP	GO:0042060	wound healing	9	9	18	231	0.00497213	0.216332	ENSCHIG00000000455(MYOZ1),ENSCHIG00000006042(CDKN1A),ENSCHIG00000017870(CLDN19),ENSCHIG00000017983(GPX1),ENSCHIG00000019209(SCRIB),ENSCHIG00000022731(CADM4),ENSCHIG00000024390,ENSCHIG00000026310(FZD7),ENSCHIG00000026576(WNT4)	ENSCHIG00000007718(RAB27A),ENSCHIG00000012195(PRKG1),ENSCHIG00000015152(COMP),ENSCHIG00000016288(SERPINE2),ENSCHIG00000020923(ANXA1),ENSCHIG00000022242(CD109),ENSCHIG00000022636(MMRN1),ENSCHIG00000022693(TEC),ENSCHIG00000026282(PLA2G4A)
BP	GO:0010212	response to ionizing radiation	5	5	10	97	0.00506195	0.216376	ENSCHIG00000006042(CDKN1A),ENSCHIG00000009445(HSF1),ENSCHIG00000010347,ENSCHIG00000017983(GPX1),ENSCHIG00000022705(EGR1)	ENSCHIG00000005867(FIGNL1),ENSCHIG00000014991(WRN),ENSCHIG00000016588(ATM),ENSCHIG00000021916(ATR),ENSCHIG00000022001(EYA1)
BP	GO:0016052	carbohydrate catabolic process	8	2	10	97	0.00506195	0.216376	ENSCHIG00000005138(PGAM2),ENSCHIG00000011255(PYGM),ENSCHIG00000013515,ENSCHIG00000013756(ACTN3),ENSCHIG00000016031,ENSCHIG00000019504(ENO3),ENSCHIG00000022516,ENSCHIG00000023341(PRKAG3)	ENSCHIG00000020917,ENSCHIG00000021346
BP	GO:0050896	response to stimulus	88	198	286	6428	0.00517516	0.218258	ENSCHIG00000000455(MYOZ1),ENSCHIG00000000579(SEMA4D),ENSCHIG00000001027(FZD9),ENSCHIG00000001200(NFKBIL1),ENSCHIG00000002914(ASB12),ENSCHIG00000003296(FOSB),ENSCHIG00000003321(RGS14),ENSCHIG00000005138(PGAM2),ENSCHIG00000005605(MAFA),ENSCHIG00000006042(CDKN1A),ENSCHIG00000006768(CSF3R),ENSCHIG00000007846(JUNB),ENSCHIG00000008697(DUSP7),ENSCHIG00000008869(RGS8),ENSCHIG00000009349(NFIL3),ENSCHIG000…	ENSCHIG00000000510(MAP2),ENSCHIG00000001025,ENSCHIG00000001570(MLLT11),ENSCHIG00000002408,ENSCHIG00000003129(RAPGEF5),ENSCHIG00000004220(SPRY4),ENSCHIG00000004276(FAP),ENSCHIG00000004524(CDK14),ENSCHIG00000005457(CACNA1B),ENSCHIG00000005867(FIGNL1),ENSCHIG00000005935(LHCGR),ENSCHIG00000006328(MACIR),ENSCHIG00000006461(ADCYAP1R1),ENSCHIG00000006621(GNA15),ENSCHIG00000006664(DZIP1),ENSCHIG000000075…
BP	GO:0050931	pigment cell differentiation	1	4	5	29	0.00519555	0.218258	ENSCHIG00000020140(SOX10)	ENSCHIG00000007718(RAB27A),ENSCHIG00000017918(ADAMTS9),ENSCHIG00000024664(ENPP1),ENSCHIG00000027074(ADAMTS20)
MF	GO:0005248	voltage-gated sodium channel activity	2	2	4	19	0.00538941	0.192671	ENSCHIG00000021893(HCN2),ENSCHIG00000026195(SCN1B)	ENSCHIG00000006052(SCN3B),ENSCHIG00000016974(SCN3A)
BP	GO:0046777	protein autophosphorylation	4	10	14	163	0.00543946	0.21918	ENSCHIG00000012441(TRIM28),ENSCHIG00000017086(MYLK2),ENSCHIG00000018901(ULK1),ENSCHIG00000023888(PIM1)	ENSCHIG00000015900(MYO3A),ENSCHIG00000016017(STK26),ENSCHIG00000016588(ATM),ENSCHIG00000017032(VRK2),ENSCHIG00000020693(EPHA7),ENSCHIG00000021916(ATR),ENSCHIG00000022609(GPNMB),ENSCHIG00000022693(TEC),ENSCHIG00000024664(ENPP1),ENSCHIG00000024838(HTATIP2)
BP	GO:0008361	regulation of cell size	3	7	10	98	0.00544297	0.21918	ENSCHIG00000000579(SEMA4D),ENSCHIG00000010670(NTRK3),ENSCHIG00000027103(LIMK1)	ENSCHIG00000000510(MAP2),ENSCHIG00000009097(CRABP2),ENSCHIG00000016068(VAV3),ENSCHIG00000017316(LPAR3),ENSCHIG00000019450(MT3),ENSCHIG00000020693(EPHA7),ENSCHIG00000026372(IQGAP3)
BP	GO:0040011	locomotion	17	34	51	893	0.00547709	0.21918	ENSCHIG00000000189(FAM83H),ENSCHIG00000000579(SEMA4D),ENSCHIG00000006768(CSF3R),ENSCHIG00000006791(CAMSAP3),ENSCHIG00000010670(NTRK3),ENSCHIG00000012101,ENSCHIG00000012234(PLXNB3),ENSCHIG00000015568(ISL2),ENSCHIG00000017870(CLDN19),ENSCHIG00000019209(SCRIB),ENSCHIG00000020711(MAZ),ENSCHIG00000022084(STAT5A),ENSCHIG00000022297(SRCIN1),ENSCHIG00000022731(CADM4),ENSCHIG00000024071,ENSCHIG00000026195…	ENSCHIG00000001025,ENSCHIG00000002408,ENSCHIG00000006328(MACIR),ENSCHIG00000007611(C3AR1),ENSCHIG00000008580(FLRT3),ENSCHIG00000008671(ADORA3),ENSCHIG00000010182(ADORA1),ENSCHIG00000011243(SPRED1),ENSCHIG00000012179(ETV1),ENSCHIG00000012195(PRKG1),ENSCHIG00000012534(UNC5B),ENSCHIG00000015119(PIK3C2A),ENSCHIG00000015403(CXCL10),ENSCHIG00000016017(STK26),ENSCHIG00000016068(VAV3),ENSCHIG00000016588(…
CC	GO:0005856	cytoskeleton	24	57	81	1611	0.00555848	0.186084	ENSCHIG00000000189(FAM83H),ENSCHIG00000000455(MYOZ1),ENSCHIG00000003321(RGS14),ENSCHIG00000003732(TNNI2),ENSCHIG00000006791(CAMSAP3),ENSCHIG00000007239(TNNT3),ENSCHIG00000009070,ENSCHIG00000009445(HSF1),ENSCHIG00000010571(TNNC2),ENSCHIG00000010808(KNTC1),ENSCHIG00000011122(TP73),ENSCHIG00000011217(AK1),ENSCHIG00000011888(PDLIM7),ENSCHIG00000012216(CEP131),ENSCHIG00000012501(SH3PXD2A),ENSCHIG00000…	ENSCHIG00000000510(MAP2),ENSCHIG00000000763(RINL),ENSCHIG00000001570(MLLT11),ENSCHIG00000006664(DZIP1),ENSCHIG00000006920(DYNLT3),ENSCHIG00000007759(CORIN),ENSCHIG00000008199(HOXA13),ENSCHIG00000009138(BBOF1),ENSCHIG00000009318(KIF24),ENSCHIG00000010212(HNMT),ENSCHIG00000012498(TOP2A),ENSCHIG00000012868(HECW2),ENSCHIG00000013221(TEKT3),ENSCHIG00000013299(MPHOSPH9),ENSCHIG00000013402(CEP57),ENSCHI…
MF	GO:0001972	retinoic acid binding	1	2	3	10	0.00562542	0.194174	ENSCHIG00000017070(CYP26B1)	ENSCHIG00000009097(CRABP2),ENSCHIG00000017391(SERPINA5)
BP	GO:0050789	regulation of biological process	134	250	384	8917	0.00562657	0.21918	ENSCHIG00000000189(FAM83H),ENSCHIG00000000455(MYOZ1),ENSCHIG00000000579(SEMA4D),ENSCHIG00000001027(FZD9),ENSCHIG00000001200(NFKBIL1),ENSCHIG00000002525(IRF2BP1),ENSCHIG00000002914(ASB12),ENSCHIG00000003296(FOSB),ENSCHIG00000003321(RGS14),ENSCHIG00000003732(TNNI2),ENSCHIG00000004603(DEPP1),ENSCHIG00000005138(PGAM2),ENSCHIG00000005275(GUCA2A),ENSCHIG00000005605(MAFA),ENSCHIG00000006042(CDKN1A),ENSC…	ENSCHIG00000000510(MAP2),ENSCHIG00000000529(RAB3C),ENSCHIG00000001025,ENSCHIG00000001570(MLLT11),ENSCHIG00000002408,ENSCHIG00000003129(RAPGEF5),ENSCHIG00000004220(SPRY4),ENSCHIG00000004276(FAP),ENSCHIG00000004524(CDK14),ENSCHIG00000005457(CACNA1B),ENSCHIG00000005867(FIGNL1),ENSCHIG00000005935(LHCGR),ENSCHIG00000006052(SCN3B),ENSCHIG00000006328(MACIR),ENSCHIG00000006461(ADCYAP1R1),ENSCHIG000000066…
BP	GO:0006469	negative regulation of protein kinase activity	8	5	13	147	0.00569522	0.21918	ENSCHIG00000003321(RGS14),ENSCHIG00000006042(CDKN1A),ENSCHIG00000008697(DUSP7),ENSCHIG00000011539(ZFYVE28),ENSCHIG00000011756(INCA1),ENSCHIG00000011819(GADD45B),ENSCHIG00000014407(TFAP4),ENSCHIG00000022297(SRCIN1)	ENSCHIG00000004220(SPRY4),ENSCHIG00000011243(SPRED1),ENSCHIG00000013507(CHORDC1),ENSCHIG00000015370(PKIB),ENSCHIG00000025667(PRKAR2B)
CC	GO:0070062	extracellular exosome	3	4	7	57	0.00569988	0.186084	ENSCHIG00000020238(SLC12A1),ENSCHIG00000021090(SLC9A3),ENSCHIG00000027044(TMEM98)	ENSCHIG00000017391(SERPINA5),ENSCHIG00000019018(AOC1),ENSCHIG00000020923(ANXA1),ENSCHIG00000027016(TFRC)
BP	GO:0140013	meiotic nuclear division	3	7	10	99	0.00584605	0.21918	ENSCHIG00000009445(HSF1),ENSCHIG00000017070(CYP26B1),ENSCHIG00000026576(WNT4)	ENSCHIG00000005867(FIGNL1),ENSCHIG00000012498(TOP2A),ENSCHIG00000013638(SGO2),ENSCHIG00000016554(CENPS),ENSCHIG00000016588(ATM),ENSCHIG00000018909(SMC4),ENSCHIG00000022256(CKS2)
BP	GO:0048668	collateral sprouting	1	3	4	19	0.00589795	0.21918	ENSCHIG00000000579(SEMA4D)	ENSCHIG00000009097(CRABP2),ENSCHIG00000017316(LPAR3),ENSCHIG00000020693(EPHA7)
BP	GO:0006090	pyruvate metabolic process	8	1	9	84	0.00595947	0.21918	ENSCHIG00000005138(PGAM2),ENSCHIG00000013515,ENSCHIG00000013756(ACTN3),ENSCHIG00000016031,ENSCHIG00000019504(ENO3),ENSCHIG00000021911(SDS),ENSCHIG00000022516,ENSCHIG00000023341(PRKAG3)	ENSCHIG00000018410(HOGA1)
BP	GO:0031346	positive regulation of cell projection organization	6	9	15	182	0.00597978	0.21918	ENSCHIG00000000579(SEMA4D),ENSCHIG00000010670(NTRK3),ENSCHIG00000012234(PLXNB3),ENSCHIG00000016390(MOB2),ENSCHIG00000026195(SCN1B),ENSCHIG00000027103(LIMK1)	ENSCHIG00000006664(DZIP1),ENSCHIG00000008681,ENSCHIG00000009097(CRABP2),ENSCHIG00000010429(BMP5),ENSCHIG00000015544(EPHA3),ENSCHIG00000017316(LPAR3),ENSCHIG00000018339(DPYSL3),ENSCHIG00000020429(CEP135),ENSCHIG00000024919(DOCK11)
BP	GO:0071496	cellular response to external stimulus	6	9	15	182	0.00597978	0.21918	ENSCHIG00000006042(CDKN1A),ENSCHIG00000009793(MYOD1),ENSCHIG00000017140(MAP3K14),ENSCHIG00000022203(MAP1LC3A),ENSCHIG00000023888(PIM1),ENSCHIG00000026576(WNT4)	ENSCHIG00000008249(POSTN),ENSCHIG00000014991(WRN),ENSCHIG00000016017(STK26),ENSCHIG00000016569(ASGR1),ENSCHIG00000016625(TLR8),ENSCHIG00000019018(AOC1),ENSCHIG00000021012(TLR7),ENSCHIG00000025523(SESN3),ENSCHIG00000026821
MF	GO:0016772	transferase activity, transferring phosphorus-containing groups	19	29	48	855	0.0060202	0.200874	ENSCHIG00000006042(CDKN1A),ENSCHIG00000010670(NTRK3),ENSCHIG00000011217(AK1),ENSCHIG00000012234(PLXNB3),ENSCHIG00000012441(TRIM28),ENSCHIG00000013125(ACVR2B),ENSCHIG00000015194(UCKL1),ENSCHIG00000017086(MYLK2),ENSCHIG00000017140(MAP3K14),ENSCHIG00000018901(ULK1),ENSCHIG00000019381(SPEG),ENSCHIG00000023341(PRKAG3),ENSCHIG00000023423(PFKFB3),ENSCHIG00000023888(PIM1),ENSCHIG00000024701(CKM),ENSCHIG0…	ENSCHIG00000004524(CDK14),ENSCHIG00000008115(MYLK4),ENSCHIG00000011272(PLXNC1),ENSCHIG00000011930(CAMK4),ENSCHIG00000012078(MAST1),ENSCHIG00000012195(PRKG1),ENSCHIG00000013269(SBK2),ENSCHIG00000015050(NEK8),ENSCHIG00000015117(STK38L),ENSCHIG00000015119(PIK3C2A),ENSCHIG00000015544(EPHA3),ENSCHIG00000015900(MYO3A),ENSCHIG00000016017(STK26),ENSCHIG00000016588(ATM),ENSCHIG00000017032(VRK2),ENSCHIG000…
BP	GO:0048856	anatomical structure development	64	110	174	3711	0.00603147	0.21918	ENSCHIG00000000455(MYOZ1),ENSCHIG00000000579(SEMA4D),ENSCHIG00000001027(FZD9),ENSCHIG00000003108(MYLPF),ENSCHIG00000006042(CDKN1A),ENSCHIG00000006768(CSF3R),ENSCHIG00000006791(CAMSAP3),ENSCHIG00000007493(ZBTB42),ENSCHIG00000007846(JUNB),ENSCHIG00000009445(HSF1),ENSCHIG00000009793(MYOD1),ENSCHIG00000010205(PLCL2),ENSCHIG00000010325(ASB2),ENSCHIG00000010560(MAG),ENSCHIG00000010613(CST6),ENSCHIG0000…	ENSCHIG00000000421(B4GALT6),ENSCHIG00000000510(MAP2),ENSCHIG00000001025,ENSCHIG00000004220(SPRY4),ENSCHIG00000005935(LHCGR),ENSCHIG00000006664(DZIP1),ENSCHIG00000007588(TSPAN2),ENSCHIG00000007611(C3AR1),ENSCHIG00000007641(GRIP1),ENSCHIG00000007874(B3GNT5),ENSCHIG00000008094(TREM2),ENSCHIG00000008249(POSTN),ENSCHIG00000008580(FLRT3),ENSCHIG00000008681,ENSCHIG00000008926(CCDC134),ENSCHIG00000009097…
BP	GO:0042088	T-helper 1 type immune response	1	4	5	30	0.00603515	0.21918	ENSCHIG00000027044(TMEM98)	ENSCHIG00000017390(IL1RL1),ENSCHIG00000020923(ANXA1),ENSCHIG00000020991(IL18),ENSCHIG00000022793(IL12A)
BP	GO:0050798	activated T cell proliferation	2	3	5	30	0.00603515	0.21918	ENSCHIG00000019209(SCRIB),ENSCHIG00000021723(STAT5B)	ENSCHIG00000020572(GPAM),ENSCHIG00000020991(IL18),ENSCHIG00000024438(PDCD1LG2)
BP	GO:0090199	regulation of release of cytochrome c from mitochondria	2	3	5	30	0.00603515	0.21918	ENSCHIG00000010347,ENSCHIG00000017983(GPX1)	ENSCHIG00000001570(MLLT11),ENSCHIG00000016856(TNFSF10),ENSCHIG00000024000(DNM1L)
BP	GO:0002478	antigen processing and presentation of exogenous peptide antigen	0	3	3	10	0.00604179	0.21918	-	ENSCHIG00000022768(CTSS),ENSCHIG00000023034(CLEC4A),ENSCHIG00000027141
BP	GO:0006700	C21-steroid hormone biosynthetic process	2	1	3	10	0.00604179	0.21918	ENSCHIG00000022705(EGR1),ENSCHIG00000026576(WNT4)	ENSCHIG00000010429(BMP5)
BP	GO:0010566	regulation of ketone biosynthetic process	2	1	3	10	0.00604179	0.21918	ENSCHIG00000022705(EGR1),ENSCHIG00000026576(WNT4)	ENSCHIG00000010429(BMP5)
BP	GO:0035630	bone mineralization involved in bone maturation	2	1	3	10	0.00604179	0.21918	ENSCHIG00000013756(ACTN3),ENSCHIG00000020131(PHOSPHO1)	ENSCHIG00000021478(SNX10)
BP	GO:0008284	positive regulation of cell population proliferation	15	21	36	585	0.0060721	0.21918	ENSCHIG00000001027(FZD9),ENSCHIG00000006042(CDKN1A),ENSCHIG00000009445(HSF1),ENSCHIG00000010670(NTRK3),ENSCHIG00000012216(CEP131),ENSCHIG00000012234(PLXNB3),ENSCHIG00000019458(OSR2),ENSCHIG00000020140(SOX10),ENSCHIG00000020679(TGM1),ENSCHIG00000020711(MAZ),ENSCHIG00000021723(STAT5B),ENSCHIG00000022084(STAT5A),ENSCHIG00000023888(PIM1),ENSCHIG00000024390,ENSCHIG00000026310(FZD7)	ENSCHIG00000010202(PRRX1),ENSCHIG00000010429(BMP5),ENSCHIG00000011863(VASH2),ENSCHIG00000014265(CLEC11A),ENSCHIG00000015152(COMP),ENSCHIG00000015764(ZFPM2),ENSCHIG00000016068(VAV3),ENSCHIG00000016324(APLN),ENSCHIG00000017444(ZNF268),ENSCHIG00000020572(GPAM),ENSCHIG00000020738(FGF9),ENSCHIG00000020744(TNC),ENSCHIG00000020792,ENSCHIG00000020923(ANXA1),ENSCHIG00000020991(IL18),ENSCHIG00000021972(PKH…
CC	GO:0005615	extracellular space	10	31	41	717	0.00628199	0.189996	ENSCHIG00000000579(SEMA4D),ENSCHIG00000010026(PRSS33),ENSCHIG00000019677(ACHE),ENSCHIG00000020238(SLC12A1),ENSCHIG00000021090(SLC9A3),ENSCHIG00000024071,ENSCHIG00000024175(MELTF),ENSCHIG00000024701(CKM),ENSCHIG00000026576(WNT4),ENSCHIG00000027044(TMEM98)	ENSCHIG00000002408,ENSCHIG00000004276(FAP),ENSCHIG00000008003,ENSCHIG00000008580(FLRT3),ENSCHIG00000009736(ANGPTL1),ENSCHIG00000013828(C1RL),ENSCHIG00000014068(FABP3),ENSCHIG00000014109(SMPDL3B),ENSCHIG00000014170(ITGAM),ENSCHIG00000015152(COMP),ENSCHIG00000015403(CXCL10),ENSCHIG00000016288(SERPINE2),ENSCHIG00000016324(APLN),ENSCHIG00000016856(TNFSF10),ENSCHIG00000017391(SERPINA5),ENSCHIG00000017…
BP	GO:0070167	regulation of biomineral tissue development	5	3	8	70	0.00633116	0.226554	ENSCHIG00000001027(FZD9),ENSCHIG00000013125(ACVR2B),ENSCHIG00000013756(ACTN3),ENSCHIG00000019458(OSR2),ENSCHIG00000026576(WNT4)	ENSCHIG00000015152(COMP),ENSCHIG00000015608(ASPN),ENSCHIG00000025168(OMD)
MF	GO:0004672	protein kinase activity	13	21	34	560	0.00635941	0.204388	ENSCHIG00000006042(CDKN1A),ENSCHIG00000010670(NTRK3),ENSCHIG00000012441(TRIM28),ENSCHIG00000013125(ACVR2B),ENSCHIG00000017086(MYLK2),ENSCHIG00000017140(MAP3K14),ENSCHIG00000018901(ULK1),ENSCHIG00000019381(SPEG),ENSCHIG00000023341(PRKAG3),ENSCHIG00000023888(PIM1),ENSCHIG00000025506(AATK),ENSCHIG00000026094(NUAK1),ENSCHIG00000027103(LIMK1)	ENSCHIG00000004524(CDK14),ENSCHIG00000008115(MYLK4),ENSCHIG00000011930(CAMK4),ENSCHIG00000012078(MAST1),ENSCHIG00000012195(PRKG1),ENSCHIG00000013269(SBK2),ENSCHIG00000015050(NEK8),ENSCHIG00000015117(STK38L),ENSCHIG00000015544(EPHA3),ENSCHIG00000015900(MYO3A),ENSCHIG00000016017(STK26),ENSCHIG00000016588(ATM),ENSCHIG00000017032(VRK2),ENSCHIG00000019426(CAMKK1),ENSCHIG00000020323(ALPK1),ENSCHIG00000…
BP	GO:0098742	cell-cell adhesion via plasma-membrane adhesion molecules	4	9	13	149	0.00636936	0.226554	ENSCHIG00000012234(PLXNB3),ENSCHIG00000015921(MPZ),ENSCHIG00000018764(CDH22),ENSCHIG00000021725(SELL)	ENSCHIG00000003875(PCDH7),ENSCHIG00000008580(FLRT3),ENSCHIG00000011612,ENSCHIG00000015932(FAT4),ENSCHIG00000017325(PTPRD),ENSCHIG00000017341(PCDHA12),ENSCHIG00000017613(SDK2),ENSCHIG00000023375(PCDHB7),ENSCHIG00000025739(PCDHB13)
CC	GO:0062023	collagen-containing extracellular matrix	1	11	12	138	0.00650435	0.189996	ENSCHIG00000019677(ACHE)	ENSCHIG00000008249(POSTN),ENSCHIG00000012424(COL11A1),ENSCHIG00000016288(SERPINE2),ENSCHIG00000017909(ECM2),ENSCHIG00000020744(TNC),ENSCHIG00000021066(EFEMP1),ENSCHIG00000022176(FREM2),ENSCHIG00000023131(HMCN1),ENSCHIG00000023831(LUM),ENSCHIG00000024787(FRAS1),ENSCHIG00000025168(OMD)
MF	GO:0016638	oxidoreductase activity, acting on the CH-NH2 group of donors	1	3	4	20	0.00653389	0.204388	ENSCHIG00000014982	ENSCHIG00000013407(AOC2),ENSCHIG00000019018(AOC1),ENSCHIG00000023220(LOXL4)
BP	GO:0019220	regulation of phosphate metabolic process	27	27	54	968	0.00686821	0.239971	ENSCHIG00000000455(MYOZ1),ENSCHIG00000000579(SEMA4D),ENSCHIG00000003321(RGS14),ENSCHIG00000005275(GUCA2A),ENSCHIG00000006042(CDKN1A),ENSCHIG00000006791(CAMSAP3),ENSCHIG00000008697(DUSP7),ENSCHIG00000010205(PLCL2),ENSCHIG00000010670(NTRK3),ENSCHIG00000011539(ZFYVE28),ENSCHIG00000011756(INCA1),ENSCHIG00000011819(GADD45B),ENSCHIG00000013059(PPP1R27),ENSCHIG00000013673(PPP1R1A),ENSCHIG00000013756(ACT…	ENSCHIG00000004220(SPRY4),ENSCHIG00000005935(LHCGR),ENSCHIG00000008094(TREM2),ENSCHIG00000008378(ELFN2),ENSCHIG00000010429(BMP5),ENSCHIG00000011243(SPRED1),ENSCHIG00000013507(CHORDC1),ENSCHIG00000014068(FABP3),ENSCHIG00000015370(PKIB),ENSCHIG00000016068(VAV3),ENSCHIG00000018429(BANK1),ENSCHIG00000019450(MT3),ENSCHIG00000020693(EPHA7),ENSCHIG00000020991(IL18),ENSCHIG00000021006(PTPN13),ENSCHIG0000…
BP	GO:0051174	regulation of phosphorus metabolic process	27	27	54	968	0.00686821	0.239971	ENSCHIG00000000455(MYOZ1),ENSCHIG00000000579(SEMA4D),ENSCHIG00000003321(RGS14),ENSCHIG00000005275(GUCA2A),ENSCHIG00000006042(CDKN1A),ENSCHIG00000006791(CAMSAP3),ENSCHIG00000008697(DUSP7),ENSCHIG00000010205(PLCL2),ENSCHIG00000010670(NTRK3),ENSCHIG00000011539(ZFYVE28),ENSCHIG00000011756(INCA1),ENSCHIG00000011819(GADD45B),ENSCHIG00000013059(PPP1R27),ENSCHIG00000013673(PPP1R1A),ENSCHIG00000013756(ACT…	ENSCHIG00000004220(SPRY4),ENSCHIG00000005935(LHCGR),ENSCHIG00000008094(TREM2),ENSCHIG00000008378(ELFN2),ENSCHIG00000010429(BMP5),ENSCHIG00000011243(SPRED1),ENSCHIG00000013507(CHORDC1),ENSCHIG00000014068(FABP3),ENSCHIG00000015370(PKIB),ENSCHIG00000016068(VAV3),ENSCHIG00000018429(BANK1),ENSCHIG00000019450(MT3),ENSCHIG00000020693(EPHA7),ENSCHIG00000020991(IL18),ENSCHIG00000021006(PTPN13),ENSCHIG0000…
BP	GO:0110149	regulation of biomineralization	5	3	8	71	0.0068943	0.239971	ENSCHIG00000001027(FZD9),ENSCHIG00000013125(ACVR2B),ENSCHIG00000013756(ACTN3),ENSCHIG00000019458(OSR2),ENSCHIG00000026576(WNT4)	ENSCHIG00000015152(COMP),ENSCHIG00000015608(ASPN),ENSCHIG00000025168(OMD)
BP	GO:0071901	negative regulation of protein serine/threonine kinase activity	5	4	9	86	0.00694502	0.240022	ENSCHIG00000003321(RGS14),ENSCHIG00000006042(CDKN1A),ENSCHIG00000008697(DUSP7),ENSCHIG00000011756(INCA1),ENSCHIG00000014407(TFAP4)	ENSCHIG00000004220(SPRY4),ENSCHIG00000013507(CHORDC1),ENSCHIG00000015370(PKIB),ENSCHIG00000025667(PRKAR2B)
BP	GO:0008283	cell population proliferation	27	40	67	1253	0.00715307	0.245471	ENSCHIG00000001027(FZD9),ENSCHIG00000006042(CDKN1A),ENSCHIG00000007846(JUNB),ENSCHIG00000009445(HSF1),ENSCHIG00000009793(MYOD1),ENSCHIG00000010205(PLCL2),ENSCHIG00000010670(NTRK3),ENSCHIG00000011122(TP73),ENSCHIG00000011756(INCA1),ENSCHIG00000012216(CEP131),ENSCHIG00000012234(PLXNB3),ENSCHIG00000014407(TFAP4),ENSCHIG00000017870(CLDN19),ENSCHIG00000017983(GPX1),ENSCHIG00000019209(SCRIB),ENSCHIG000…	ENSCHIG00000004276(FAP),ENSCHIG00000005867(FIGNL1),ENSCHIG00000008671(ADORA3),ENSCHIG00000010202(PRRX1),ENSCHIG00000010429(BMP5),ENSCHIG00000011863(VASH2),ENSCHIG00000012195(PRKG1),ENSCHIG00000013840(DIXDC1),ENSCHIG00000014265(CLEC11A),ENSCHIG00000014472(SCIN),ENSCHIG00000015152(COMP),ENSCHIG00000015403(CXCL10),ENSCHIG00000015764(ZFPM2),ENSCHIG00000015932(FAT4),ENSCHIG00000016068(VAV3),ENSCHIG000…
BP	GO:0044380	protein localization to cytoskeleton	5	1	6	44	0.0074245	0.252733	ENSCHIG00000000189(FAM83H),ENSCHIG00000012216(CEP131),ENSCHIG00000015774(CEP72),ENSCHIG00000018835(KIAA0753),ENSCHIG00000026513(KLHL21)	ENSCHIG00000021478(SNX10)
BP	GO:0050671	positive regulation of lymphocyte proliferation	2	7	9	87	0.00748232	0.252733	ENSCHIG00000006042(CDKN1A),ENSCHIG00000021723(STAT5B)	ENSCHIG00000016068(VAV3),ENSCHIG00000020572(GPAM),ENSCHIG00000020923(ANXA1),ENSCHIG00000020991(IL18),ENSCHIG00000022793(IL12A),ENSCHIG00000024438(PDCD1LG2),ENSCHIG00000027016(TFRC)
MF	GO:0016868	intramolecular transferase activity, phosphotransferases	3	0	3	11	0.00751485	0.223808	ENSCHIG00000005138(PGAM2),ENSCHIG00000018654(PGM1),ENSCHIG00000025872(PGM2L1)	-
BP	GO:0048518	positive regulation of biological process	74	113	187	4043	0.00753591	0.252733	ENSCHIG00000000189(FAM83H),ENSCHIG00000000579(SEMA4D),ENSCHIG00000001027(FZD9),ENSCHIG00000003296(FOSB),ENSCHIG00000003321(RGS14),ENSCHIG00000003732(TNNI2),ENSCHIG00000005275(GUCA2A),ENSCHIG00000005605(MAFA),ENSCHIG00000006042(CDKN1A),ENSCHIG00000007211(LMOD1),ENSCHIG00000007846(JUNB),ENSCHIG00000007994(IER2),ENSCHIG00000009349(NFIL3),ENSCHIG00000009445(HSF1),ENSCHIG00000009793(MYOD1),ENSCHIG0000…	ENSCHIG00000001570(MLLT11),ENSCHIG00000004276(FAP),ENSCHIG00000005935(LHCGR),ENSCHIG00000006052(SCN3B),ENSCHIG00000006664(DZIP1),ENSCHIG00000007611(C3AR1),ENSCHIG00000007718(RAB27A),ENSCHIG00000008094(TREM2),ENSCHIG00000008238,ENSCHIG00000008580(FLRT3),ENSCHIG00000008681,ENSCHIG00000008729(MCOLN2),ENSCHIG00000009097(CRABP2),ENSCHIG00000010182(ADORA1),ENSCHIG00000010202(PRRX1),ENSCHIG00000010429(B…
BP	GO:0019222	regulation of metabolic process	87	123	210	4599	0.00757213	0.252733	ENSCHIG00000000455(MYOZ1),ENSCHIG00000000579(SEMA4D),ENSCHIG00000001200(NFKBIL1),ENSCHIG00000002525(IRF2BP1),ENSCHIG00000003296(FOSB),ENSCHIG00000003321(RGS14),ENSCHIG00000003732(TNNI2),ENSCHIG00000004603(DEPP1),ENSCHIG00000005275(GUCA2A),ENSCHIG00000005605(MAFA),ENSCHIG00000006042(CDKN1A),ENSCHIG00000006791(CAMSAP3),ENSCHIG00000007493(ZBTB42),ENSCHIG00000007846(JUNB),ENSCHIG00000007994(IER2),ENS…	ENSCHIG00000001570(MLLT11),ENSCHIG00000004220(SPRY4),ENSCHIG00000004276(FAP),ENSCHIG00000005867(FIGNL1),ENSCHIG00000005935(LHCGR),ENSCHIG00000006328(MACIR),ENSCHIG00000007611(C3AR1),ENSCHIG00000007718(RAB27A),ENSCHIG00000008094(TREM2),ENSCHIG00000008199(HOXA13),ENSCHIG00000008378(ELFN2),ENSCHIG00000008671(ADORA3),ENSCHIG00000008729(MCOLN2),ENSCHIG00000009677(PDE3B),ENSCHIG00000010202(PRRX1),ENSCH…
BP	GO:0001659	temperature homeostasis	6	5	11	119	0.00765077	0.25362	ENSCHIG00000009445(HSF1),ENSCHIG00000010205(PLCL2),ENSCHIG00000013756(ACTN3),ENSCHIG00000017983(GPX1),ENSCHIG00000019677(ACHE),ENSCHIG00000022705(EGR1)	ENSCHIG00000020650(ESRRG),ENSCHIG00000020991(IL18),ENSCHIG00000024211(NPR3),ENSCHIG00000026437(ARRDC3),ENSCHIG00000026726(TRPM8)
BP	GO:0060560	developmental growth involved in morphogenesis	6	7	13	153	0.00790746	0.260103	ENSCHIG00000000579(SEMA4D),ENSCHIG00000010670(NTRK3),ENSCHIG00000012441(TRIM28),ENSCHIG00000018901(ULK1),ENSCHIG00000023346(CPNE9),ENSCHIG00000027103(LIMK1)	ENSCHIG00000000510(MAP2),ENSCHIG00000008580(FLRT3),ENSCHIG00000009097(CRABP2),ENSCHIG00000013804(RIMS2),ENSCHIG00000017316(LPAR3),ENSCHIG00000019450(MT3),ENSCHIG00000020693(EPHA7)
BP	GO:0010975	regulation of neuron projection development	8	10	18	242	0.00795308	0.260103	ENSCHIG00000000579(SEMA4D),ENSCHIG00000010560(MAG),ENSCHIG00000010670(NTRK3),ENSCHIG00000012234(PLXNB3),ENSCHIG00000016390(MOB2),ENSCHIG00000022297(SRCIN1),ENSCHIG00000026195(SCN1B),ENSCHIG00000027103(LIMK1)	ENSCHIG00000000510(MAP2),ENSCHIG00000008681,ENSCHIG00000009097(CRABP2),ENSCHIG00000010202(PRRX1),ENSCHIG00000010429(BMP5),ENSCHIG00000015544(EPHA3),ENSCHIG00000017316(LPAR3),ENSCHIG00000018339(DPYSL3),ENSCHIG00000019450(MT3),ENSCHIG00000020693(EPHA7)
CC	GO:0120025	plasma membrane bounded cell projection	20	40	60	1151	0.00804211	0.211876	ENSCHIG00000001027(FZD9),ENSCHIG00000003321(RGS14),ENSCHIG00000007220(SLC7A8),ENSCHIG00000010560(MAG),ENSCHIG00000011217(AK1),ENSCHIG00000011888(PDLIM7),ENSCHIG00000012216(CEP131),ENSCHIG00000016043(MTMR14),ENSCHIG00000016390(MOB2),ENSCHIG00000016928(MTSS2),ENSCHIG00000017221(TMEM266),ENSCHIG00000019328(NCMAP),ENSCHIG00000020105(ESPNL),ENSCHIG00000020852,ENSCHIG00000021090(SLC9A3),ENSCHIG00000022…	ENSCHIG00000000510(MAP2),ENSCHIG00000000763(RINL),ENSCHIG00000002483(CFAP251),ENSCHIG00000004276(FAP),ENSCHIG00000006328(MACIR),ENSCHIG00000006664(DZIP1),ENSCHIG00000007641(GRIP1),ENSCHIG00000007718(RAB27A),ENSCHIG00000008580(FLRT3),ENSCHIG00000009138(BBOF1),ENSCHIG00000010182(ADORA1),ENSCHIG00000011318(CATSPERG),ENSCHIG00000012078(MAST1),ENSCHIG00000013221(TEKT3),ENSCHIG00000014573(CDC14A),ENSCH…
BP	GO:0032946	positive regulation of mononuclear cell proliferation	2	7	9	88	0.00805079	0.261543	ENSCHIG00000006042(CDKN1A),ENSCHIG00000021723(STAT5B)	ENSCHIG00000016068(VAV3),ENSCHIG00000020572(GPAM),ENSCHIG00000020923(ANXA1),ENSCHIG00000020991(IL18),ENSCHIG00000022793(IL12A),ENSCHIG00000024438(PDCD1LG2),ENSCHIG00000027016(TFRC)
MF	GO:0033293	monocarboxylic acid binding	1	4	5	33	0.00821415	0.223808	ENSCHIG00000017070(CYP26B1)	ENSCHIG00000009097(CRABP2),ENSCHIG00000014068(FABP3),ENSCHIG00000017391(SERPINA5),ENSCHIG00000025699(PRR7)
CC	GO:1903561	extracellular vesicle	3	4	7	61	0.00825879	0.211876	ENSCHIG00000020238(SLC12A1),ENSCHIG00000021090(SLC9A3),ENSCHIG00000027044(TMEM98)	ENSCHIG00000017391(SERPINA5),ENSCHIG00000019018(AOC1),ENSCHIG00000020923(ANXA1),ENSCHIG00000027016(TFRC)
BP	GO:0061045	negative regulation of wound healing	3	3	6	45	0.00828673	0.262151	ENSCHIG00000000455(MYOZ1),ENSCHIG00000017870(CLDN19),ENSCHIG00000026576(WNT4)	ENSCHIG00000012195(PRKG1),ENSCHIG00000016288(SERPINE2),ENSCHIG00000022242(CD109)
BP	GO:0051128	regulation of cellular component organization	24	52	76	1462	0.00836997	0.262151	ENSCHIG00000000579(SEMA4D),ENSCHIG00000006042(CDKN1A),ENSCHIG00000006791(CAMSAP3),ENSCHIG00000007211(LMOD1),ENSCHIG00000009445(HSF1),ENSCHIG00000009793(MYOD1),ENSCHIG00000010347,ENSCHIG00000010560(MAG),ENSCHIG00000010670(NTRK3),ENSCHIG00000012216(CEP131),ENSCHIG00000012234(PLXNB3),ENSCHIG00000012441(TRIM28),ENSCHIG00000016390(MOB2),ENSCHIG00000017870(CLDN19),ENSCHIG00000017983(GPX1),ENSCHIG000000…	ENSCHIG00000000510(MAP2),ENSCHIG00000001570(MLLT11),ENSCHIG00000004276(FAP),ENSCHIG00000006664(DZIP1),ENSCHIG00000008094(TREM2),ENSCHIG00000008580(FLRT3),ENSCHIG00000008681,ENSCHIG00000009097(CRABP2),ENSCHIG00000010202(PRRX1),ENSCHIG00000010429(BMP5),ENSCHIG00000010760(ANGPTL7),ENSCHIG00000011241(GBP5),ENSCHIG00000012067(LRRN3),ENSCHIG00000012498(TOP2A),ENSCHIG00000012827(TFR2),ENSCHIG00000012868…
CC	GO:0042995	cell projection	21	41	62	1199	0.00839868	0.211876	ENSCHIG00000001027(FZD9),ENSCHIG00000003321(RGS14),ENSCHIG00000007220(SLC7A8),ENSCHIG00000010560(MAG),ENSCHIG00000011217(AK1),ENSCHIG00000011888(PDLIM7),ENSCHIG00000012216(CEP131),ENSCHIG00000012501(SH3PXD2A),ENSCHIG00000016043(MTMR14),ENSCHIG00000016390(MOB2),ENSCHIG00000016928(MTSS2),ENSCHIG00000017221(TMEM266),ENSCHIG00000019328(NCMAP),ENSCHIG00000020105(ESPNL),ENSCHIG00000020852,ENSCHIG000000…	ENSCHIG00000000510(MAP2),ENSCHIG00000000763(RINL),ENSCHIG00000002483(CFAP251),ENSCHIG00000004276(FAP),ENSCHIG00000006328(MACIR),ENSCHIG00000006664(DZIP1),ENSCHIG00000007641(GRIP1),ENSCHIG00000007718(RAB27A),ENSCHIG00000008580(FLRT3),ENSCHIG00000009138(BBOF1),ENSCHIG00000010182(ADORA1),ENSCHIG00000011318(CATSPERG),ENSCHIG00000012078(MAST1),ENSCHIG00000013221(TEKT3),ENSCHIG00000014573(CDC14A),ENSCH…
MF	GO:0004311	farnesyltranstransferase activity	2	0	2	4	0.00849622	0.223808	ENSCHIG00000024342(FDFT1),ENSCHIG00000024390	-
MF	GO:0019763	immunoglobulin receptor activity	0	2	2	4	0.00849622	0.223808	-	ENSCHIG00000008238,ENSCHIG00000027141
MF	GO:0031013	troponin I binding	1	1	2	4	0.00849622	0.223808	ENSCHIG00000007239(TNNT3)	ENSCHIG00000020704(TNNT2)
MF	GO:0045545	syndecan binding	0	2	2	4	0.00849622	0.223808	-	ENSCHIG00000020744(TNC),ENSCHIG00000022609(GPNMB)
BP	GO:0030500	regulation of bone mineralization	5	2	7	59	0.00850306	0.262151	ENSCHIG00000001027(FZD9),ENSCHIG00000013125(ACVR2B),ENSCHIG00000013756(ACTN3),ENSCHIG00000019458(OSR2),ENSCHIG00000026576(WNT4)	ENSCHIG00000015152(COMP),ENSCHIG00000025168(OMD)
BP	GO:0042127	regulation of cell population proliferation	24	33	57	1044	0.00852607	0.262151	ENSCHIG00000001027(FZD9),ENSCHIG00000006042(CDKN1A),ENSCHIG00000009445(HSF1),ENSCHIG00000009793(MYOD1),ENSCHIG00000010670(NTRK3),ENSCHIG00000011122(TP73),ENSCHIG00000011756(INCA1),ENSCHIG00000012216(CEP131),ENSCHIG00000012234(PLXNB3),ENSCHIG00000014407(TFAP4),ENSCHIG00000017870(CLDN19),ENSCHIG00000017983(GPX1),ENSCHIG00000019209(SCRIB),ENSCHIG00000019458(OSR2),ENSCHIG00000020103(CLMN),ENSCHIG0000…	ENSCHIG00000004276(FAP),ENSCHIG00000008671(ADORA3),ENSCHIG00000010202(PRRX1),ENSCHIG00000010429(BMP5),ENSCHIG00000011863(VASH2),ENSCHIG00000012195(PRKG1),ENSCHIG00000014265(CLEC11A),ENSCHIG00000014472(SCIN),ENSCHIG00000015152(COMP),ENSCHIG00000015403(CXCL10),ENSCHIG00000015764(ZFPM2),ENSCHIG00000016068(VAV3),ENSCHIG00000016288(SERPINE2),ENSCHIG00000016324(APLN),ENSCHIG00000016588(ATM),ENSCHIG0000…
BP	GO:0048667	cell morphogenesis involved in neuron differentiation	9	15	24	358	0.00867217	0.262151	ENSCHIG00000000579(SEMA4D),ENSCHIG00000010670(NTRK3),ENSCHIG00000015568(ISL2),ENSCHIG00000018901(ULK1),ENSCHIG00000019209(SCRIB),ENSCHIG00000022297(SRCIN1),ENSCHIG00000024492(TPRN),ENSCHIG00000026195(SCN1B),ENSCHIG00000027103(LIMK1)	ENSCHIG00000000421(B4GALT6),ENSCHIG00000000510(MAP2),ENSCHIG00000001025,ENSCHIG00000008580(FLRT3),ENSCHIG00000008681,ENSCHIG00000009097(CRABP2),ENSCHIG00000012179(ETV1),ENSCHIG00000012534(UNC5B),ENSCHIG00000016980,ENSCHIG00000017316(LPAR3),ENSCHIG00000018077(CNTN4),ENSCHIG00000019450(MT3),ENSCHIG00000020693(EPHA7),ENSCHIG00000024289,ENSCHIG00000025987(C8orf37)
BP	GO:0032502	developmental process	64	119	183	3961	0.0087317	0.262151	ENSCHIG00000000455(MYOZ1),ENSCHIG00000000579(SEMA4D),ENSCHIG00000001027(FZD9),ENSCHIG00000003108(MYLPF),ENSCHIG00000006042(CDKN1A),ENSCHIG00000006768(CSF3R),ENSCHIG00000006791(CAMSAP3),ENSCHIG00000007493(ZBTB42),ENSCHIG00000007846(JUNB),ENSCHIG00000009445(HSF1),ENSCHIG00000009793(MYOD1),ENSCHIG00000010205(PLCL2),ENSCHIG00000010325(ASB2),ENSCHIG00000010560(MAG),ENSCHIG00000010613(CST6),ENSCHIG0000…	ENSCHIG00000000421(B4GALT6),ENSCHIG00000000510(MAP2),ENSCHIG00000001025,ENSCHIG00000004220(SPRY4),ENSCHIG00000005867(FIGNL1),ENSCHIG00000005935(LHCGR),ENSCHIG00000006664(DZIP1),ENSCHIG00000007588(TSPAN2),ENSCHIG00000007611(C3AR1),ENSCHIG00000007641(GRIP1),ENSCHIG00000007718(RAB27A),ENSCHIG00000007874(B3GNT5),ENSCHIG00000008094(TREM2),ENSCHIG00000008249(POSTN),ENSCHIG00000008580(FLRT3),ENSCHIG0000…
BP	GO:0046031	ADP metabolic process	8	0	8	74	0.00881181	0.262151	ENSCHIG00000005138(PGAM2),ENSCHIG00000011217(AK1),ENSCHIG00000013515,ENSCHIG00000013756(ACTN3),ENSCHIG00000016031,ENSCHIG00000019504(ENO3),ENSCHIG00000022516,ENSCHIG00000023341(PRKAG3)	-
BP	GO:0006531	aspartate metabolic process	1	1	2	4	0.00893025	0.262151	ENSCHIG00000017801(ASS1)	ENSCHIG00000024327(GOT1)
BP	GO:0007187	G protein-coupled receptor signaling pathway, coupled to cyclic nucleotide second messenger	1	1	2	4	0.00893025	0.262151	ENSCHIG00000024371(DRD1)	ENSCHIG00000020923(ANXA1)
BP	GO:0015810	aspartate transmembrane transport	0	2	2	4	0.00893025	0.262151	-	ENSCHIG00000009625(LRRC8D),ENSCHIG00000022398(SLC25A13)
BP	GO:0042590	antigen processing and presentation of exogenous peptide antigen via MHC class I	0	2	2	4	0.00893025	0.262151	-	ENSCHIG00000023034(CLEC4A),ENSCHIG00000027141
BP	GO:0070900	mitochondrial tRNA modification	0	2	2	4	0.00893025	0.262151	-	ENSCHIG00000009342(TRMT61B),ENSCHIG00000018801(TRMT5)
BP	GO:1900034	regulation of cellular response to heat	1	1	2	4	0.00893025	0.262151	ENSCHIG00000009445(HSF1)	ENSCHIG00000013507(CHORDC1)
BP	GO:1900864	mitochondrial RNA modification	0	2	2	4	0.00893025	0.262151	-	ENSCHIG00000009342(TRMT61B),ENSCHIG00000018801(TRMT5)
BP	GO:1905323	telomerase holoenzyme complex assembly	0	2	2	4	0.00893025	0.262151	-	ENSCHIG00000016588(ATM),ENSCHIG00000021916(ATR)
BP	GO:2000064	regulation of cortisol biosynthetic process	1	1	2	4	0.00893025	0.262151	ENSCHIG00000026576(WNT4)	ENSCHIG00000010429(BMP5)
BP	GO:0010824	regulation of centrosome duplication	1	4	5	33	0.00911887	0.266085	ENSCHIG00000012216(CEP131)	ENSCHIG00000013507(CHORDC1),ENSCHIG00000013990(TRIM37),ENSCHIG00000015650(TMEM67),ENSCHIG00000021972(PKHD1)
MF	GO:0043394	proteoglycan binding	0	4	4	22	0.00928095	0.238211	-	ENSCHIG00000015152(COMP),ENSCHIG00000020744(TNC),ENSCHIG00000022609(GPNMB),ENSCHIG00000022768(CTSS)
CC	GO:0043240	Fanconi anaemia nuclear complex	1	2	3	12	0.00935686	0.225785	ENSCHIG00000024074(FANCE)	ENSCHIG00000016554(CENPS),ENSCHIG00000018980
BP	GO:0048513	animal organ development	45	65	110	2249	0.0100297	0.289066	ENSCHIG00000000455(MYOZ1),ENSCHIG00000000579(SEMA4D),ENSCHIG00000001027(FZD9),ENSCHIG00000003108(MYLPF),ENSCHIG00000006042(CDKN1A),ENSCHIG00000006768(CSF3R),ENSCHIG00000007493(ZBTB42),ENSCHIG00000007846(JUNB),ENSCHIG00000009445(HSF1),ENSCHIG00000009793(MYOD1),ENSCHIG00000010205(PLCL2),ENSCHIG00000010325(ASB2),ENSCHIG00000010670(NTRK3),ENSCHIG00000011122(TP73),ENSCHIG00000011957(MAFF),ENSCHIG00000…	ENSCHIG00000005935(LHCGR),ENSCHIG00000007588(TSPAN2),ENSCHIG00000008094(TREM2),ENSCHIG00000008580(FLRT3),ENSCHIG00000008926(CCDC134),ENSCHIG00000009934(TMEM178A),ENSCHIG00000010202(PRRX1),ENSCHIG00000010429(BMP5),ENSCHIG00000010760(ANGPTL7),ENSCHIG00000011243(SPRED1),ENSCHIG00000011759(PLN),ENSCHIG00000011863(VASH2),ENSCHIG00000011930(CAMK4),ENSCHIG00000012078(MAST1),ENSCHIG00000012179(ETV1),ENSC…
BP	GO:0120254	olefinic compound metabolic process	4	3	7	61	0.0101636	0.289066	ENSCHIG00000017983(GPX1),ENSCHIG00000021723(STAT5B),ENSCHIG00000022705(EGR1),ENSCHIG00000026576(WNT4)	ENSCHIG00000010429(BMP5),ENSCHIG00000017969(DHRS9),ENSCHIG00000026282(PLA2G4A)
BP	GO:0019882	antigen processing and presentation	0	8	8	76	0.0102949	0.289066	-	ENSCHIG00000000529(RAB3C),ENSCHIG00000007718(RAB27A),ENSCHIG00000008094(TREM2),ENSCHIG00000018163(ERAP2),ENSCHIG00000021899,ENSCHIG00000022768(CTSS),ENSCHIG00000023034(CLEC4A),ENSCHIG00000027141
BP	GO:0007200	phospholipase C-activating G protein-coupled receptor signaling pathway	1	4	5	34	0.0103505	0.289066	ENSCHIG00000024371(DRD1)	ENSCHIG00000005935(LHCGR),ENSCHIG00000006621(GNA15),ENSCHIG00000007611(C3AR1),ENSCHIG00000011816(NTSR2)
BP	GO:0030501	positive regulation of bone mineralization	5	0	5	34	0.0103505	0.289066	ENSCHIG00000001027(FZD9),ENSCHIG00000013125(ACVR2B),ENSCHIG00000013756(ACTN3),ENSCHIG00000019458(OSR2),ENSCHIG00000026576(WNT4)	-
BP	GO:0032402	melanosome transport	1	2	3	12	0.0104403	0.289066	ENSCHIG00000016990(GPR143)	ENSCHIG00000007718(RAB27A),ENSCHIG00000014323(ASIP)
BP	GO:0032780	negative regulation of ATP-dependent activity	0	3	3	12	0.0104403	0.289066	-	ENSCHIG00000011759(PLN),ENSCHIG00000020704(TNNT2),ENSCHIG00000021671(IFIT1)
BP	GO:0051904	pigment granule transport	1	2	3	12	0.0104403	0.289066	ENSCHIG00000016990(GPR143)	ENSCHIG00000007718(RAB27A),ENSCHIG00000014323(ASIP)
BP	GO:0120255	olefinic compound biosynthetic process	2	1	3	12	0.0104403	0.289066	ENSCHIG00000022705(EGR1),ENSCHIG00000026576(WNT4)	ENSCHIG00000010429(BMP5)
BP	GO:0031214	biomineral tissue development	6	4	10	108	0.010608	0.292051	ENSCHIG00000001027(FZD9),ENSCHIG00000013125(ACVR2B),ENSCHIG00000013756(ACTN3),ENSCHIG00000019458(OSR2),ENSCHIG00000020131(PHOSPHO1),ENSCHIG00000026576(WNT4)	ENSCHIG00000015152(COMP),ENSCHIG00000015608(ASPN),ENSCHIG00000021478(SNX10),ENSCHIG00000025168(OMD)
BP	GO:0033673	negative regulation of kinase activity	8	5	13	159	0.0107478	0.294235	ENSCHIG00000003321(RGS14),ENSCHIG00000006042(CDKN1A),ENSCHIG00000008697(DUSP7),ENSCHIG00000011539(ZFYVE28),ENSCHIG00000011756(INCA1),ENSCHIG00000011819(GADD45B),ENSCHIG00000014407(TFAP4),ENSCHIG00000022297(SRCIN1)	ENSCHIG00000004220(SPRY4),ENSCHIG00000011243(SPRED1),ENSCHIG00000013507(CHORDC1),ENSCHIG00000015370(PKIB),ENSCHIG00000025667(PRKAR2B)
BP	GO:0007507	heart development	8	16	24	365	0.0108448	0.295232	ENSCHIG00000006042(CDKN1A),ENSCHIG00000010670(NTRK3),ENSCHIG00000011122(TP73),ENSCHIG00000014164(RYR1),ENSCHIG00000017086(MYLK2),ENSCHIG00000020204,ENSCHIG00000023888(PIM1),ENSCHIG00000026310(FZD7)	ENSCHIG00000008580(FLRT3),ENSCHIG00000011243(SPRED1),ENSCHIG00000011759(PLN),ENSCHIG00000015050(NEK8),ENSCHIG00000015764(ZFPM2),ENSCHIG00000015932(FAT4),ENSCHIG00000016324(APLN),ENSCHIG00000016588(ATM),ENSCHIG00000017918(ADAMTS9),ENSCHIG00000020491(CC2D2A),ENSCHIG00000020704(TNNT2),ENSCHIG00000020738(FGF9),ENSCHIG00000022001(EYA1),ENSCHIG00000022176(FREM2),ENSCHIG00000026174(HSPB7),ENSCHIG0000002…
BP	GO:0031400	negative regulation of protein modification process	16	9	25	385	0.0109451	0.296308	ENSCHIG00000000455(MYOZ1),ENSCHIG00000000579(SEMA4D),ENSCHIG00000003321(RGS14),ENSCHIG00000006042(CDKN1A),ENSCHIG00000008697(DUSP7),ENSCHIG00000010670(NTRK3),ENSCHIG00000011539(ZFYVE28),ENSCHIG00000011756(INCA1),ENSCHIG00000011819(GADD45B),ENSCHIG00000013673(PPP1R1A),ENSCHIG00000014407(TFAP4),ENSCHIG00000021684(PPP1R15A),ENSCHIG00000022297(SRCIN1),ENSCHIG00000022731(CADM4),ENSCHIG00000022932(SQST…	ENSCHIG00000004220(SPRY4),ENSCHIG00000011243(SPRED1),ENSCHIG00000013507(CHORDC1),ENSCHIG00000015370(PKIB),ENSCHIG00000021006(PTPN13),ENSCHIG00000022242(CD109),ENSCHIG00000024664(ENPP1),ENSCHIG00000025667(PRKAR2B),ENSCHIG00000025699(PRR7)
MF	GO:0005518	collagen binding	1	5	6	49	0.0110871	0.277453	ENSCHIG00000019677(ACHE)	ENSCHIG00000015152(COMP),ENSCHIG00000015608(ASPN),ENSCHIG00000017909(ECM2),ENSCHIG00000022768(CTSS),ENSCHIG00000023831(LUM)
BP	GO:0030316	osteoclast differentiation	2	6	8	77	0.0111022	0.2989	ENSCHIG00000007846(JUNB),ENSCHIG00000012501(SH3PXD2A)	ENSCHIG00000008094(TREM2),ENSCHIG00000009934(TMEM178A),ENSCHIG00000020461(LRRC17),ENSCHIG00000021478(SNX10),ENSCHIG00000022242(CD109),ENSCHIG00000027016(TFRC)
BP	GO:0043065	positive regulation of apoptotic process	6	16	22	327	0.0112107	0.300162	ENSCHIG00000010347,ENSCHIG00000010670(NTRK3),ENSCHIG00000011756(INCA1),ENSCHIG00000011819(GADD45B),ENSCHIG00000014407(TFAP4),ENSCHIG00000019209(SCRIB)	ENSCHIG00000001570(MLLT11),ENSCHIG00000004276(FAP),ENSCHIG00000010637(PLA2R1),ENSCHIG00000012340(NLRC4),ENSCHIG00000012498(TOP2A),ENSCHIG00000014472(SCIN),ENSCHIG00000016588(ATM),ENSCHIG00000016856(TNFSF10),ENSCHIG00000017444(ZNF268),ENSCHIG00000020693(EPHA7),ENSCHIG00000020923(ANXA1),ENSCHIG00000022793(IL12A),ENSCHIG00000023391(CSRNP3),ENSCHIG00000024000(DNM1L),ENSCHIG00000024283(TNFAIP8),ENSCHI…
BP	GO:0110148	biomineralization	6	4	10	109	0.0112792	0.300348	ENSCHIG00000001027(FZD9),ENSCHIG00000013125(ACVR2B),ENSCHIG00000013756(ACTN3),ENSCHIG00000019458(OSR2),ENSCHIG00000020131(PHOSPHO1),ENSCHIG00000026576(WNT4)	ENSCHIG00000015152(COMP),ENSCHIG00000015608(ASPN),ENSCHIG00000021478(SNX10),ENSCHIG00000025168(OMD)
BP	GO:0048468	cell development	30	39	69	1325	0.0113821	0.301441	ENSCHIG00000000455(MYOZ1),ENSCHIG00000000579(SEMA4D),ENSCHIG00000006791(CAMSAP3),ENSCHIG00000009793(MYOD1),ENSCHIG00000010560(MAG),ENSCHIG00000010670(NTRK3),ENSCHIG00000012234(PLXNB3),ENSCHIG00000013756(ACTN3),ENSCHIG00000014164(RYR1),ENSCHIG00000014709(MICALL1),ENSCHIG00000015568(ISL2),ENSCHIG00000016390(MOB2),ENSCHIG00000016957(CCDC88C),ENSCHIG00000017983(GPX1),ENSCHIG00000018901(ULK1),ENSCHIG0…	ENSCHIG00000000421(B4GALT6),ENSCHIG00000000510(MAP2),ENSCHIG00000001025,ENSCHIG00000006664(DZIP1),ENSCHIG00000007588(TSPAN2),ENSCHIG00000007641(GRIP1),ENSCHIG00000008580(FLRT3),ENSCHIG00000008681,ENSCHIG00000009097(CRABP2),ENSCHIG00000010202(PRRX1),ENSCHIG00000010429(BMP5),ENSCHIG00000011863(VASH2),ENSCHIG00000012179(ETV1),ENSCHIG00000012195(PRKG1),ENSCHIG00000012534(UNC5B),ENSCHIG00000012613(ARH…
BP	GO:0050670	regulation of lymphocyte proliferation	3	9	12	143	0.0115028	0.302991	ENSCHIG00000006042(CDKN1A),ENSCHIG00000019209(SCRIB),ENSCHIG00000021723(STAT5B)	ENSCHIG00000016068(VAV3),ENSCHIG00000016588(ATM),ENSCHIG00000020572(GPAM),ENSCHIG00000020923(ANXA1),ENSCHIG00000020991(IL18),ENSCHIG00000022609(GPNMB),ENSCHIG00000022793(IL12A),ENSCHIG00000024438(PDCD1LG2),ENSCHIG00000027016(TFRC)
CC	GO:0005576	extracellular region	15	55	70	1403	0.0115625	0.259218	ENSCHIG00000000579(SEMA4D),ENSCHIG00000005275(GUCA2A),ENSCHIG00000010026(PRSS33),ENSCHIG00000012216(CEP131),ENSCHIG00000013050,ENSCHIG00000019677(ACHE),ENSCHIG00000020131(PHOSPHO1),ENSCHIG00000020238(SLC12A1),ENSCHIG00000020906(VSTM2L),ENSCHIG00000021090(SLC9A3),ENSCHIG00000024071,ENSCHIG00000024175(MELTF),ENSCHIG00000024701(CKM),ENSCHIG00000026576(WNT4),ENSCHIG00000027044(TMEM98)	ENSCHIG00000002408,ENSCHIG00000004276(FAP),ENSCHIG00000007073(BGN),ENSCHIG00000008003,ENSCHIG00000008580(FLRT3),ENSCHIG00000009736(ANGPTL1),ENSCHIG00000010429(BMP5),ENSCHIG00000010760(ANGPTL7),ENSCHIG00000013458,ENSCHIG00000013828(C1RL),ENSCHIG00000014068(FABP3),ENSCHIG00000014109(SMPDL3B),ENSCHIG00000014170(ITGAM),ENSCHIG00000014265(CLEC11A),ENSCHIG00000014323(ASIP),ENSCHIG00000015152(COMP),ENSC…
CC	GO:0071944	cell periphery	45	122	167	3752	0.0116765	0.259218	ENSCHIG00000000579(SEMA4D),ENSCHIG00000001027(FZD9),ENSCHIG00000003321(RGS14),ENSCHIG00000005791(GJC3),ENSCHIG00000007220(SLC7A8),ENSCHIG00000007493(ZBTB42),ENSCHIG00000007733(GJB1),ENSCHIG00000009635(ENOX2),ENSCHIG00000010542(GPR37L1),ENSCHIG00000010560(MAG),ENSCHIG00000010613(CST6),ENSCHIG00000010670(NTRK3),ENSCHIG00000010805(DRP2),ENSCHIG00000010808(KNTC1),ENSCHIG00000011217(AK1),ENSCHIG000000…	ENSCHIG00000000529(RAB3C),ENSCHIG00000002384,ENSCHIG00000003875(PCDH7),ENSCHIG00000004276(FAP),ENSCHIG00000004524(CDK14),ENSCHIG00000005457(CACNA1B),ENSCHIG00000005671,ENSCHIG00000005935(LHCGR),ENSCHIG00000006052(SCN3B),ENSCHIG00000006461(ADCYAP1R1),ENSCHIG00000007588(TSPAN2),ENSCHIG00000007611(C3AR1),ENSCHIG00000007641(GRIP1),ENSCHIG00000007759(CORIN),ENSCHIG00000008094(TREM2),ENSCHIG00000008107…
BP	GO:0046605	regulation of centrosome cycle	1	4	5	35	0.0116914	0.303108	ENSCHIG00000012216(CEP131)	ENSCHIG00000013507(CHORDC1),ENSCHIG00000013990(TRIM37),ENSCHIG00000015650(TMEM67),ENSCHIG00000021972(PKHD1)
BP	GO:0033687	osteoblast proliferation	2	2	4	23	0.0118892	0.303108	ENSCHIG00000007846(JUNB),ENSCHIG00000019458(OSR2)	ENSCHIG00000005867(FIGNL1),ENSCHIG00000024211(NPR3)
BP	GO:0009135	purine nucleoside diphosphate metabolic process	8	0	8	78	0.0119553	0.303108	ENSCHIG00000005138(PGAM2),ENSCHIG00000011217(AK1),ENSCHIG00000013515,ENSCHIG00000013756(ACTN3),ENSCHIG00000016031,ENSCHIG00000019504(ENO3),ENSCHIG00000022516,ENSCHIG00000023341(PRKAG3)	-
BP	GO:0009179	purine ribonucleoside diphosphate metabolic process	8	0	8	78	0.0119553	0.303108	ENSCHIG00000005138(PGAM2),ENSCHIG00000011217(AK1),ENSCHIG00000013515,ENSCHIG00000013756(ACTN3),ENSCHIG00000016031,ENSCHIG00000019504(ENO3),ENSCHIG00000022516,ENSCHIG00000023341(PRKAG3)	-
BP	GO:1903046	meiotic cell cycle process	3	7	10	110	0.0119821	0.303108	ENSCHIG00000009445(HSF1),ENSCHIG00000017070(CYP26B1),ENSCHIG00000026576(WNT4)	ENSCHIG00000005867(FIGNL1),ENSCHIG00000012498(TOP2A),ENSCHIG00000013638(SGO2),ENSCHIG00000016554(CENPS),ENSCHIG00000016588(ATM),ENSCHIG00000018909(SMC4),ENSCHIG00000022256(CKS2)
BP	GO:0034754	cellular hormone metabolic process	4	3	7	63	0.0120486	0.303108	ENSCHIG00000017070(CYP26B1),ENSCHIG00000021723(STAT5B),ENSCHIG00000022705(EGR1),ENSCHIG00000026576(WNT4)	ENSCHIG00000009097(CRABP2),ENSCHIG00000010429(BMP5),ENSCHIG00000017969(DHRS9)
BP	GO:1901879	regulation of protein depolymerization	2	5	7	63	0.0120486	0.303108	ENSCHIG00000007211(LMOD1),ENSCHIG00000023166(TMOD4)	ENSCHIG00000014472(SCIN),ENSCHIG00000015758(CFL2),ENSCHIG00000017564(MAP6D1),ENSCHIG00000018943(BMERB1),ENSCHIG00000026369(LIMA1)
BP	GO:0031669	cellular response to nutrient levels	5	6	11	127	0.0121833	0.303108	ENSCHIG00000006042(CDKN1A),ENSCHIG00000009793(MYOD1),ENSCHIG00000022203(MAP1LC3A),ENSCHIG00000023888(PIM1),ENSCHIG00000026576(WNT4)	ENSCHIG00000008249(POSTN),ENSCHIG00000014991(WRN),ENSCHIG00000016017(STK26),ENSCHIG00000019018(AOC1),ENSCHIG00000025523(SESN3),ENSCHIG00000026821
BP	GO:0090066	regulation of anatomical structure size	8	13	21	311	0.0125399	0.303108	ENSCHIG00000000579(SEMA4D),ENSCHIG00000007211(LMOD1),ENSCHIG00000010670(NTRK3),ENSCHIG00000017983(GPX1),ENSCHIG00000021684(PPP1R15A),ENSCHIG00000023166(TMOD4),ENSCHIG00000024371(DRD1),ENSCHIG00000027103(LIMK1)	ENSCHIG00000000510(MAP2),ENSCHIG00000009097(CRABP2),ENSCHIG00000012195(PRKG1),ENSCHIG00000014472(SCIN),ENSCHIG00000015152(COMP),ENSCHIG00000015758(CFL2),ENSCHIG00000016068(VAV3),ENSCHIG00000017316(LPAR3),ENSCHIG00000019450(MT3),ENSCHIG00000020693(EPHA7),ENSCHIG00000024088(ARHGAP42),ENSCHIG00000026369(LIMA1),ENSCHIG00000026372(IQGAP3)
BP	GO:0045321	leukocyte activation	11	22	33	552	0.0125532	0.303108	ENSCHIG00000001027(FZD9),ENSCHIG00000006042(CDKN1A),ENSCHIG00000010205(PLCL2),ENSCHIG00000017070(CYP26B1),ENSCHIG00000019209(SCRIB),ENSCHIG00000021723(STAT5B),ENSCHIG00000022705(EGR1),ENSCHIG00000024325,ENSCHIG00000026310(FZD7),ENSCHIG00000026576(WNT4),ENSCHIG00000027044(TMEM98)	ENSCHIG00000007718(RAB27A),ENSCHIG00000008094(TREM2),ENSCHIG00000008238,ENSCHIG00000011930(CAMK4),ENSCHIG00000014170(ITGAM),ENSCHIG00000016068(VAV3),ENSCHIG00000016588(ATM),ENSCHIG00000017390(IL1RL1),ENSCHIG00000018429(BANK1),ENSCHIG00000020053,ENSCHIG00000020076(CD84),ENSCHIG00000020572(GPAM),ENSCHIG00000020923(ANXA1),ENSCHIG00000020991(IL18),ENSCHIG00000022609(GPNMB),ENSCHIG00000022793(IL12A),E…
BP	GO:0046651	lymphocyte proliferation	5	9	14	180	0.012556	0.303108	ENSCHIG00000006042(CDKN1A),ENSCHIG00000010205(PLCL2),ENSCHIG00000019209(SCRIB),ENSCHIG00000021723(STAT5B),ENSCHIG00000026576(WNT4)	ENSCHIG00000016068(VAV3),ENSCHIG00000016588(ATM),ENSCHIG00000020572(GPAM),ENSCHIG00000020923(ANXA1),ENSCHIG00000020991(IL18),ENSCHIG00000022609(GPNMB),ENSCHIG00000022793(IL12A),ENSCHIG00000024438(PDCD1LG2),ENSCHIG00000027016(TFRC)
BP	GO:0051348	negative regulation of transferase activity	9	5	14	180	0.012556	0.303108	ENSCHIG00000003321(RGS14),ENSCHIG00000006042(CDKN1A),ENSCHIG00000008697(DUSP7),ENSCHIG00000011539(ZFYVE28),ENSCHIG00000011756(INCA1),ENSCHIG00000011819(GADD45B),ENSCHIG00000014407(TFAP4),ENSCHIG00000022297(SRCIN1),ENSCHIG00000027103(LIMK1)	ENSCHIG00000004220(SPRY4),ENSCHIG00000011243(SPRED1),ENSCHIG00000013507(CHORDC1),ENSCHIG00000015370(PKIB),ENSCHIG00000025667(PRKAR2B)
MF	GO:0004674	protein serine/threonine kinase activity	9	13	22	339	0.0126057	0.280357	ENSCHIG00000013125(ACVR2B),ENSCHIG00000017086(MYLK2),ENSCHIG00000017140(MAP3K14),ENSCHIG00000018901(ULK1),ENSCHIG00000019381(SPEG),ENSCHIG00000023341(PRKAG3),ENSCHIG00000023888(PIM1),ENSCHIG00000026094(NUAK1),ENSCHIG00000027103(LIMK1)	ENSCHIG00000004524(CDK14),ENSCHIG00000008115(MYLK4),ENSCHIG00000011930(CAMK4),ENSCHIG00000012078(MAST1),ENSCHIG00000012195(PRKG1),ENSCHIG00000013269(SBK2),ENSCHIG00000015117(STK38L),ENSCHIG00000016588(ATM),ENSCHIG00000017032(VRK2),ENSCHIG00000020323(ALPK1),ENSCHIG00000021555(GRK3),ENSCHIG00000021916(ATR),ENSCHIG00000024838(HTATIP2)
BP	GO:0006897	endocytosis	3	19	22	331	0.012772	0.303108	ENSCHIG00000014709(MICALL1),ENSCHIG00000019209(SCRIB),ENSCHIG00000019677(ACHE)	ENSCHIG00000000763(RINL),ENSCHIG00000008094(TREM2),ENSCHIG00000010637(PLA2R1),ENSCHIG00000011250(MSR1),ENSCHIG00000012690,ENSCHIG00000012827(TFR2),ENSCHIG00000015119(PIK3C2A),ENSCHIG00000015544(EPHA3),ENSCHIG00000016013(SH3GL3),ENSCHIG00000016324(APLN),ENSCHIG00000020739(STEAP2),ENSCHIG00000021478(SNX10),ENSCHIG00000021555(GRK3),ENSCHIG00000023220(LOXL4),ENSCHIG00000023775(MRC1),ENSCHIG0000002400…
MF	GO:0008238	exopeptidase activity	0	8	8	81	0.0128654	0.280357	-	ENSCHIG00000004276(FAP),ENSCHIG00000011863(VASH2),ENSCHIG00000012539(LNPEP),ENSCHIG00000014364(AGBL1),ENSCHIG00000015778(CPVL),ENSCHIG00000018163(ERAP2),ENSCHIG00000018324(MME),ENSCHIG00000020658(ENPEP)
MF	GO:0038024	cargo receptor activity	0	8	8	81	0.0128654	0.280357	-	ENSCHIG00000011250(MSR1),ENSCHIG00000012690,ENSCHIG00000012827(TFR2),ENSCHIG00000023220(LOXL4),ENSCHIG00000023775(MRC1),ENSCHIG00000024664(ENPP1),ENSCHIG00000026821,ENSCHIG00000027016(TFRC)
BP	GO:0007098	centrosome cycle	4	5	9	95	0.0129966	0.303108	ENSCHIG00000012216(CEP131),ENSCHIG00000015774(CEP72),ENSCHIG00000018835(KIAA0753),ENSCHIG00000019264	ENSCHIG00000013507(CHORDC1),ENSCHIG00000013990(TRIM37),ENSCHIG00000015650(TMEM67),ENSCHIG00000020429(CEP135),ENSCHIG00000021972(PKHD1)
BP	GO:0008585	female gonad development	3	4	7	64	0.0130801	0.303108	ENSCHIG00000019296(ARID5B),ENSCHIG00000021723(STAT5B),ENSCHIG00000026576(WNT4)	ENSCHIG00000005935(LHCGR),ENSCHIG00000015764(ZFPM2),ENSCHIG00000016588(ATM),ENSCHIG00000024172(GAS2)
BP	GO:0006071	glycerol metabolic process	0	3	3	13	0.013178	0.303108	-	ENSCHIG00000020917,ENSCHIG00000021346,ENSCHIG00000024327(GOT1)
BP	GO:0019884	antigen processing and presentation of exogenous antigen	0	3	3	13	0.013178	0.303108	-	ENSCHIG00000022768(CTSS),ENSCHIG00000023034(CLEC4A),ENSCHIG00000027141
BP	GO:0032400	melanosome localization	1	2	3	13	0.013178	0.303108	ENSCHIG00000016990(GPR143)	ENSCHIG00000007718(RAB27A),ENSCHIG00000014323(ASIP)
BP	GO:0032401	establishment of melanosome localization	1	2	3	13	0.013178	0.303108	ENSCHIG00000016990(GPR143)	ENSCHIG00000007718(RAB27A),ENSCHIG00000014323(ASIP)
BP	GO:0051875	pigment granule localization	1	2	3	13	0.013178	0.303108	ENSCHIG00000016990(GPR143)	ENSCHIG00000007718(RAB27A),ENSCHIG00000014323(ASIP)
BP	GO:0051905	establishment of pigment granule localization	1	2	3	13	0.013178	0.303108	ENSCHIG00000016990(GPR143)	ENSCHIG00000007718(RAB27A),ENSCHIG00000014323(ASIP)
MF	GO:0000981	DNA-binding transcription factor activity, RNA polymerase II-specific	23	14	37	654	0.0132919	0.280357	ENSCHIG00000003296(FOSB),ENSCHIG00000005605(MAFA),ENSCHIG00000007846(JUNB),ENSCHIG00000007994(IER2),ENSCHIG00000009349(NFIL3),ENSCHIG00000009445(HSF1),ENSCHIG00000009793(MYOD1),ENSCHIG00000011122(TP73),ENSCHIG00000011957(MAFF),ENSCHIG00000014407(TFAP4),ENSCHIG00000014557(BHLHE40),ENSCHIG00000015568(ISL2),ENSCHIG00000015841(PCBP3),ENSCHIG00000017284(ZNF76),ENSCHIG00000017515(HOXD1),ENSCHIG00000019…	ENSCHIG00000008199(HOXA13),ENSCHIG00000010202(PRRX1),ENSCHIG00000010694(NR2F1),ENSCHIG00000012179(ETV1),ENSCHIG00000018772(PRDM5),ENSCHIG00000020027(GTF2IRD1),ENSCHIG00000020650(ESRRG),ENSCHIG00000021913(MKX),ENSCHIG00000022376(SATB2),ENSCHIG00000023391(CSRNP3),ENSCHIG00000023655(CARF),ENSCHIG00000024059(HLTF),ENSCHIG00000024682(PRRX2),ENSCHIG00000025909(ZNF750)
CC	GO:1990712	HFE-transferrin receptor complex	0	2	2	5	0.0134208	0.286482	-	ENSCHIG00000012827(TFR2),ENSCHIG00000027016(TFRC)
BP	GO:0033002	muscle cell proliferation	3	7	10	112	0.0134864	0.303108	ENSCHIG00000006042(CDKN1A),ENSCHIG00000011122(TP73),ENSCHIG00000023888(PIM1)	ENSCHIG00000012195(PRKG1),ENSCHIG00000015764(ZFPM2),ENSCHIG00000016324(APLN),ENSCHIG00000020448(CCN3),ENSCHIG00000020738(FGF9),ENSCHIG00000020991(IL18),ENSCHIG00000022793(IL12A)
BP	GO:0030330	DNA damage response, signal transduction by p53 class mediator	2	4	6	50	0.0136985	0.303108	ENSCHIG00000006042(CDKN1A),ENSCHIG00000014407(TFAP4)	ENSCHIG00000010637(PLA2R1),ENSCHIG00000011243(SPRED1),ENSCHIG00000016588(ATM),ENSCHIG00000021916(ATR)
MF	GO:0001609	G protein-coupled adenosine receptor activity	0	2	2	5	0.013799	0.280357	-	ENSCHIG00000008671(ADORA3),ENSCHIG00000010182(ADORA1)
MF	GO:0004370	glycerol kinase activity	0	2	2	5	0.013799	0.280357	-	ENSCHIG00000020917,ENSCHIG00000021346
MF	GO:0005004	GPI-linked ephrin receptor activity	0	2	2	5	0.013799	0.280357	-	ENSCHIG00000015544(EPHA3),ENSCHIG00000020693(EPHA7)
MF	GO:0035240	dopamine binding	2	0	2	5	0.013799	0.280357	ENSCHIG00000016990(GPR143),ENSCHIG00000024371(DRD1)	-
MF	GO:0086006	voltage-gated sodium channel activity involved in cardiac muscle cell action potential	1	1	2	5	0.013799	0.280357	ENSCHIG00000026195(SCN1B)	ENSCHIG00000006052(SCN3B)
BP	GO:0009185	ribonucleoside diphosphate metabolic process	8	0	8	80	0.0138048	0.303108	ENSCHIG00000005138(PGAM2),ENSCHIG00000011217(AK1),ENSCHIG00000013515,ENSCHIG00000013756(ACTN3),ENSCHIG00000016031,ENSCHIG00000019504(ENO3),ENSCHIG00000022516,ENSCHIG00000023341(PRKAG3)	-
BP	GO:0051261	protein depolymerization	2	6	8	80	0.0138048	0.303108	ENSCHIG00000007211(LMOD1),ENSCHIG00000023166(TMOD4)	ENSCHIG00000009318(KIF24),ENSCHIG00000014472(SCIN),ENSCHIG00000015758(CFL2),ENSCHIG00000017564(MAP6D1),ENSCHIG00000018943(BMERB1),ENSCHIG00000026369(LIMA1)
BP	GO:0040008	regulation of growth	12	13	25	393	0.0138764	0.303108	ENSCHIG00000000455(MYOZ1),ENSCHIG00000000579(SEMA4D),ENSCHIG00000006042(CDKN1A),ENSCHIG00000009445(HSF1),ENSCHIG00000009793(MYOD1),ENSCHIG00000010670(NTRK3),ENSCHIG00000011122(TP73),ENSCHIG00000013756(ACTN3),ENSCHIG00000021723(STAT5B),ENSCHIG00000023346(CPNE9),ENSCHIG00000023888(PIM1),ENSCHIG00000027103(LIMK1)	ENSCHIG00000000510(MAP2),ENSCHIG00000009097(CRABP2),ENSCHIG00000013804(RIMS2),ENSCHIG00000014991(WRN),ENSCHIG00000015764(ZFPM2),ENSCHIG00000016288(SERPINE2),ENSCHIG00000017316(LPAR3),ENSCHIG00000019450(MT3),ENSCHIG00000020448(CCN3),ENSCHIG00000020572(GPAM),ENSCHIG00000020693(EPHA7),ENSCHIG00000020738(FGF9),ENSCHIG00000024664(ENPP1)
BP	GO:0031668	cellular response to extracellular stimulus	5	7	12	147	0.0140928	0.303108	ENSCHIG00000006042(CDKN1A),ENSCHIG00000009793(MYOD1),ENSCHIG00000022203(MAP1LC3A),ENSCHIG00000023888(PIM1),ENSCHIG00000026576(WNT4)	ENSCHIG00000008249(POSTN),ENSCHIG00000014991(WRN),ENSCHIG00000016017(STK26),ENSCHIG00000016569(ASGR1),ENSCHIG00000019018(AOC1),ENSCHIG00000025523(SESN3),ENSCHIG00000026821
BP	GO:0032944	regulation of mononuclear cell proliferation	3	9	12	147	0.0140928	0.303108	ENSCHIG00000006042(CDKN1A),ENSCHIG00000019209(SCRIB),ENSCHIG00000021723(STAT5B)	ENSCHIG00000016068(VAV3),ENSCHIG00000016588(ATM),ENSCHIG00000020572(GPAM),ENSCHIG00000020923(ANXA1),ENSCHIG00000020991(IL18),ENSCHIG00000022609(GPNMB),ENSCHIG00000022793(IL12A),ENSCHIG00000024438(PDCD1LG2),ENSCHIG00000027016(TFRC)
BP	GO:0042102	positive regulation of T cell proliferation	1	6	7	65	0.0141735	0.303108	ENSCHIG00000021723(STAT5B)	ENSCHIG00000020572(GPAM),ENSCHIG00000020923(ANXA1),ENSCHIG00000020991(IL18),ENSCHIG00000022793(IL12A),ENSCHIG00000024438(PDCD1LG2),ENSCHIG00000027016(TFRC)
MF	GO:0008509	anion transmembrane transporter activity	5	11	16	225	0.0141796	0.280357	ENSCHIG00000007220(SLC7A8),ENSCHIG00000012621(SLC16A3),ENSCHIG00000012656(SLC25A48),ENSCHIG00000020238(SLC12A1),ENSCHIG00000021442	ENSCHIG00000009625(LRRC8D),ENSCHIG00000012265(SLC26A2),ENSCHIG00000013881,ENSCHIG00000015717(SLC16A7),ENSCHIG00000016253(BEST3),ENSCHIG00000019791(SLC37A1),ENSCHIG00000022398(SLC25A13),ENSCHIG00000022473(SFXN1),ENSCHIG00000023537(SLC25A24),ENSCHIG00000025898,ENSCHIG00000026111(LRRC8B)
BP	GO:0050679	positive regulation of epithelial cell proliferation	5	6	11	130	0.0143281	0.303108	ENSCHIG00000012234(PLXNB3),ENSCHIG00000019458(OSR2),ENSCHIG00000020679(TGM1),ENSCHIG00000022084(STAT5A),ENSCHIG00000026310(FZD7)	ENSCHIG00000010429(BMP5),ENSCHIG00000011863(VASH2),ENSCHIG00000016324(APLN),ENSCHIG00000020738(FGF9),ENSCHIG00000022001(EYA1),ENSCHIG00000026372(IQGAP3)
BP	GO:0010668	ectodermal cell differentiation	1	1	2	5	0.0144942	0.303108	ENSCHIG00000026310(FZD7)	ENSCHIG00000014170(ITGAM)
BP	GO:0019563	glycerol catabolic process	0	2	2	5	0.0144942	0.303108	-	ENSCHIG00000020917,ENSCHIG00000021346
BP	GO:0031946	regulation of glucocorticoid biosynthetic process	1	1	2	5	0.0144942	0.303108	ENSCHIG00000026576(WNT4)	ENSCHIG00000010429(BMP5)
BP	GO:0032344	regulation of aldosterone metabolic process	1	1	2	5	0.0144942	0.303108	ENSCHIG00000026576(WNT4)	ENSCHIG00000010429(BMP5)
BP	GO:0032347	regulation of aldosterone biosynthetic process	1	1	2	5	0.0144942	0.303108	ENSCHIG00000026576(WNT4)	ENSCHIG00000010429(BMP5)
BP	GO:0032819	positive regulation of natural killer cell proliferation	1	1	2	5	0.0144942	0.303108	ENSCHIG00000021723(STAT5B)	ENSCHIG00000020991(IL18)
BP	GO:0034650	cortisol metabolic process	1	1	2	5	0.0144942	0.303108	ENSCHIG00000026576(WNT4)	ENSCHIG00000010429(BMP5)
BP	GO:0034651	cortisol biosynthetic process	1	1	2	5	0.0144942	0.303108	ENSCHIG00000026576(WNT4)	ENSCHIG00000010429(BMP5)
BP	GO:0045636	positive regulation of melanocyte differentiation	0	2	2	5	0.0144942	0.303108	-	ENSCHIG00000017918(ADAMTS9),ENSCHIG00000027074(ADAMTS20)
BP	GO:0045869	negative regulation of single stranded viral RNA replication via double stranded DNA intermediate	1	1	2	5	0.0144942	0.303108	ENSCHIG00000012441(TRIM28)	ENSCHIG00000018878(TASOR)
BP	GO:0046886	positive regulation of hormone biosynthetic process	2	0	2	5	0.0144942	0.303108	ENSCHIG00000022705(EGR1),ENSCHIG00000026576(WNT4)	-
BP	GO:0050942	positive regulation of pigment cell differentiation	0	2	2	5	0.0144942	0.303108	-	ENSCHIG00000017918(ADAMTS9),ENSCHIG00000027074(ADAMTS20)
BP	GO:0051135	positive regulation of NK T cell activation	0	2	2	5	0.0144942	0.303108	-	ENSCHIG00000020991(IL18),ENSCHIG00000022793(IL12A)
BP	GO:0060136	embryonic process involved in female pregnancy	2	0	2	5	0.0144942	0.303108	ENSCHIG00000007846(JUNB),ENSCHIG00000009445(HSF1)	-
BP	GO:0060613	fat pad development	1	1	2	5	0.0144942	0.303108	ENSCHIG00000019296(ARID5B)	ENSCHIG00000026437(ARRDC3)
BP	GO:0070269	pyroptosis	0	2	2	5	0.0144942	0.303108	-	ENSCHIG00000012340(NLRC4),ENSCHIG00000013458
BP	GO:0070669	response to interleukin-2	1	1	2	5	0.0144942	0.303108	ENSCHIG00000021723(STAT5B)	ENSCHIG00000009532(IL2RA)
BP	GO:1902645	tertiary alcohol biosynthetic process	1	1	2	5	0.0144942	0.303108	ENSCHIG00000026576(WNT4)	ENSCHIG00000010429(BMP5)
CC	GO:0001518	voltage-gated sodium channel complex	1	2	3	14	0.0146293	0.291331	ENSCHIG00000026195(SCN1B)	ENSCHIG00000006052(SCN3B),ENSCHIG00000016974(SCN3A)
BP	GO:0001836	release of cytochrome c from mitochondria	2	3	5	37	0.014717	0.303108	ENSCHIG00000010347,ENSCHIG00000017983(GPX1)	ENSCHIG00000001570(MLLT11),ENSCHIG00000016856(TNFSF10),ENSCHIG00000024000(DNM1L)
BP	GO:0050879	multicellular organismal movement	4	1	5	37	0.014717	0.303108	ENSCHIG00000003732(TNNI2),ENSCHIG00000007239(TNNT3),ENSCHIG00000010571(TNNC2),ENSCHIG00000013756(ACTN3)	ENSCHIG00000015152(COMP)
BP	GO:0050881	musculoskeletal movement	4	1	5	37	0.014717	0.303108	ENSCHIG00000003732(TNNI2),ENSCHIG00000007239(TNNT3),ENSCHIG00000010571(TNNC2),ENSCHIG00000013756(ACTN3)	ENSCHIG00000015152(COMP)
BP	GO:0070661	leukocyte proliferation	5	10	15	202	0.0148033	0.303108	ENSCHIG00000006042(CDKN1A),ENSCHIG00000010205(PLCL2),ENSCHIG00000019209(SCRIB),ENSCHIG00000021723(STAT5B),ENSCHIG00000026576(WNT4)	ENSCHIG00000016068(VAV3),ENSCHIG00000016588(ATM),ENSCHIG00000020572(GPAM),ENSCHIG00000020923(ANXA1),ENSCHIG00000020991(IL18),ENSCHIG00000022609(GPNMB),ENSCHIG00000022793(IL12A),ENSCHIG00000024211(NPR3),ENSCHIG00000024438(PDCD1LG2),ENSCHIG00000027016(TFRC)
BP	GO:0061041	regulation of wound healing	4	4	8	81	0.0148039	0.303108	ENSCHIG00000000455(MYOZ1),ENSCHIG00000017870(CLDN19),ENSCHIG00000022731(CADM4),ENSCHIG00000026576(WNT4)	ENSCHIG00000012195(PRKG1),ENSCHIG00000016288(SERPINE2),ENSCHIG00000020923(ANXA1),ENSCHIG00000022242(CD109)
CC	GO:0098862	cluster of actin-based cell projections	4	5	9	101	0.0148661	0.291331	ENSCHIG00000013756(ACTN3),ENSCHIG00000020105(ESPNL),ENSCHIG00000021090(SLC9A3),ENSCHIG00000024492(TPRN)	ENSCHIG00000014573(CDC14A),ENSCHIG00000018324(MME),ENSCHIG00000020658(ENPEP),ENSCHIG00000024000(DNM1L),ENSCHIG00000026369(LIMA1)
BP	GO:0065009	regulation of molecular function	41	51	92	1865	0.0149739	0.305305	ENSCHIG00000000455(MYOZ1),ENSCHIG00000000579(SEMA4D),ENSCHIG00000001200(NFKBIL1),ENSCHIG00000003321(RGS14),ENSCHIG00000005275(GUCA2A),ENSCHIG00000006042(CDKN1A),ENSCHIG00000006791(CAMSAP3),ENSCHIG00000007239(TNNT3),ENSCHIG00000008697(DUSP7),ENSCHIG00000008869(RGS8),ENSCHIG00000010205(PLCL2),ENSCHIG00000010347,ENSCHIG00000010613(CST6),ENSCHIG00000010670(NTRK3),ENSCHIG00000011539(ZFYVE28),ENSCHIG00…	ENSCHIG00000000763(RINL),ENSCHIG00000004220(SPRY4),ENSCHIG00000005935(LHCGR),ENSCHIG00000006052(SCN3B),ENSCHIG00000006664(DZIP1),ENSCHIG00000008378(ELFN2),ENSCHIG00000008671(ADORA3),ENSCHIG00000010724(ELMOD2),ENSCHIG00000011131(MITD1),ENSCHIG00000011243(SPRED1),ENSCHIG00000011759(PLN),ENSCHIG00000012195(PRKG1),ENSCHIG00000012340(NLRC4),ENSCHIG00000013507(CHORDC1),ENSCHIG00000013990(TRIM37),ENSCHI…
MF	GO:0048038	quinone binding	1	2	3	14	0.0152084	0.280357	ENSCHIG00000014982	ENSCHIG00000013407(AOC2),ENSCHIG00000019018(AOC1)
CC	GO:0098687	chromosomal region	3	10	13	173	0.0152227	0.291331	ENSCHIG00000009445(HSF1),ENSCHIG00000010808(KNTC1),ENSCHIG00000015862(ZBTB48)	ENSCHIG00000006920(DYNLT3),ENSCHIG00000010173(GPATCH11),ENSCHIG00000012498(TOP2A),ENSCHIG00000013638(SGO2),ENSCHIG00000014036(CENPH),ENSCHIG00000014991(WRN),ENSCHIG00000016554(CENPS),ENSCHIG00000016588(ATM),ENSCHIG00000018909(SMC4),ENSCHIG00000024586(DYNC1LI1)
MF	GO:0004725	protein tyrosine phosphatase activity	4	5	9	100	0.0152529	0.280357	ENSCHIG00000008697(DUSP7),ENSCHIG00000016043(MTMR14),ENSCHIG00000019171,ENSCHIG00000022835	ENSCHIG00000009780(CDC14C),ENSCHIG00000014573(CDC14A),ENSCHIG00000017325(PTPRD),ENSCHIG00000021006(PTPN13),ENSCHIG00000022001(EYA1)
BP	GO:0046545	development of primary female sexual characteristics	3	4	7	66	0.0153307	0.309062	ENSCHIG00000019296(ARID5B),ENSCHIG00000021723(STAT5B),ENSCHIG00000026576(WNT4)	ENSCHIG00000005935(LHCGR),ENSCHIG00000015764(ZFPM2),ENSCHIG00000016588(ATM),ENSCHIG00000024172(GAS2)
BP	GO:0032101	regulation of response to external stimulus	9	25	34	582	0.0156383	0.309062	ENSCHIG00000000455(MYOZ1),ENSCHIG00000001200(NFKBIL1),ENSCHIG00000009793(MYOD1),ENSCHIG00000010670(NTRK3),ENSCHIG00000017870(CLDN19),ENSCHIG00000017983(GPX1),ENSCHIG00000021723(STAT5B),ENSCHIG00000024325,ENSCHIG00000026576(WNT4)	ENSCHIG00000006328(MACIR),ENSCHIG00000007611(C3AR1),ENSCHIG00000008094(TREM2),ENSCHIG00000008107(LRFN5),ENSCHIG00000010182(ADORA1),ENSCHIG00000010724(ELMOD2),ENSCHIG00000012195(PRKG1),ENSCHIG00000012340(NLRC4),ENSCHIG00000013458,ENSCHIG00000014109(SMPDL3B),ENSCHIG00000015403(CXCL10),ENSCHIG00000015902,ENSCHIG00000016288(SERPINE2),ENSCHIG00000016625(TLR8),ENSCHIG00000017390(IL1RL1),ENSCHIG00000020…
BP	GO:0045595	regulation of cell differentiation	20	34	54	1012	0.0156525	0.309062	ENSCHIG00000000579(SEMA4D),ENSCHIG00000006768(CSF3R),ENSCHIG00000007846(JUNB),ENSCHIG00000009793(MYOD1),ENSCHIG00000010670(NTRK3),ENSCHIG00000011957(MAFF),ENSCHIG00000013125(ACVR2B),ENSCHIG00000013756(ACTN3),ENSCHIG00000015568(ISL2),ENSCHIG00000017070(CYP26B1),ENSCHIG00000017811(PLPP7),ENSCHIG00000020140(SOX10),ENSCHIG00000021723(STAT5B),ENSCHIG00000022835,ENSCHIG00000023888(PIM1),ENSCHIG00000024…	ENSCHIG00000000510(MAP2),ENSCHIG00000008681,ENSCHIG00000009097(CRABP2),ENSCHIG00000009934(TMEM178A),ENSCHIG00000011243(SPRED1),ENSCHIG00000011250(MSR1),ENSCHIG00000013840(DIXDC1),ENSCHIG00000014472(SCIN),ENSCHIG00000015403(CXCL10),ENSCHIG00000015764(ZFPM2),ENSCHIG00000015932(FAT4),ENSCHIG00000016288(SERPINE2),ENSCHIG00000017316(LPAR3),ENSCHIG00000017444(ZNF268),ENSCHIG00000017918(ADAMTS9),ENSCHIG…
BP	GO:0007156	homophilic cell adhesion via plasma membrane adhesion molecules	2	7	9	98	0.0156954	0.309062	ENSCHIG00000012234(PLXNB3),ENSCHIG00000018764(CDH22)	ENSCHIG00000003875(PCDH7),ENSCHIG00000011612,ENSCHIG00000015932(FAT4),ENSCHIG00000017341(PCDHA12),ENSCHIG00000017613(SDK2),ENSCHIG00000023375(PCDHB7),ENSCHIG00000025739(PCDHB13)
BP	GO:0070665	positive regulation of leukocyte proliferation	2	7	9	98	0.0156954	0.309062	ENSCHIG00000006042(CDKN1A),ENSCHIG00000021723(STAT5B)	ENSCHIG00000016068(VAV3),ENSCHIG00000020572(GPAM),ENSCHIG00000020923(ANXA1),ENSCHIG00000020991(IL18),ENSCHIG00000022793(IL12A),ENSCHIG00000024438(PDCD1LG2),ENSCHIG00000027016(TFRC)
MF	GO:0140375	immune receptor activity	2	6	8	84	0.0157826	0.280357	ENSCHIG00000006768(CSF3R),ENSCHIG00000012101	ENSCHIG00000007611(C3AR1),ENSCHIG00000008238,ENSCHIG00000009532(IL2RA),ENSCHIG00000017390(IL1RL1),ENSCHIG00000026777(IL12RB2),ENSCHIG00000027141
BP	GO:0003009	skeletal muscle contraction	4	0	4	25	0.0159589	0.309062	ENSCHIG00000003732(TNNI2),ENSCHIG00000007239(TNNT3),ENSCHIG00000010571(TNNC2),ENSCHIG00000013756(ACTN3)	-
BP	GO:0048741	skeletal muscle fiber development	4	0	4	25	0.0159589	0.309062	ENSCHIG00000009793(MYOD1),ENSCHIG00000013756(ACTN3),ENSCHIG00000014164(RYR1),ENSCHIG00000017983(GPX1)	-
BP	GO:0040013	negative regulation of locomotion	3	12	15	204	0.0160619	0.309062	ENSCHIG00000012234(PLXNB3),ENSCHIG00000017870(CLDN19),ENSCHIG00000026576(WNT4)	ENSCHIG00000006328(MACIR),ENSCHIG00000008671(ADORA3),ENSCHIG00000010182(ADORA1),ENSCHIG00000011243(SPRED1),ENSCHIG00000012195(PRKG1),ENSCHIG00000016017(STK26),ENSCHIG00000017918(ADAMTS9),ENSCHIG00000018943(BMERB1),ENSCHIG00000020448(CCN3),ENSCHIG00000024271(DNAJA4),ENSCHIG00000025240(GCSAM),ENSCHIG00000026437(ARRDC3)
BP	GO:0010224	response to UV-B	1	2	3	14	0.0162858	0.309062	ENSCHIG00000006042(CDKN1A)	ENSCHIG00000018324(MME),ENSCHIG00000022793(IL12A)
BP	GO:1904706	negative regulation of vascular associated smooth muscle cell proliferation	1	2	3	14	0.0162858	0.309062	ENSCHIG00000006042(CDKN1A)	ENSCHIG00000012195(PRKG1),ENSCHIG00000016324(APLN)
BP	GO:0030336	negative regulation of cell migration	3	11	14	186	0.016323	0.309062	ENSCHIG00000012234(PLXNB3),ENSCHIG00000017870(CLDN19),ENSCHIG00000026576(WNT4)	ENSCHIG00000006328(MACIR),ENSCHIG00000008671(ADORA3),ENSCHIG00000010182(ADORA1),ENSCHIG00000011243(SPRED1),ENSCHIG00000012195(PRKG1),ENSCHIG00000016017(STK26),ENSCHIG00000017918(ADAMTS9),ENSCHIG00000018943(BMERB1),ENSCHIG00000020448(CCN3),ENSCHIG00000024271(DNAJA4),ENSCHIG00000025240(GCSAM)
BP	GO:0032943	mononuclear cell proliferation	5	9	14	186	0.016323	0.309062	ENSCHIG00000006042(CDKN1A),ENSCHIG00000010205(PLCL2),ENSCHIG00000019209(SCRIB),ENSCHIG00000021723(STAT5B),ENSCHIG00000026576(WNT4)	ENSCHIG00000016068(VAV3),ENSCHIG00000016588(ATM),ENSCHIG00000020572(GPAM),ENSCHIG00000020923(ANXA1),ENSCHIG00000020991(IL18),ENSCHIG00000022609(GPNMB),ENSCHIG00000022793(IL12A),ENSCHIG00000024438(PDCD1LG2),ENSCHIG00000027016(TFRC)
BP	GO:0051960	regulation of nervous system development	7	11	18	261	0.0163592	0.309062	ENSCHIG00000000579(SEMA4D),ENSCHIG00000010560(MAG),ENSCHIG00000010670(NTRK3),ENSCHIG00000019328(NCMAP),ENSCHIG00000020140(SOX10),ENSCHIG00000027044(TMEM98),ENSCHIG00000027103(LIMK1)	ENSCHIG00000000510(MAP2),ENSCHIG00000008580(FLRT3),ENSCHIG00000008681,ENSCHIG00000009097(CRABP2),ENSCHIG00000012067(LRRN3),ENSCHIG00000016288(SERPINE2),ENSCHIG00000017316(LPAR3),ENSCHIG00000018324(MME),ENSCHIG00000019450(MT3),ENSCHIG00000020693(EPHA7),ENSCHIG00000024289
BP	GO:0010033	response to organic substance	29	59	88	1780	0.0163777	0.309062	ENSCHIG00000001200(NFKBIL1),ENSCHIG00000005605(MAFA),ENSCHIG00000006768(CSF3R),ENSCHIG00000009349(NFIL3),ENSCHIG00000009445(HSF1),ENSCHIG00000009793(MYOD1),ENSCHIG00000010221(FAM83G),ENSCHIG00000010670(NTRK3),ENSCHIG00000012101,ENSCHIG00000013125(ACVR2B),ENSCHIG00000013877(CITED4),ENSCHIG00000014164(RYR1),ENSCHIG00000014407(TFAP4),ENSCHIG00000016928(MTSS2),ENSCHIG00000017070(CYP26B1),ENSCHIG00000…	ENSCHIG00000000510(MAP2),ENSCHIG00000004220(SPRY4),ENSCHIG00000005457(CACNA1B),ENSCHIG00000005935(LHCGR),ENSCHIG00000008094(TREM2),ENSCHIG00000008249(POSTN),ENSCHIG00000008580(FLRT3),ENSCHIG00000009532(IL2RA),ENSCHIG00000011241(GBP5),ENSCHIG00000011243(SPRED1),ENSCHIG00000012903(RFTN2),ENSCHIG00000013402(CEP57),ENSCHIG00000013458,ENSCHIG00000014323(ASIP),ENSCHIG00000015152(COMP),ENSCHIG0000001540…
BP	GO:0048066	developmental pigmentation	1	4	5	38	0.0164095	0.309062	ENSCHIG00000020140(SOX10)	ENSCHIG00000007718(RAB27A),ENSCHIG00000017918(ADAMTS9),ENSCHIG00000024664(ENPP1),ENSCHIG00000027074(ADAMTS20)
BP	GO:0090630	activation of GTPase activity	3	2	5	38	0.0164095	0.309062	ENSCHIG00000010670(NTRK3),ENSCHIG00000016928(MTSS2),ENSCHIG00000019209(SCRIB)	ENSCHIG00000014998(PLEKHG4),ENSCHIG00000024088(ARHGAP42)
BP	GO:0071310	cellular response to organic substance	26	49	75	1484	0.0164364	0.309062	ENSCHIG00000001200(NFKBIL1),ENSCHIG00000006768(CSF3R),ENSCHIG00000009349(NFIL3),ENSCHIG00000009445(HSF1),ENSCHIG00000009793(MYOD1),ENSCHIG00000010221(FAM83G),ENSCHIG00000010670(NTRK3),ENSCHIG00000012101,ENSCHIG00000013125(ACVR2B),ENSCHIG00000014164(RYR1),ENSCHIG00000014407(TFAP4),ENSCHIG00000016928(MTSS2),ENSCHIG00000017070(CYP26B1),ENSCHIG00000018745(KRT8),ENSCHIG00000019296(ARID5B),ENSCHIG00000…	ENSCHIG00000000510(MAP2),ENSCHIG00000004220(SPRY4),ENSCHIG00000005935(LHCGR),ENSCHIG00000008094(TREM2),ENSCHIG00000008580(FLRT3),ENSCHIG00000009532(IL2RA),ENSCHIG00000011241(GBP5),ENSCHIG00000011243(SPRED1),ENSCHIG00000013402(CEP57),ENSCHIG00000014323(ASIP),ENSCHIG00000015152(COMP),ENSCHIG00000015403(CXCL10),ENSCHIG00000015544(EPHA3),ENSCHIG00000015608(ASPN),ENSCHIG00000015932(FAT4),ENSCHIG000000…
BP	GO:0050865	regulation of cell activation	5	19	24	379	0.0165053	0.309062	ENSCHIG00000006042(CDKN1A),ENSCHIG00000017070(CYP26B1),ENSCHIG00000019209(SCRIB),ENSCHIG00000021723(STAT5B),ENSCHIG00000024325	ENSCHIG00000008094(TREM2),ENSCHIG00000012195(PRKG1),ENSCHIG00000014170(ITGAM),ENSCHIG00000016068(VAV3),ENSCHIG00000016288(SERPINE2),ENSCHIG00000016588(ATM),ENSCHIG00000017390(IL1RL1),ENSCHIG00000018429(BANK1),ENSCHIG00000020076(CD84),ENSCHIG00000020572(GPAM),ENSCHIG00000020923(ANXA1),ENSCHIG00000020991(IL18),ENSCHIG00000022609(GPNMB),ENSCHIG00000022693(TEC),ENSCHIG00000022793(IL12A),ENSCHIG000000…
BP	GO:0006096	glycolytic process	7	0	7	67	0.0165536	0.309062	ENSCHIG00000005138(PGAM2),ENSCHIG00000013515,ENSCHIG00000013756(ACTN3),ENSCHIG00000016031,ENSCHIG00000019504(ENO3),ENSCHIG00000022516,ENSCHIG00000023341(PRKAG3)	-
BP	GO:0006757	ATP generation from ADP	7	0	7	67	0.0165536	0.309062	ENSCHIG00000005138(PGAM2),ENSCHIG00000013515,ENSCHIG00000013756(ACTN3),ENSCHIG00000016031,ENSCHIG00000019504(ENO3),ENSCHIG00000022516,ENSCHIG00000023341(PRKAG3)	-
BP	GO:0048709	oligodendrocyte differentiation	4	3	7	67	0.0165536	0.309062	ENSCHIG00000010560(MAG),ENSCHIG00000020140(SOX10),ENSCHIG00000022835,ENSCHIG00000027044(TMEM98)	ENSCHIG00000000421(B4GALT6),ENSCHIG00000007588(TSPAN2),ENSCHIG00000024289
BP	GO:0050793	regulation of developmental process	30	51	81	1621	0.0166027	0.309062	ENSCHIG00000000455(MYOZ1),ENSCHIG00000000579(SEMA4D),ENSCHIG00000001027(FZD9),ENSCHIG00000006042(CDKN1A),ENSCHIG00000006768(CSF3R),ENSCHIG00000007846(JUNB),ENSCHIG00000009445(HSF1),ENSCHIG00000009793(MYOD1),ENSCHIG00000010560(MAG),ENSCHIG00000010670(NTRK3),ENSCHIG00000011122(TP73),ENSCHIG00000011957(MAFF),ENSCHIG00000013125(ACVR2B),ENSCHIG00000013756(ACTN3),ENSCHIG00000015568(ISL2),ENSCHIG0000001…	ENSCHIG00000000510(MAP2),ENSCHIG00000007611(C3AR1),ENSCHIG00000008580(FLRT3),ENSCHIG00000008681,ENSCHIG00000009097(CRABP2),ENSCHIG00000009677(PDE3B),ENSCHIG00000009934(TMEM178A),ENSCHIG00000010202(PRRX1),ENSCHIG00000010429(BMP5),ENSCHIG00000010760(ANGPTL7),ENSCHIG00000011243(SPRED1),ENSCHIG00000011250(MSR1),ENSCHIG00000011863(VASH2),ENSCHIG00000012067(LRRN3),ENSCHIG00000013804(RIMS2),ENSCHIG00000…
BP	GO:0106106	cold-induced thermogenesis	4	5	9	99	0.0166804	0.309062	ENSCHIG00000009445(HSF1),ENSCHIG00000010205(PLCL2),ENSCHIG00000013756(ACTN3),ENSCHIG00000019677(ACHE)	ENSCHIG00000020650(ESRRG),ENSCHIG00000020991(IL18),ENSCHIG00000024211(NPR3),ENSCHIG00000026437(ARRDC3),ENSCHIG00000026726(TRPM8)
BP	GO:0120161	regulation of cold-induced thermogenesis	4	5	9	99	0.0166804	0.309062	ENSCHIG00000009445(HSF1),ENSCHIG00000010205(PLCL2),ENSCHIG00000013756(ACTN3),ENSCHIG00000019677(ACHE)	ENSCHIG00000020650(ESRRG),ENSCHIG00000020991(IL18),ENSCHIG00000024211(NPR3),ENSCHIG00000026437(ARRDC3),ENSCHIG00000026726(TRPM8)
BP	GO:0010921	regulation of phosphatase activity	8	3	11	133	0.0167461	0.309104	ENSCHIG00000000455(MYOZ1),ENSCHIG00000000579(SEMA4D),ENSCHIG00000006791(CAMSAP3),ENSCHIG00000013059(PPP1R27),ENSCHIG00000013673(PPP1R1A),ENSCHIG00000018803(SH2D4A),ENSCHIG00000021684(PPP1R15A),ENSCHIG00000026094(NUAK1)	ENSCHIG00000008378(ELFN2),ENSCHIG00000011243(SPRED1),ENSCHIG00000023391(CSRNP3)
MF	GO:0016866	intramolecular transferase activity	3	1	4	26	0.016798	0.280357	ENSCHIG00000005138(PGAM2),ENSCHIG00000018654(PGM1),ENSCHIG00000025872(PGM2L1)	ENSCHIG00000011359(PUS7L)
BP	GO:0001818	negative regulation of cytokine production	3	10	13	169	0.0171736	0.3158	ENSCHIG00000001200(NFKBIL1),ENSCHIG00000009445(HSF1),ENSCHIG00000024325	ENSCHIG00000006328(MACIR),ENSCHIG00000016625(TLR8),ENSCHIG00000017390(IL1RL1),ENSCHIG00000018429(BANK1),ENSCHIG00000020076(CD84),ENSCHIG00000020923(ANXA1),ENSCHIG00000022609(GPNMB),ENSCHIG00000022793(IL12A),ENSCHIG00000023034(CLEC4A),ENSCHIG00000024438(PDCD1LG2)
BP	GO:0035335	peptidyl-tyrosine dephosphorylation	4	5	9	100	0.0177098	0.317481	ENSCHIG00000008697(DUSP7),ENSCHIG00000016043(MTMR14),ENSCHIG00000019171,ENSCHIG00000022835	ENSCHIG00000009780(CDC14C),ENSCHIG00000014573(CDC14A),ENSCHIG00000017325(PTPRD),ENSCHIG00000021006(PTPN13),ENSCHIG00000022001(EYA1)
CC	GO:0033017	sarcoplasmic reticulum membrane	2	1	3	15	0.0177779	0.317348	ENSCHIG00000014164(RYR1),ENSCHIG00000017124(DHRS7C)	ENSCHIG00000011759(PLN)
BP	GO:0000904	cell morphogenesis involved in differentiation	12	16	28	463	0.0178228	0.317481	ENSCHIG00000000579(SEMA4D),ENSCHIG00000010670(NTRK3),ENSCHIG00000015568(ISL2),ENSCHIG00000016957(CCDC88C),ENSCHIG00000018901(ULK1),ENSCHIG00000019209(SCRIB),ENSCHIG00000022297(SRCIN1),ENSCHIG00000024175(MELTF),ENSCHIG00000024492(TPRN),ENSCHIG00000026195(SCN1B),ENSCHIG00000026310(FZD7),ENSCHIG00000027103(LIMK1)	ENSCHIG00000000421(B4GALT6),ENSCHIG00000000510(MAP2),ENSCHIG00000001025,ENSCHIG00000008580(FLRT3),ENSCHIG00000008681,ENSCHIG00000009097(CRABP2),ENSCHIG00000012179(ETV1),ENSCHIG00000012534(UNC5B),ENSCHIG00000012613(ARHGEF26),ENSCHIG00000016980,ENSCHIG00000017316(LPAR3),ENSCHIG00000018077(CNTN4),ENSCHIG00000019450(MT3),ENSCHIG00000020693(EPHA7),ENSCHIG00000024289,ENSCHIG00000025987(C8orf37)
BP	GO:0098609	cell-cell adhesion	10	21	31	525	0.0178259	0.317481	ENSCHIG00000000579(SEMA4D),ENSCHIG00000006791(CAMSAP3),ENSCHIG00000012234(PLXNB3),ENSCHIG00000015921(MPZ),ENSCHIG00000017801(ASS1),ENSCHIG00000018764(CDH22),ENSCHIG00000019209(SCRIB),ENSCHIG00000021723(STAT5B),ENSCHIG00000021725(SELL),ENSCHIG00000026576(WNT4)	ENSCHIG00000003875(PCDH7),ENSCHIG00000008580(FLRT3),ENSCHIG00000011612,ENSCHIG00000012195(PRKG1),ENSCHIG00000015152(COMP),ENSCHIG00000015932(FAT4),ENSCHIG00000016288(SERPINE2),ENSCHIG00000017325(PTPRD),ENSCHIG00000017341(PCDHA12),ENSCHIG00000017613(SDK2),ENSCHIG00000020448(CCN3),ENSCHIG00000020572(GPAM),ENSCHIG00000020693(EPHA7),ENSCHIG00000020923(ANXA1),ENSCHIG00000020991(IL18),ENSCHIG0000002260…
BP	GO:0010976	positive regulation of neuron projection development	4	3	7	68	0.0178438	0.317481	ENSCHIG00000010670(NTRK3),ENSCHIG00000012234(PLXNB3),ENSCHIG00000016390(MOB2),ENSCHIG00000026195(SCN1B)	ENSCHIG00000008681,ENSCHIG00000010429(BMP5),ENSCHIG00000015544(EPHA3)
BP	GO:1901880	negative regulation of protein depolymerization	2	4	6	53	0.0179243	0.317481	ENSCHIG00000007211(LMOD1),ENSCHIG00000023166(TMOD4)	ENSCHIG00000014472(SCIN),ENSCHIG00000017564(MAP6D1),ENSCHIG00000018943(BMERB1),ENSCHIG00000026369(LIMA1)
MF	GO:0002020	protease binding	4	4	8	86	0.0179758	0.280357	ENSCHIG00000012501(SH3PXD2A),ENSCHIG00000014164(RYR1),ENSCHIG00000015365(UBC),ENSCHIG00000021725(SELL)	ENSCHIG00000004276(FAP),ENSCHIG00000012340(NLRC4),ENSCHIG00000015152(COMP),ENSCHIG00000017391(SERPINA5)
BP	GO:0006165	nucleoside diphosphate phosphorylation	8	0	8	84	0.0181159	0.317481	ENSCHIG00000005138(PGAM2),ENSCHIG00000011217(AK1),ENSCHIG00000013515,ENSCHIG00000013756(ACTN3),ENSCHIG00000016031,ENSCHIG00000019504(ENO3),ENSCHIG00000022516,ENSCHIG00000023341(PRKAG3)	-
BP	GO:0046470	phosphatidylcholine metabolic process	0	5	5	39	0.0182266	0.317481	-	ENSCHIG00000014068(FABP3),ENSCHIG00000021561(ACSL3),ENSCHIG00000021714(LPCAT2),ENSCHIG00000024480(ABHD3),ENSCHIG00000026282(PLA2G4A)
MF	GO:0015605	organophosphate ester transmembrane transporter activity	1	4	5	40	0.0182714	0.280357	ENSCHIG00000012656(SLC25A48)	ENSCHIG00000013881,ENSCHIG00000019791(SLC37A1),ENSCHIG00000022398(SLC25A13),ENSCHIG00000023537(SLC25A24)
BP	GO:0007568	aging	0	4	4	26	0.0182835	0.317481	-	ENSCHIG00000014991(WRN),ENSCHIG00000015152(COMP),ENSCHIG00000018324(MME),ENSCHIG00000024710(C1QA)
BP	GO:0010543	regulation of platelet activation	0	4	4	26	0.0182835	0.317481	-	ENSCHIG00000012195(PRKG1),ENSCHIG00000016288(SERPINE2),ENSCHIG00000022693(TEC),ENSCHIG00000026282(PLA2G4A)
BP	GO:0060043	regulation of cardiac muscle cell proliferation	2	2	4	26	0.0182835	0.317481	ENSCHIG00000011122(TP73),ENSCHIG00000023888(PIM1)	ENSCHIG00000015764(ZFPM2),ENSCHIG00000020738(FGF9)
BP	GO:0006935	chemotaxis	8	17	25	403	0.0183901	0.317481	ENSCHIG00000006768(CSF3R),ENSCHIG00000010670(NTRK3),ENSCHIG00000012101,ENSCHIG00000012234(PLXNB3),ENSCHIG00000015568(ISL2),ENSCHIG00000019209(SCRIB),ENSCHIG00000024071,ENSCHIG00000026195(SCN1B)	ENSCHIG00000001025,ENSCHIG00000002408,ENSCHIG00000007611(C3AR1),ENSCHIG00000008580(FLRT3),ENSCHIG00000012179(ETV1),ENSCHIG00000012534(UNC5B),ENSCHIG00000015403(CXCL10),ENSCHIG00000016068(VAV3),ENSCHIG00000016980,ENSCHIG00000018077(CNTN4),ENSCHIG00000020448(CCN3),ENSCHIG00000020693(EPHA7),ENSCHIG00000020923(ANXA1),ENSCHIG00000021417,ENSCHIG00000022701(CCL22),ENSCHIG00000022793(IL12A),ENSCHIG000000…
BP	GO:0042330	taxis	8	17	25	403	0.0183901	0.317481	ENSCHIG00000006768(CSF3R),ENSCHIG00000010670(NTRK3),ENSCHIG00000012101,ENSCHIG00000012234(PLXNB3),ENSCHIG00000015568(ISL2),ENSCHIG00000019209(SCRIB),ENSCHIG00000024071,ENSCHIG00000026195(SCN1B)	ENSCHIG00000001025,ENSCHIG00000002408,ENSCHIG00000007611(C3AR1),ENSCHIG00000008580(FLRT3),ENSCHIG00000012179(ETV1),ENSCHIG00000012534(UNC5B),ENSCHIG00000015403(CXCL10),ENSCHIG00000016068(VAV3),ENSCHIG00000016980,ENSCHIG00000018077(CNTN4),ENSCHIG00000020448(CCN3),ENSCHIG00000020693(EPHA7),ENSCHIG00000020923(ANXA1),ENSCHIG00000021417,ENSCHIG00000022701(CCL22),ENSCHIG00000022793(IL12A),ENSCHIG000000…
BP	GO:0031023	microtubule organizing center organization	4	5	9	101	0.0187847	0.317481	ENSCHIG00000012216(CEP131),ENSCHIG00000015774(CEP72),ENSCHIG00000018835(KIAA0753),ENSCHIG00000019264	ENSCHIG00000013507(CHORDC1),ENSCHIG00000013990(TRIM37),ENSCHIG00000015650(TMEM67),ENSCHIG00000020429(CEP135),ENSCHIG00000021972(PKHD1)
BP	GO:0030048	actin filament-based movement	3	4	7	69	0.0192032	0.317481	ENSCHIG00000016957(CCDC88C),ENSCHIG00000017086(MYLK2),ENSCHIG00000026195(SCN1B)	ENSCHIG00000006052(SCN3B),ENSCHIG00000011759(PLN),ENSCHIG00000020704(TNNT2),ENSCHIG00000026841(MYO7A)
BP	GO:0014902	myotube differentiation	6	2	8	85	0.0193292	0.317481	ENSCHIG00000009793(MYOD1),ENSCHIG00000013756(ACTN3),ENSCHIG00000014164(RYR1),ENSCHIG00000017070(CYP26B1),ENSCHIG00000017811(PLPP7),ENSCHIG00000017983(GPX1)	ENSCHIG00000015403(CXCL10),ENSCHIG00000020448(CCN3)
BP	GO:0046939	nucleotide phosphorylation	8	0	8	85	0.0193292	0.317481	ENSCHIG00000005138(PGAM2),ENSCHIG00000011217(AK1),ENSCHIG00000013515,ENSCHIG00000013756(ACTN3),ENSCHIG00000016031,ENSCHIG00000019504(ENO3),ENSCHIG00000022516,ENSCHIG00000023341(PRKAG3)	-
CC	GO:0031232	extrinsic component of external side of plasma membrane	0	2	2	6	0.0196264	0.317348	-	ENSCHIG00000016288(SERPINE2),ENSCHIG00000020923(ANXA1)
BP	GO:0002474	antigen processing and presentation of peptide antigen via MHC class I	0	3	3	15	0.0197683	0.317481	-	ENSCHIG00000018163(ERAP2),ENSCHIG00000023034(CLEC4A),ENSCHIG00000027141
BP	GO:0002755	MyD88-dependent toll-like receptor signaling pathway	1	2	3	15	0.0197683	0.317481	ENSCHIG00000024325	ENSCHIG00000016625(TLR8),ENSCHIG00000021012(TLR7)
BP	GO:0019400	alditol metabolic process	0	3	3	15	0.0197683	0.317481	-	ENSCHIG00000020917,ENSCHIG00000021346,ENSCHIG00000024327(GOT1)
BP	GO:0022010	central nervous system myelination	2	1	3	15	0.0197683	0.317481	ENSCHIG00000010560(MAG),ENSCHIG00000020140(SOX10)	ENSCHIG00000000421(B4GALT6)
BP	GO:0031281	positive regulation of cyclase activity	2	1	3	15	0.0197683	0.317481	ENSCHIG00000005275(GUCA2A),ENSCHIG00000024371(DRD1)	ENSCHIG00000005935(LHCGR)
BP	GO:0032291	axon ensheathment in central nervous system	2	1	3	15	0.0197683	0.317481	ENSCHIG00000010560(MAG),ENSCHIG00000020140(SOX10)	ENSCHIG00000000421(B4GALT6)
MF	GO:0003700	DNA-binding transcription factor activity	28	18	46	872	0.0198893	0.280357	ENSCHIG00000003296(FOSB),ENSCHIG00000005605(MAFA),ENSCHIG00000007846(JUNB),ENSCHIG00000007994(IER2),ENSCHIG00000009349(NFIL3),ENSCHIG00000009445(HSF1),ENSCHIG00000009793(MYOD1),ENSCHIG00000011122(TP73),ENSCHIG00000011957(MAFF),ENSCHIG00000012016(TBX18),ENSCHIG00000014407(TFAP4),ENSCHIG00000014557(BHLHE40),ENSCHIG00000015568(ISL2),ENSCHIG00000015841(PCBP3),ENSCHIG00000017284(ZNF76),ENSCHIG00000017…	ENSCHIG00000008199(HOXA13),ENSCHIG00000010202(PRRX1),ENSCHIG00000010691,ENSCHIG00000010694(NR2F1),ENSCHIG00000012179(ETV1),ENSCHIG00000015015(ZBED9),ENSCHIG00000015540,ENSCHIG00000017165(SMAD9),ENSCHIG00000018772(PRDM5),ENSCHIG00000020027(GTF2IRD1),ENSCHIG00000020650(ESRRG),ENSCHIG00000021913(MKX),ENSCHIG00000022376(SATB2),ENSCHIG00000023391(CSRNP3),ENSCHIG00000023655(CARF),ENSCHIG00000024059(HLT…
BP	GO:0070169	positive regulation of biomineral tissue development	5	0	5	40	0.0201715	0.317481	ENSCHIG00000001027(FZD9),ENSCHIG00000013125(ACVR2B),ENSCHIG00000013756(ACTN3),ENSCHIG00000019458(OSR2),ENSCHIG00000026576(WNT4)	-
BP	GO:0110151	positive regulation of biomineralization	5	0	5	40	0.0201715	0.317481	ENSCHIG00000001027(FZD9),ENSCHIG00000013125(ACVR2B),ENSCHIG00000013756(ACTN3),ENSCHIG00000019458(OSR2),ENSCHIG00000026576(WNT4)	-
MF	GO:0004022	alcohol dehydrogenase (NAD+) activity	0	2	2	6	0.020172	0.280357	-	ENSCHIG00000017969(DHRS9),ENSCHIG00000025317
MF	GO:0018455	alcohol dehydrogenase [NAD(P)+] activity	0	2	2	6	0.020172	0.280357	-	ENSCHIG00000017969(DHRS9),ENSCHIG00000025317
MF	GO:0032405	MutLalpha complex binding	0	2	2	6	0.020172	0.280357	-	ENSCHIG00000014991(WRN),ENSCHIG00000021916(ATR)
MF	GO:0034596	phosphatidylinositol phosphate 4-phosphatase activity	0	2	2	6	0.020172	0.280357	-	ENSCHIG00000018419(SACM1L),ENSCHIG00000019789(INPP4B)
MF	GO:0052742	phosphatidylinositol kinase activity	0	2	2	6	0.020172	0.280357	-	ENSCHIG00000016588(ATM),ENSCHIG00000022484(PI4K2B)
BP	GO:0032609	interferon-gamma production	1	7	8	86	0.0205994	0.317481	ENSCHIG00000019209(SCRIB)	ENSCHIG00000016625(TLR8),ENSCHIG00000017390(IL1RL1),ENSCHIG00000020991(IL18),ENSCHIG00000021012(TLR7),ENSCHIG00000022793(IL12A),ENSCHIG00000024438(PDCD1LG2),ENSCHIG00000026777(IL12RB2)
BP	GO:0050770	regulation of axonogenesis	3	5	8	86	0.0205994	0.317481	ENSCHIG00000000579(SEMA4D),ENSCHIG00000010670(NTRK3),ENSCHIG00000027103(LIMK1)	ENSCHIG00000000510(MAP2),ENSCHIG00000009097(CRABP2),ENSCHIG00000017316(LPAR3),ENSCHIG00000019450(MT3),ENSCHIG00000020693(EPHA7)
MF	GO:0001664	G protein-coupled receptor binding	4	8	12	159	0.0206339	0.280357	ENSCHIG00000016957(CCDC88C),ENSCHIG00000024071,ENSCHIG00000026310(FZD7),ENSCHIG00000026576(WNT4)	ENSCHIG00000002408,ENSCHIG00000006621(GNA15),ENSCHIG00000014323(ASIP),ENSCHIG00000015403(CXCL10),ENSCHIG00000016324(APLN),ENSCHIG00000021417,ENSCHIG00000022701(CCL22),ENSCHIG00000026437(ARRDC3)
BP	GO:0007099	centriole replication	2	2	4	27	0.0208077	0.317481	ENSCHIG00000015774(CEP72),ENSCHIG00000018835(KIAA0753)	ENSCHIG00000013990(TRIM37),ENSCHIG00000020429(CEP135)
BP	GO:0014904	myotube cell development	4	0	4	27	0.0208077	0.317481	ENSCHIG00000009793(MYOD1),ENSCHIG00000013756(ACTN3),ENSCHIG00000014164(RYR1),ENSCHIG00000017983(GPX1)	-
BP	GO:0031102	neuron projection regeneration	2	2	4	27	0.0208077	0.317481	ENSCHIG00000010560(MAG),ENSCHIG00000010670(NTRK3)	ENSCHIG00000010202(PRRX1),ENSCHIG00000020744(TNC)
BP	GO:0032350	regulation of hormone metabolic process	2	2	4	27	0.0208077	0.317481	ENSCHIG00000022705(EGR1),ENSCHIG00000026576(WNT4)	ENSCHIG00000005935(LHCGR),ENSCHIG00000010429(BMP5)
BP	GO:0043516	regulation of DNA damage response, signal transduction by p53 class mediator	0	4	4	27	0.0208077	0.317481	-	ENSCHIG00000010637(PLA2R1),ENSCHIG00000011243(SPRED1),ENSCHIG00000016588(ATM),ENSCHIG00000021916(ATR)
BP	GO:0071539	protein localization to centrosome	3	1	4	27	0.0208077	0.317481	ENSCHIG00000012216(CEP131),ENSCHIG00000015774(CEP72),ENSCHIG00000018835(KIAA0753)	ENSCHIG00000021478(SNX10)
BP	GO:0007399	nervous system development	26	45	71	1410	0.0208475	0.317481	ENSCHIG00000000579(SEMA4D),ENSCHIG00000001027(FZD9),ENSCHIG00000006791(CAMSAP3),ENSCHIG00000010560(MAG),ENSCHIG00000010670(NTRK3),ENSCHIG00000012234(PLXNB3),ENSCHIG00000012324(TRAPPC9),ENSCHIG00000014709(MICALL1),ENSCHIG00000015568(ISL2),ENSCHIG00000015921(MPZ),ENSCHIG00000016390(MOB2),ENSCHIG00000017515(HOXD1),ENSCHIG00000018901(ULK1),ENSCHIG00000019209(SCRIB),ENSCHIG00000019328(NCMAP),ENSCHIG00…	ENSCHIG00000000421(B4GALT6),ENSCHIG00000000510(MAP2),ENSCHIG00000001025,ENSCHIG00000007588(TSPAN2),ENSCHIG00000007641(GRIP1),ENSCHIG00000007874(B3GNT5),ENSCHIG00000008580(FLRT3),ENSCHIG00000008681,ENSCHIG00000008926(CCDC134),ENSCHIG00000009097(CRABP2),ENSCHIG00000010202(PRRX1),ENSCHIG00000010429(BMP5),ENSCHIG00000011863(VASH2),ENSCHIG00000012067(LRRN3),ENSCHIG00000012078(MAST1),ENSCHIG00000012179…
BP	GO:0098656	anion transmembrane transport	4	10	14	192	0.0208992	0.317481	ENSCHIG00000007220(SLC7A8),ENSCHIG00000012621(SLC16A3),ENSCHIG00000020238(SLC12A1),ENSCHIG00000021442	ENSCHIG00000009625(LRRC8D),ENSCHIG00000012265(SLC26A2),ENSCHIG00000015717(SLC16A7),ENSCHIG00000016253(BEST3),ENSCHIG00000019791(SLC37A1),ENSCHIG00000022398(SLC25A13),ENSCHIG00000022473(SFXN1),ENSCHIG00000025898,ENSCHIG00000026111(LRRC8B),ENSCHIG00000026821
BP	GO:1903034	regulation of response to wounding	5	4	9	103	0.0210752	0.317481	ENSCHIG00000000455(MYOZ1),ENSCHIG00000010670(NTRK3),ENSCHIG00000017870(CLDN19),ENSCHIG00000022731(CADM4),ENSCHIG00000026576(WNT4)	ENSCHIG00000012195(PRKG1),ENSCHIG00000016288(SERPINE2),ENSCHIG00000020923(ANXA1),ENSCHIG00000022242(CD109)
BP	GO:0006705	mineralocorticoid biosynthetic process	1	1	2	6	0.0211741	0.317481	ENSCHIG00000026576(WNT4)	ENSCHIG00000010429(BMP5)
BP	GO:0008063	Toll signaling pathway	1	1	2	6	0.0211741	0.317481	ENSCHIG00000019678(PELI3)	ENSCHIG00000026463(TRAF3)
BP	GO:0008212	mineralocorticoid metabolic process	1	1	2	6	0.0211741	0.317481	ENSCHIG00000026576(WNT4)	ENSCHIG00000010429(BMP5)
BP	GO:0019405	alditol catabolic process	0	2	2	6	0.0211741	0.317481	-	ENSCHIG00000020917,ENSCHIG00000021346
BP	GO:0030049	muscle filament sliding	1	1	2	6	0.0211741	0.317481	ENSCHIG00000017086(MYLK2)	ENSCHIG00000020704(TNNT2)
BP	GO:0031943	regulation of glucocorticoid metabolic process	1	1	2	6	0.0211741	0.317481	ENSCHIG00000026576(WNT4)	ENSCHIG00000010429(BMP5)
BP	GO:0032341	aldosterone metabolic process	1	1	2	6	0.0211741	0.317481	ENSCHIG00000026576(WNT4)	ENSCHIG00000010429(BMP5)
BP	GO:0032342	aldosterone biosynthetic process	1	1	2	6	0.0211741	0.317481	ENSCHIG00000026576(WNT4)	ENSCHIG00000010429(BMP5)
BP	GO:0032817	regulation of natural killer cell proliferation	1	1	2	6	0.0211741	0.317481	ENSCHIG00000021723(STAT5B)	ENSCHIG00000020991(IL18)
BP	GO:0033004	negative regulation of mast cell activation	0	2	2	6	0.0211741	0.317481	-	ENSCHIG00000020076(CD84),ENSCHIG00000026501
BP	GO:0033572	transferrin transport	0	2	2	6	0.0211741	0.317481	-	ENSCHIG00000012827(TFR2),ENSCHIG00000027016(TFRC)
BP	GO:0035735	intraciliary transport involved in cilium assembly	1	1	2	6	0.0211741	0.317481	ENSCHIG00000012216(CEP131)	ENSCHIG00000019613(IFT81)
BP	GO:0038030	non-canonical Wnt signaling pathway via MAPK cascade	2	0	2	6	0.0211741	0.317481	ENSCHIG00000026310(FZD7),ENSCHIG00000026576(WNT4)	-
BP	GO:0042135	neurotransmitter catabolic process	1	1	2	6	0.0211741	0.317481	ENSCHIG00000019677(ACHE)	ENSCHIG00000010212(HNMT)
BP	GO:0045634	regulation of melanocyte differentiation	0	2	2	6	0.0211741	0.317481	-	ENSCHIG00000017918(ADAMTS9),ENSCHIG00000027074(ADAMTS20)
BP	GO:0045762	positive regulation of adenylate cyclase activity	1	1	2	6	0.0211741	0.317481	ENSCHIG00000024371(DRD1)	ENSCHIG00000005935(LHCGR)
BP	GO:0045986	negative regulation of smooth muscle contraction	0	2	2	6	0.0211741	0.317481	-	ENSCHIG00000012195(PRKG1),ENSCHIG00000024088(ARHGAP42)
BP	GO:0048087	positive regulation of developmental pigmentation	0	2	2	6	0.0211741	0.317481	-	ENSCHIG00000017918(ADAMTS9),ENSCHIG00000027074(ADAMTS20)
BP	GO:0050932	regulation of pigment cell differentiation	0	2	2	6	0.0211741	0.317481	-	ENSCHIG00000017918(ADAMTS9),ENSCHIG00000027074(ADAMTS20)
BP	GO:0051133	regulation of NK T cell activation	0	2	2	6	0.0211741	0.317481	-	ENSCHIG00000020991(IL18),ENSCHIG00000022793(IL12A)
BP	GO:0072675	osteoclast fusion	1	1	2	6	0.0211741	0.317481	ENSCHIG00000012501(SH3PXD2A)	ENSCHIG00000022242(CD109)
BP	GO:0090646	mitochondrial tRNA processing	0	2	2	6	0.0211741	0.317481	-	ENSCHIG00000009342(TRMT61B),ENSCHIG00000018801(TRMT5)
BP	GO:0150172	regulation of phosphatidylcholine metabolic process	0	2	2	6	0.0211741	0.317481	-	ENSCHIG00000014068(FABP3),ENSCHIG00000021561(ACSL3)
BP	GO:1902732	positive regulation of chondrocyte proliferation	0	2	2	6	0.0211741	0.317481	-	ENSCHIG00000015152(COMP),ENSCHIG00000020792
BP	GO:2001269	positive regulation of cysteine-type endopeptidase activity involved in apoptotic signaling pathway	1	1	2	6	0.0211741	0.317481	ENSCHIG00000014407(TFAP4)	ENSCHIG00000025699(PRR7)
MF	GO:0005164	tumor necrosis factor receptor binding	0	4	4	28	0.021656	0.280357	-	ENSCHIG00000013990(TRIM37),ENSCHIG00000016771(TRAF5),ENSCHIG00000016856(TNFSF10),ENSCHIG00000026463(TRAF3)
CC	GO:0005815	microtubule organizing center	7	24	31	555	0.0217086	0.317348	ENSCHIG00000003321(RGS14),ENSCHIG00000006791(CAMSAP3),ENSCHIG00000009445(HSF1),ENSCHIG00000011122(TP73),ENSCHIG00000012216(CEP131),ENSCHIG00000015774(CEP72),ENSCHIG00000018835(KIAA0753)	ENSCHIG00000001570(MLLT11),ENSCHIG00000006664(DZIP1),ENSCHIG00000009138(BBOF1),ENSCHIG00000009318(KIF24),ENSCHIG00000010212(HNMT),ENSCHIG00000012498(TOP2A),ENSCHIG00000013299(MPHOSPH9),ENSCHIG00000013402(CEP57),ENSCHIG00000013972(ITGB6),ENSCHIG00000014573(CDC14A),ENSCHIG00000014991(WRN),ENSCHIG00000015650(TMEM67),ENSCHIG00000016771(TRAF5),ENSCHIG00000019091(MZT1),ENSCHIG00000019613(IFT81),ENSCHIG…
BP	GO:0042552	myelination	6	2	8	87	0.0219277	0.327525	ENSCHIG00000010560(MAG),ENSCHIG00000010670(NTRK3),ENSCHIG00000015921(MPZ),ENSCHIG00000019328(NCMAP),ENSCHIG00000020140(SOX10),ENSCHIG00000027044(TMEM98)	ENSCHIG00000000421(B4GALT6),ENSCHIG00000007588(TSPAN2)
BP	GO:0043473	pigmentation	2	5	7	71	0.0221361	0.327525	ENSCHIG00000016990(GPR143),ENSCHIG00000020140(SOX10)	ENSCHIG00000007718(RAB27A),ENSCHIG00000014323(ASIP),ENSCHIG00000017918(ADAMTS9),ENSCHIG00000024664(ENPP1),ENSCHIG00000027074(ADAMTS20)
BP	GO:0048659	smooth muscle cell proliferation	1	6	7	71	0.0221361	0.327525	ENSCHIG00000006042(CDKN1A)	ENSCHIG00000012195(PRKG1),ENSCHIG00000016324(APLN),ENSCHIG00000020448(CCN3),ENSCHIG00000020738(FGF9),ENSCHIG00000020991(IL18),ENSCHIG00000022793(IL12A)
BP	GO:1901890	positive regulation of cell junction assembly	4	3	7	71	0.0221361	0.327525	ENSCHIG00000000579(SEMA4D),ENSCHIG00000010670(NTRK3),ENSCHIG00000017870(CLDN19),ENSCHIG00000026576(WNT4)	ENSCHIG00000008580(FLRT3),ENSCHIG00000008681,ENSCHIG00000012067(LRRN3)
MF	GO:0008009	chemokine activity	1	4	5	42	0.0221877	0.280357	ENSCHIG00000024071	ENSCHIG00000002408,ENSCHIG00000015403(CXCL10),ENSCHIG00000021417,ENSCHIG00000022701(CCL22)
CC	GO:0005929	cilium	5	21	26	448	0.0222387	0.317348	ENSCHIG00000011217(AK1),ENSCHIG00000012216(CEP131),ENSCHIG00000020852,ENSCHIG00000022932(SQSTM1),ENSCHIG00000024371(DRD1)	ENSCHIG00000002483(CFAP251),ENSCHIG00000006328(MACIR),ENSCHIG00000006664(DZIP1),ENSCHIG00000007718(RAB27A),ENSCHIG00000009138(BBOF1),ENSCHIG00000011318(CATSPERG),ENSCHIG00000013221(TEKT3),ENSCHIG00000014573(CDC14A),ENSCHIG00000015050(NEK8),ENSCHIG00000015650(TMEM67),ENSCHIG00000019613(IFT81),ENSCHIG00000020491(CC2D2A),ENSCHIG00000020923(ANXA1),ENSCHIG00000021972(PKHD1),ENSCHIG00000024872(IFT80),E…
BP	GO:0045778	positive regulation of ossification	5	0	5	41	0.0222472	0.327525	ENSCHIG00000001027(FZD9),ENSCHIG00000013125(ACVR2B),ENSCHIG00000013756(ACTN3),ENSCHIG00000019458(OSR2),ENSCHIG00000026576(WNT4)	-
BP	GO:0050772	positive regulation of axonogenesis	3	2	5	41	0.0222472	0.327525	ENSCHIG00000000579(SEMA4D),ENSCHIG00000010670(NTRK3),ENSCHIG00000027103(LIMK1)	ENSCHIG00000009097(CRABP2),ENSCHIG00000017316(LPAR3)
BP	GO:1901888	regulation of cell junction assembly	5	6	11	139	0.0224792	0.329944	ENSCHIG00000000579(SEMA4D),ENSCHIG00000006791(CAMSAP3),ENSCHIG00000010670(NTRK3),ENSCHIG00000017870(CLDN19),ENSCHIG00000026576(WNT4)	ENSCHIG00000008580(FLRT3),ENSCHIG00000008681,ENSCHIG00000012067(LRRN3),ENSCHIG00000015544(EPHA3),ENSCHIG00000017325(PTPRD),ENSCHIG00000020693(EPHA7)
BP	GO:0048640	negative regulation of developmental growth	3	3	6	56	0.0229664	0.333735	ENSCHIG00000000455(MYOZ1),ENSCHIG00000006042(CDKN1A),ENSCHIG00000011122(TP73)	ENSCHIG00000000510(MAP2),ENSCHIG00000019450(MT3),ENSCHIG00000020693(EPHA7)
BP	GO:0070252	actin-mediated cell contraction	3	3	6	56	0.0229664	0.333735	ENSCHIG00000016957(CCDC88C),ENSCHIG00000017086(MYLK2),ENSCHIG00000026195(SCN1B)	ENSCHIG00000006052(SCN3B),ENSCHIG00000011759(PLN),ENSCHIG00000020704(TNNT2)
BP	GO:0051336	regulation of hydrolase activity	20	23	43	794	0.0234783	0.333735	ENSCHIG00000000455(MYOZ1),ENSCHIG00000000579(SEMA4D),ENSCHIG00000003321(RGS14),ENSCHIG00000006791(CAMSAP3),ENSCHIG00000008869(RGS8),ENSCHIG00000010347,ENSCHIG00000010613(CST6),ENSCHIG00000010670(NTRK3),ENSCHIG00000012234(PLXNB3),ENSCHIG00000013059(PPP1R27),ENSCHIG00000013673(PPP1R1A),ENSCHIG00000014407(TFAP4),ENSCHIG00000016928(MTSS2),ENSCHIG00000017983(GPX1),ENSCHIG00000018803(SH2D4A),ENSCHIG000…	ENSCHIG00000000763(RINL),ENSCHIG00000008378(ELFN2),ENSCHIG00000010724(ELMOD2),ENSCHIG00000011243(SPRED1),ENSCHIG00000012195(PRKG1),ENSCHIG00000012340(NLRC4),ENSCHIG00000014991(WRN),ENSCHIG00000014998(PLEKHG4),ENSCHIG00000015544(EPHA3),ENSCHIG00000016068(VAV3),ENSCHIG00000016288(SERPINE2),ENSCHIG00000016856(TNFSF10),ENSCHIG00000017391(SERPINA5),ENSCHIG00000019450(MT3),ENSCHIG00000020693(EPHA7),ENS…
BP	GO:0098534	centriole assembly	2	2	4	28	0.0235353	0.333735	ENSCHIG00000015774(CEP72),ENSCHIG00000018835(KIAA0753)	ENSCHIG00000013990(TRIM37),ENSCHIG00000020429(CEP135)
BP	GO:1905508	protein localization to microtubule organizing center	3	1	4	28	0.0235353	0.333735	ENSCHIG00000012216(CEP131),ENSCHIG00000015774(CEP72),ENSCHIG00000018835(KIAA0753)	ENSCHIG00000021478(SNX10)
BP	GO:1990845	adaptive thermogenesis	4	5	9	105	0.0235601	0.333735	ENSCHIG00000009445(HSF1),ENSCHIG00000010205(PLCL2),ENSCHIG00000013756(ACTN3),ENSCHIG00000019677(ACHE)	ENSCHIG00000020650(ESRRG),ENSCHIG00000020991(IL18),ENSCHIG00000024211(NPR3),ENSCHIG00000026437(ARRDC3),ENSCHIG00000026726(TRPM8)
BP	GO:0035988	chondrocyte proliferation	0	3	3	16	0.0236279	0.333735	-	ENSCHIG00000015152(COMP),ENSCHIG00000020448(CCN3),ENSCHIG00000020792
BP	GO:0042104	positive regulation of activated T cell proliferation	1	2	3	16	0.0236279	0.333735	ENSCHIG00000021723(STAT5B)	ENSCHIG00000020572(GPAM),ENSCHIG00000020991(IL18)
BP	GO:0042573	retinoic acid metabolic process	1	2	3	16	0.0236279	0.333735	ENSCHIG00000017070(CYP26B1)	ENSCHIG00000009097(CRABP2),ENSCHIG00000017969(DHRS9)
BP	GO:0051349	positive regulation of lyase activity	2	1	3	16	0.0236279	0.333735	ENSCHIG00000005275(GUCA2A),ENSCHIG00000024371(DRD1)	ENSCHIG00000005935(LHCGR)
BP	GO:0051383	kinetochore organization	0	3	3	16	0.0236279	0.333735	-	ENSCHIG00000014036(CENPH),ENSCHIG00000016554(CENPS),ENSCHIG00000018909(SMC4)
BP	GO:0071295	cellular response to vitamin	1	2	3	16	0.0236279	0.333735	ENSCHIG00000023888(PIM1)	ENSCHIG00000008249(POSTN),ENSCHIG00000026821
BP	GO:0120178	steroid hormone biosynthetic process	2	1	3	16	0.0236279	0.333735	ENSCHIG00000022705(EGR1),ENSCHIG00000026576(WNT4)	ENSCHIG00000010429(BMP5)
BP	GO:0051963	regulation of synapse assembly	2	5	7	72	0.0237129	0.333968	ENSCHIG00000000579(SEMA4D),ENSCHIG00000010670(NTRK3)	ENSCHIG00000008580(FLRT3),ENSCHIG00000008681,ENSCHIG00000012067(LRRN3),ENSCHIG00000017325(PTPRD),ENSCHIG00000020693(EPHA7)
MF	GO:0042578	phosphoric ester hydrolase activity	8	12	20	320	0.0241196	0.280357	ENSCHIG00000008697(DUSP7),ENSCHIG00000010205(PLCL2),ENSCHIG00000016043(MTMR14),ENSCHIG00000019171,ENSCHIG00000020131(PHOSPHO1),ENSCHIG00000020852,ENSCHIG00000022835,ENSCHIG00000023423(PFKFB3)	ENSCHIG00000009677(PDE3B),ENSCHIG00000009780(CDC14C),ENSCHIG00000014109(SMPDL3B),ENSCHIG00000014573(CDC14A),ENSCHIG00000017325(PTPRD),ENSCHIG00000018419(SACM1L),ENSCHIG00000019789(INPP4B),ENSCHIG00000020626(SGPP1),ENSCHIG00000021006(PTPN13),ENSCHIG00000022001(EYA1),ENSCHIG00000024041(PDE1A),ENSCHIG00000024664(ENPP1)
MF	GO:0004860	protein kinase inhibitor activity	2	3	5	43	0.0243348	0.280357	ENSCHIG00000006042(CDKN1A),ENSCHIG00000011756(INCA1)	ENSCHIG00000011243(SPRED1),ENSCHIG00000015370(PKIB),ENSCHIG00000025667(PRKAR2B)
MF	GO:1990841	promoter-specific chromatin binding	4	1	5	43	0.0243348	0.280357	ENSCHIG00000009445(HSF1),ENSCHIG00000009793(MYOD1),ENSCHIG00000012441(TRIM28),ENSCHIG00000022705(EGR1)	ENSCHIG00000025909(ZNF750)
BP	GO:0032535	regulation of cellular component size	6	10	16	234	0.024385	0.336054	ENSCHIG00000000579(SEMA4D),ENSCHIG00000007211(LMOD1),ENSCHIG00000010670(NTRK3),ENSCHIG00000021684(PPP1R15A),ENSCHIG00000023166(TMOD4),ENSCHIG00000027103(LIMK1)	ENSCHIG00000000510(MAP2),ENSCHIG00000009097(CRABP2),ENSCHIG00000014472(SCIN),ENSCHIG00000015758(CFL2),ENSCHIG00000016068(VAV3),ENSCHIG00000017316(LPAR3),ENSCHIG00000019450(MT3),ENSCHIG00000020693(EPHA7),ENSCHIG00000026369(LIMA1),ENSCHIG00000026372(IQGAP3)
BP	GO:0050769	positive regulation of neurogenesis	4	6	10	123	0.0244016	0.336054	ENSCHIG00000000579(SEMA4D),ENSCHIG00000010670(NTRK3),ENSCHIG00000020140(SOX10),ENSCHIG00000027103(LIMK1)	ENSCHIG00000008681,ENSCHIG00000009097(CRABP2),ENSCHIG00000016288(SERPINE2),ENSCHIG00000017316(LPAR3),ENSCHIG00000018324(MME),ENSCHIG00000024289
MF	GO:0016740	transferase activity	36	57	93	1976	0.0244199	0.280357	ENSCHIG00000002525(IRF2BP1),ENSCHIG00000002914(ASB12),ENSCHIG00000006042(CDKN1A),ENSCHIG00000010325(ASB2),ENSCHIG00000010670(NTRK3),ENSCHIG00000010819,ENSCHIG00000011217(AK1),ENSCHIG00000011255(PYGM),ENSCHIG00000012234(PLXNB3),ENSCHIG00000012441(TRIM28),ENSCHIG00000013125(ACVR2B),ENSCHIG00000015194(UCKL1),ENSCHIG00000016775(B4GALNT3),ENSCHIG00000017086(MYLK2),ENSCHIG00000017140(MAP3K14),ENSCHIG00…	ENSCHIG00000000421(B4GALT6),ENSCHIG00000003874,ENSCHIG00000004524(CDK14),ENSCHIG00000005780(TPMT),ENSCHIG00000007874(B3GNT5),ENSCHIG00000008115(MYLK4),ENSCHIG00000009333(TYW3),ENSCHIG00000009342(TRMT61B),ENSCHIG00000010212(HNMT),ENSCHIG00000010980,ENSCHIG00000011272(PLXNC1),ENSCHIG00000011930(CAMK4),ENSCHIG00000011967(GALNT14),ENSCHIG00000012078(MAST1),ENSCHIG00000012195(PRKG1),ENSCHIG00000012868…
BP	GO:2000146	negative regulation of cell motility	3	11	14	196	0.0244468	0.336054	ENSCHIG00000012234(PLXNB3),ENSCHIG00000017870(CLDN19),ENSCHIG00000026576(WNT4)	ENSCHIG00000006328(MACIR),ENSCHIG00000008671(ADORA3),ENSCHIG00000010182(ADORA1),ENSCHIG00000011243(SPRED1),ENSCHIG00000012195(PRKG1),ENSCHIG00000016017(STK26),ENSCHIG00000017918(ADAMTS9),ENSCHIG00000018943(BMERB1),ENSCHIG00000020448(CCN3),ENSCHIG00000024271(DNAJA4),ENSCHIG00000025240(GCSAM)
BP	GO:0000768	syncytium formation by plasma membrane fusion	2	3	5	42	0.0244567	0.336054	ENSCHIG00000009793(MYOD1),ENSCHIG00000012501(SH3PXD2A)	ENSCHIG00000011863(VASH2),ENSCHIG00000015403(CXCL10),ENSCHIG00000022242(CD109)
BP	GO:0140253	cell-cell fusion	2	3	5	42	0.0244567	0.336054	ENSCHIG00000009793(MYOD1),ENSCHIG00000012501(SH3PXD2A)	ENSCHIG00000011863(VASH2),ENSCHIG00000015403(CXCL10),ENSCHIG00000022242(CD109)
BP	GO:0008219	cell death	21	43	64	1263	0.0245381	0.336054	ENSCHIG00000001027(FZD9),ENSCHIG00000006042(CDKN1A),ENSCHIG00000010347,ENSCHIG00000010560(MAG),ENSCHIG00000010670(NTRK3),ENSCHIG00000011122(TP73),ENSCHIG00000011756(INCA1),ENSCHIG00000011819(GADD45B),ENSCHIG00000014407(TFAP4),ENSCHIG00000017070(CYP26B1),ENSCHIG00000017983(GPX1),ENSCHIG00000018745(KRT8),ENSCHIG00000019209(SCRIB),ENSCHIG00000019678(PELI3),ENSCHIG00000020140(SOX10),ENSCHIG0000002071…	ENSCHIG00000001570(MLLT11),ENSCHIG00000004276(FAP),ENSCHIG00000005867(FIGNL1),ENSCHIG00000008681,ENSCHIG00000010637(PLA2R1),ENSCHIG00000012009(CD3G),ENSCHIG00000012340(NLRC4),ENSCHIG00000012498(TOP2A),ENSCHIG00000012534(UNC5B),ENSCHIG00000013458,ENSCHIG00000014472(SCIN),ENSCHIG00000014991(WRN),ENSCHIG00000015152(COMP),ENSCHIG00000015403(CXCL10),ENSCHIG00000015764(ZFPM2),ENSCHIG00000016017(STK26),…
BP	GO:0070663	regulation of leukocyte proliferation	3	9	12	159	0.024548	0.336054	ENSCHIG00000006042(CDKN1A),ENSCHIG00000019209(SCRIB),ENSCHIG00000021723(STAT5B)	ENSCHIG00000016068(VAV3),ENSCHIG00000016588(ATM),ENSCHIG00000020572(GPAM),ENSCHIG00000020923(ANXA1),ENSCHIG00000020991(IL18),ENSCHIG00000022609(GPNMB),ENSCHIG00000022793(IL12A),ENSCHIG00000024438(PDCD1LG2),ENSCHIG00000027016(TFRC)
BP	GO:0007272	ensheathment of neurons	6	2	8	89	0.0247637	0.336054	ENSCHIG00000010560(MAG),ENSCHIG00000010670(NTRK3),ENSCHIG00000015921(MPZ),ENSCHIG00000019328(NCMAP),ENSCHIG00000020140(SOX10),ENSCHIG00000027044(TMEM98)	ENSCHIG00000000421(B4GALT6),ENSCHIG00000007588(TSPAN2)
BP	GO:0008366	axon ensheathment	6	2	8	89	0.0247637	0.336054	ENSCHIG00000010560(MAG),ENSCHIG00000010670(NTRK3),ENSCHIG00000015921(MPZ),ENSCHIG00000019328(NCMAP),ENSCHIG00000020140(SOX10),ENSCHIG00000027044(TMEM98)	ENSCHIG00000000421(B4GALT6),ENSCHIG00000007588(TSPAN2)
BP	GO:0071248	cellular response to metal ion	3	5	8	89	0.0247637	0.336054	ENSCHIG00000003296(FOSB),ENSCHIG00000007846(JUNB),ENSCHIG00000009445(HSF1)	ENSCHIG00000012827(TFR2),ENSCHIG00000019018(AOC1),ENSCHIG00000019450(MT3),ENSCHIG00000023537(SLC25A24),ENSCHIG00000023655(CARF)
BP	GO:0002683	negative regulation of immune system process	3	14	17	254	0.0249253	0.336054	ENSCHIG00000010205(PLCL2),ENSCHIG00000017983(GPX1),ENSCHIG00000019209(SCRIB)	ENSCHIG00000009934(TMEM178A),ENSCHIG00000010182(ADORA1),ENSCHIG00000016588(ATM),ENSCHIG00000017390(IL1RL1),ENSCHIG00000018429(BANK1),ENSCHIG00000020076(CD84),ENSCHIG00000020448(CCN3),ENSCHIG00000020461(LRRC17),ENSCHIG00000020572(GPAM),ENSCHIG00000020923(ANXA1),ENSCHIG00000022609(GPNMB),ENSCHIG00000024438(PDCD1LG2),ENSCHIG00000025240(GCSAM),ENSCHIG00000026501
BP	GO:0048511	rhythmic process	8	5	13	178	0.0251323	0.336054	ENSCHIG00000009349(NFIL3),ENSCHIG00000009635(ENOX2),ENSCHIG00000010670(NTRK3),ENSCHIG00000011122(TP73),ENSCHIG00000014557(BHLHE40),ENSCHIG00000017801(ASS1),ENSCHIG00000021723(STAT5B),ENSCHIG00000022705(EGR1)	ENSCHIG00000005935(LHCGR),ENSCHIG00000012498(TOP2A),ENSCHIG00000017083(GPR176),ENSCHIG00000024000(DNM1L),ENSCHIG00000024172(GAS2)
BP	GO:0001816	cytokine production	6	23	29	498	0.0252237	0.336054	ENSCHIG00000001200(NFKBIL1),ENSCHIG00000009445(HSF1),ENSCHIG00000019209(SCRIB),ENSCHIG00000021723(STAT5B),ENSCHIG00000022705(EGR1),ENSCHIG00000024325	ENSCHIG00000006328(MACIR),ENSCHIG00000007611(C3AR1),ENSCHIG00000008729(MCOLN2),ENSCHIG00000010637(PLA2R1),ENSCHIG00000011241(GBP5),ENSCHIG00000012340(NLRC4),ENSCHIG00000013458,ENSCHIG00000013972(ITGB6),ENSCHIG00000016625(TLR8),ENSCHIG00000017390(IL1RL1),ENSCHIG00000018429(BANK1),ENSCHIG00000020076(CD84),ENSCHIG00000020572(GPAM),ENSCHIG00000020923(ANXA1),ENSCHIG00000020991(IL18),ENSCHIG00000021012…
BP	GO:0016311	dephosphorylation	14	11	25	415	0.0252529	0.336054	ENSCHIG00000000455(MYOZ1),ENSCHIG00000000579(SEMA4D),ENSCHIG00000006791(CAMSAP3),ENSCHIG00000008697(DUSP7),ENSCHIG00000013059(PPP1R27),ENSCHIG00000013673(PPP1R1A),ENSCHIG00000016043(MTMR14),ENSCHIG00000018803(SH2D4A),ENSCHIG00000019171,ENSCHIG00000020131(PHOSPHO1),ENSCHIG00000021684(PPP1R15A),ENSCHIG00000022835,ENSCHIG00000023423(PFKFB3),ENSCHIG00000026094(NUAK1)	ENSCHIG00000008378(ELFN2),ENSCHIG00000009780(CDC14C),ENSCHIG00000011243(SPRED1),ENSCHIG00000014573(CDC14A),ENSCHIG00000017325(PTPRD),ENSCHIG00000018419(SACM1L),ENSCHIG00000019789(INPP4B),ENSCHIG00000020626(SGPP1),ENSCHIG00000021006(PTPN13),ENSCHIG00000022001(EYA1),ENSCHIG00000023391(CSRNP3)
MF	GO:0003774	cytoskeletal motor activity	1	9	10	127	0.0254567	0.280357	ENSCHIG00000009070	ENSCHIG00000009318(KIF24),ENSCHIG00000015900(MYO3A),ENSCHIG00000016585,ENSCHIG00000021834(MYH15),ENSCHIG00000023432(KIF20A),ENSCHIG00000023478(KIF6),ENSCHIG00000024586(DYNC1LI1),ENSCHIG00000025333(KIF21A),ENSCHIG00000026841(MYO7A)
CC	GO:0005903	brush border	2	4	6	60	0.0262106	0.317348	ENSCHIG00000013756(ACTN3),ENSCHIG00000021090(SLC9A3)	ENSCHIG00000018324(MME),ENSCHIG00000020658(ENPEP),ENSCHIG00000024000(DNM1L),ENSCHIG00000026369(LIMA1)
BP	GO:0051494	negative regulation of cytoskeleton organization	2	7	9	107	0.0262472	0.336054	ENSCHIG00000007211(LMOD1),ENSCHIG00000023166(TMOD4)	ENSCHIG00000013990(TRIM37),ENSCHIG00000014472(SCIN),ENSCHIG00000015650(TMEM67),ENSCHIG00000017564(MAP6D1),ENSCHIG00000018943(BMERB1),ENSCHIG00000022452(ARHGAP28),ENSCHIG00000026369(LIMA1)
BP	GO:0051384	response to glucocorticoid	2	2	4	29	0.0264696	0.336054	ENSCHIG00000009793(MYOD1),ENSCHIG00000014407(TFAP4)	ENSCHIG00000020923(ANXA1),ENSCHIG00000024327(GOT1)
BP	GO:0051962	positive regulation of nervous system development	4	8	12	161	0.026732	0.336054	ENSCHIG00000000579(SEMA4D),ENSCHIG00000010670(NTRK3),ENSCHIG00000020140(SOX10),ENSCHIG00000027103(LIMK1)	ENSCHIG00000008580(FLRT3),ENSCHIG00000008681,ENSCHIG00000009097(CRABP2),ENSCHIG00000012067(LRRN3),ENSCHIG00000016288(SERPINE2),ENSCHIG00000017316(LPAR3),ENSCHIG00000018324(MME),ENSCHIG00000024289
CC	GO:0005583	fibrillar collagen trimer	0	2	2	7	0.0267903	0.317348	-	ENSCHIG00000012424(COL11A1),ENSCHIG00000023831(LUM)
CC	GO:0043218	compact myelin	2	0	2	7	0.0267903	0.317348	ENSCHIG00000010560(MAG),ENSCHIG00000019328(NCMAP)	-
CC	GO:0043220	Schmidt-Lanterman incisure	2	0	2	7	0.0267903	0.317348	ENSCHIG00000010560(MAG),ENSCHIG00000019328(NCMAP)	-
CC	GO:0044754	autolysosome	2	0	2	7	0.0267903	0.317348	ENSCHIG00000022203(MAP1LC3A),ENSCHIG00000022932(SQSTM1)	-
CC	GO:0098643	banded collagen fibril	0	2	2	7	0.0267903	0.317348	-	ENSCHIG00000012424(COL11A1),ENSCHIG00000023831(LUM)
BP	GO:0006949	syncytium formation	2	3	5	43	0.0268025	0.336054	ENSCHIG00000009793(MYOD1),ENSCHIG00000012501(SH3PXD2A)	ENSCHIG00000011863(VASH2),ENSCHIG00000015403(CXCL10),ENSCHIG00000022242(CD109)
BP	GO:0012501	programmed cell death	21	39	60	1179	0.0268646	0.336054	ENSCHIG00000001027(FZD9),ENSCHIG00000006042(CDKN1A),ENSCHIG00000010347,ENSCHIG00000010560(MAG),ENSCHIG00000010670(NTRK3),ENSCHIG00000011122(TP73),ENSCHIG00000011756(INCA1),ENSCHIG00000011819(GADD45B),ENSCHIG00000014407(TFAP4),ENSCHIG00000017070(CYP26B1),ENSCHIG00000017983(GPX1),ENSCHIG00000018745(KRT8),ENSCHIG00000019209(SCRIB),ENSCHIG00000019678(PELI3),ENSCHIG00000020140(SOX10),ENSCHIG0000002071…	ENSCHIG00000001570(MLLT11),ENSCHIG00000004276(FAP),ENSCHIG00000005867(FIGNL1),ENSCHIG00000008681,ENSCHIG00000010637(PLA2R1),ENSCHIG00000012009(CD3G),ENSCHIG00000012340(NLRC4),ENSCHIG00000012498(TOP2A),ENSCHIG00000012534(UNC5B),ENSCHIG00000013458,ENSCHIG00000014472(SCIN),ENSCHIG00000014991(WRN),ENSCHIG00000015152(COMP),ENSCHIG00000015403(CXCL10),ENSCHIG00000016017(STK26),ENSCHIG00000016588(ATM),EN…
BP	GO:0051321	meiotic cell cycle	3	7	10	125	0.0269214	0.336054	ENSCHIG00000009445(HSF1),ENSCHIG00000017070(CYP26B1),ENSCHIG00000026576(WNT4)	ENSCHIG00000005867(FIGNL1),ENSCHIG00000012498(TOP2A),ENSCHIG00000013638(SGO2),ENSCHIG00000016554(CENPS),ENSCHIG00000016588(ATM),ENSCHIG00000018909(SMC4),ENSCHIG00000022256(CKS2)
MF	GO:0005347	ATP transmembrane transporter activity	1	3	4	30	0.0272902	0.280357	ENSCHIG00000012656(SLC25A48)	ENSCHIG00000013881,ENSCHIG00000022398(SLC25A13),ENSCHIG00000023537(SLC25A24)
BP	GO:0010468	regulation of gene expression	61	89	150	3285	0.0274489	0.336054	ENSCHIG00000000455(MYOZ1),ENSCHIG00000000579(SEMA4D),ENSCHIG00000001200(NFKBIL1),ENSCHIG00000002525(IRF2BP1),ENSCHIG00000003296(FOSB),ENSCHIG00000003321(RGS14),ENSCHIG00000003732(TNNI2),ENSCHIG00000005605(MAFA),ENSCHIG00000006042(CDKN1A),ENSCHIG00000007493(ZBTB42),ENSCHIG00000007846(JUNB),ENSCHIG00000007994(IER2),ENSCHIG00000009349(NFIL3),ENSCHIG00000009445(HSF1),ENSCHIG00000009793(MYOD1),ENSCHIG…	ENSCHIG00000001570(MLLT11),ENSCHIG00000006328(MACIR),ENSCHIG00000007611(C3AR1),ENSCHIG00000007718(RAB27A),ENSCHIG00000008199(HOXA13),ENSCHIG00000008671(ADORA3),ENSCHIG00000008729(MCOLN2),ENSCHIG00000010202(PRRX1),ENSCHIG00000010357(ZNF484),ENSCHIG00000010429(BMP5),ENSCHIG00000010691,ENSCHIG00000010694(NR2F1),ENSCHIG00000011250(MSR1),ENSCHIG00000011870(MDFIC),ENSCHIG00000011930(CAMK4),ENSCHIG00000…
CC	GO:0016459	myosin complex	1	4	5	45	0.027487	0.317348	ENSCHIG00000009070	ENSCHIG00000015900(MYO3A),ENSCHIG00000016585,ENSCHIG00000021834(MYH15),ENSCHIG00000026841(MYO7A)
MF	GO:0005225	volume-sensitive anion channel activity	0	2	2	7	0.0275249	0.280357	-	ENSCHIG00000009625(LRRC8D),ENSCHIG00000026111(LRRC8B)
MF	GO:0015129	lactate transmembrane transporter activity	1	1	2	7	0.0275249	0.280357	ENSCHIG00000012621(SLC16A3)	ENSCHIG00000015717(SLC16A7)
MF	GO:0016832	aldehyde-lyase activity	1	1	2	7	0.0275249	0.280357	ENSCHIG00000013515	ENSCHIG00000018410(HOGA1)
MF	GO:0035259	nuclear glucocorticoid receptor binding	1	1	2	7	0.0275249	0.280357	ENSCHIG00000021723(STAT5B)	ENSCHIG00000007641(GRIP1)
BP	GO:0006955	immune response	11	37	48	913	0.0276441	0.336054	ENSCHIG00000001200(NFKBIL1),ENSCHIG00000009349(NFIL3),ENSCHIG00000010205(PLCL2),ENSCHIG00000012441(TRIM28),ENSCHIG00000014684(TFEB),ENSCHIG00000017140(MAP3K14),ENSCHIG00000017983(GPX1),ENSCHIG00000021723(STAT5B),ENSCHIG00000024071,ENSCHIG00000024325,ENSCHIG00000027044(TMEM98)	ENSCHIG00000002408,ENSCHIG00000007611(C3AR1),ENSCHIG00000007718(RAB27A),ENSCHIG00000008238,ENSCHIG00000011241(GBP5),ENSCHIG00000012340(NLRC4),ENSCHIG00000014109(SMPDL3B),ENSCHIG00000014170(ITGAM),ENSCHIG00000015403(CXCL10),ENSCHIG00000016068(VAV3),ENSCHIG00000016625(TLR8),ENSCHIG00000016856(TNFSF10),ENSCHIG00000017390(IL1RL1),ENSCHIG00000020053,ENSCHIG00000020076(CD84),ENSCHIG00000020323(ALPK1),E…
BP	GO:0014808	release of sequestered calcium ion into cytosol by sarcoplasmic reticulum	2	1	3	17	0.0278646	0.336054	ENSCHIG00000014164(RYR1),ENSCHIG00000017124(DHRS7C)	ENSCHIG00000011759(PLN)
BP	GO:0032148	activation of protein kinase B activity	1	2	3	17	0.0278646	0.336054	ENSCHIG00000010670(NTRK3)	ENSCHIG00000019450(MT3),ENSCHIG00000020991(IL18)
BP	GO:0032816	positive regulation of natural killer cell activation	1	2	3	17	0.0278646	0.336054	ENSCHIG00000021723(STAT5B)	ENSCHIG00000020991(IL18),ENSCHIG00000022793(IL12A)
BP	GO:0090075	relaxation of muscle	1	2	3	17	0.0278646	0.336054	ENSCHIG00000013756(ACTN3)	ENSCHIG00000011759(PLN),ENSCHIG00000012195(PRKG1)
BP	GO:0016477	cell migration	18	33	51	980	0.0278664	0.336054	ENSCHIG00000000189(FAM83H),ENSCHIG00000000579(SEMA4D),ENSCHIG00000006768(CSF3R),ENSCHIG00000006791(CAMSAP3),ENSCHIG00000010670(NTRK3),ENSCHIG00000012234(PLXNB3),ENSCHIG00000017870(CLDN19),ENSCHIG00000017983(GPX1),ENSCHIG00000019209(SCRIB),ENSCHIG00000019296(ARID5B),ENSCHIG00000020140(SOX10),ENSCHIG00000020711(MAZ),ENSCHIG00000021723(STAT5B),ENSCHIG00000021725(SELL),ENSCHIG00000022084(STAT5A),ENSC…	ENSCHIG00000002408,ENSCHIG00000004276(FAP),ENSCHIG00000006328(MACIR),ENSCHIG00000007611(C3AR1),ENSCHIG00000008580(FLRT3),ENSCHIG00000008671(ADORA3),ENSCHIG00000008729(MCOLN2),ENSCHIG00000010182(ADORA1),ENSCHIG00000011243(SPRED1),ENSCHIG00000012195(PRKG1),ENSCHIG00000013840(DIXDC1),ENSCHIG00000015119(PIK3C2A),ENSCHIG00000015403(CXCL10),ENSCHIG00000016017(STK26),ENSCHIG00000016068(VAV3),ENSCHIG0000…
CC	GO:0005887	integral component of plasma membrane	14	19	33	611	0.0279272	0.317348	ENSCHIG00000000579(SEMA4D),ENSCHIG00000010560(MAG),ENSCHIG00000010670(NTRK3),ENSCHIG00000012621(SLC16A3),ENSCHIG00000015921(MPZ),ENSCHIG00000017221(TMEM266),ENSCHIG00000018348(KCNQ5),ENSCHIG00000019328(NCMAP),ENSCHIG00000021442,ENSCHIG00000021725(SELL),ENSCHIG00000021805(CHRNE),ENSCHIG00000021893(HCN2),ENSCHIG00000024371(DRD1),ENSCHIG00000026195(SCN1B)	ENSCHIG00000002384,ENSCHIG00000005935(LHCGR),ENSCHIG00000006052(SCN3B),ENSCHIG00000008580(FLRT3),ENSCHIG00000009625(LRRC8D),ENSCHIG00000012265(SLC26A2),ENSCHIG00000012539(LNPEP),ENSCHIG00000012827(TFR2),ENSCHIG00000013972(ITGB6),ENSCHIG00000014170(ITGAM),ENSCHIG00000015544(EPHA3),ENSCHIG00000015717(SLC16A7),ENSCHIG00000016974(SCN3A),ENSCHIG00000018419(SACM1L),ENSCHIG00000020693(EPHA7),ENSCHIG0000…
BP	GO:0090257	regulation of muscle system process	4	6	10	126	0.0282486	0.336054	ENSCHIG00000007239(TNNT3),ENSCHIG00000013756(ACTN3),ENSCHIG00000017086(MYLK2),ENSCHIG00000023341(PRKAG3)	ENSCHIG00000011759(PLN),ENSCHIG00000012195(PRKG1),ENSCHIG00000012706(LMCD1),ENSCHIG00000020027(GTF2IRD1),ENSCHIG00000020704(TNNT2),ENSCHIG00000024088(ARHGAP42)
CC	GO:0043235	receptor complex	3	12	15	228	0.0284527	0.317348	ENSCHIG00000010542(GPR37L1),ENSCHIG00000010670(NTRK3),ENSCHIG00000013125(ACVR2B)	ENSCHIG00000006461(ADCYAP1R1),ENSCHIG00000010637(PLA2R1),ENSCHIG00000012009(CD3G),ENSCHIG00000012827(TFR2),ENSCHIG00000013972(ITGB6),ENSCHIG00000014170(ITGAM),ENSCHIG00000018419(SACM1L),ENSCHIG00000021012(TLR7),ENSCHIG00000023220(LOXL4),ENSCHIG00000026387(GRIN3A),ENSCHIG00000026463(TRAF3),ENSCHIG00000027016(TFRC)
BP	GO:0002521	leukocyte differentiation	10	13	23	379	0.0287797	0.336054	ENSCHIG00000001027(FZD9),ENSCHIG00000007846(JUNB),ENSCHIG00000010205(PLCL2),ENSCHIG00000012501(SH3PXD2A),ENSCHIG00000017070(CYP26B1),ENSCHIG00000021723(STAT5B),ENSCHIG00000022705(EGR1),ENSCHIG00000026310(FZD7),ENSCHIG00000026576(WNT4),ENSCHIG00000027044(TMEM98)	ENSCHIG00000007588(TSPAN2),ENSCHIG00000008094(TREM2),ENSCHIG00000009934(TMEM178A),ENSCHIG00000011930(CAMK4),ENSCHIG00000016588(ATM),ENSCHIG00000020461(LRRC17),ENSCHIG00000020923(ANXA1),ENSCHIG00000020991(IL18),ENSCHIG00000021478(SNX10),ENSCHIG00000022242(CD109),ENSCHIG00000022793(IL12A),ENSCHIG00000024919(DOCK11),ENSCHIG00000027016(TFRC)
BP	GO:0006704	glucocorticoid biosynthetic process	1	1	2	7	0.0288731	0.336054	ENSCHIG00000026576(WNT4)	ENSCHIG00000010429(BMP5)
BP	GO:0015727	lactate transport	1	1	2	7	0.0288731	0.336054	ENSCHIG00000012621(SLC16A3)	ENSCHIG00000015717(SLC16A7)
BP	GO:0030949	positive regulation of vascular endothelial growth factor receptor signaling pathway	0	2	2	7	0.0288731	0.336054	-	ENSCHIG00000019450(MT3),ENSCHIG00000020738(FGF9)
BP	GO:0033275	actin-myosin filament sliding	1	1	2	7	0.0288731	0.336054	ENSCHIG00000017086(MYLK2)	ENSCHIG00000020704(TNNT2)
BP	GO:0035873	lactate transmembrane transport	1	1	2	7	0.0288731	0.336054	ENSCHIG00000012621(SLC16A3)	ENSCHIG00000015717(SLC16A7)
BP	GO:0036092	phosphatidylinositol-3-phosphate biosynthetic process	0	2	2	7	0.0288731	0.336054	-	ENSCHIG00000016588(ATM),ENSCHIG00000019789(INPP4B)
BP	GO:0043416	regulation of skeletal muscle tissue regeneration	2	0	2	7	0.0288731	0.336054	ENSCHIG00000000455(MYOZ1),ENSCHIG00000009793(MYOD1)	-
BP	GO:0051694	pointed-end actin filament capping	2	0	2	7	0.0288731	0.336054	ENSCHIG00000007211(LMOD1),ENSCHIG00000023166(TMOD4)	-
BP	GO:0060371	regulation of atrial cardiac muscle cell membrane depolarization	1	1	2	7	0.0288731	0.336054	ENSCHIG00000026195(SCN1B)	ENSCHIG00000006052(SCN3B)
BP	GO:0070525	tRNA threonylcarbamoyladenosine metabolic process	0	2	2	7	0.0288731	0.336054	-	ENSCHIG00000009342(TRMT61B),ENSCHIG00000018801(TRMT5)
BP	GO:0071280	cellular response to copper ion	1	1	2	7	0.0288731	0.336054	ENSCHIG00000009445(HSF1)	ENSCHIG00000019018(AOC1)
BP	GO:0071493	cellular response to UV-B	1	1	2	7	0.0288731	0.336054	ENSCHIG00000006042(CDKN1A)	ENSCHIG00000018324(MME)
BP	GO:0071514	genomic imprinting	1	1	2	7	0.0288731	0.336054	ENSCHIG00000012441(TRIM28)	ENSCHIG00000014323(ASIP)
BP	GO:1902644	tertiary alcohol metabolic process	1	1	2	7	0.0288731	0.336054	ENSCHIG00000026576(WNT4)	ENSCHIG00000010429(BMP5)
BP	GO:2000018	regulation of male gonad development	1	1	2	7	0.0288731	0.336054	ENSCHIG00000026576(WNT4)	ENSCHIG00000015764(ZFPM2)
BP	GO:0035914	skeletal muscle cell differentiation	6	0	6	59	0.0288828	0.336054	ENSCHIG00000009793(MYOD1),ENSCHIG00000010325(ASB2),ENSCHIG00000011957(MAFF),ENSCHIG00000017070(CYP26B1),ENSCHIG00000017086(MYLK2),ENSCHIG00000022705(EGR1)	-
BP	GO:1903035	negative regulation of response to wounding	3	3	6	59	0.0288828	0.336054	ENSCHIG00000000455(MYOZ1),ENSCHIG00000017870(CLDN19),ENSCHIG00000026576(WNT4)	ENSCHIG00000012195(PRKG1),ENSCHIG00000016288(SERPINE2),ENSCHIG00000022242(CD109)
BP	GO:0032649	regulation of interferon-gamma production	1	6	7	75	0.0289027	0.336054	ENSCHIG00000019209(SCRIB)	ENSCHIG00000016625(TLR8),ENSCHIG00000017390(IL1RL1),ENSCHIG00000020991(IL18),ENSCHIG00000021012(TLR7),ENSCHIG00000022793(IL12A),ENSCHIG00000024438(PDCD1LG2)
BP	GO:0006915	apoptotic process	20	38	58	1139	0.0289401	0.336054	ENSCHIG00000001027(FZD9),ENSCHIG00000006042(CDKN1A),ENSCHIG00000010347,ENSCHIG00000010560(MAG),ENSCHIG00000010670(NTRK3),ENSCHIG00000011122(TP73),ENSCHIG00000011756(INCA1),ENSCHIG00000011819(GADD45B),ENSCHIG00000014407(TFAP4),ENSCHIG00000017983(GPX1),ENSCHIG00000018745(KRT8),ENSCHIG00000019209(SCRIB),ENSCHIG00000019678(PELI3),ENSCHIG00000020140(SOX10),ENSCHIG00000020711(MAZ),ENSCHIG00000020906(VS…	ENSCHIG00000001570(MLLT11),ENSCHIG00000004276(FAP),ENSCHIG00000005867(FIGNL1),ENSCHIG00000008681,ENSCHIG00000010637(PLA2R1),ENSCHIG00000012009(CD3G),ENSCHIG00000012340(NLRC4),ENSCHIG00000012498(TOP2A),ENSCHIG00000012534(UNC5B),ENSCHIG00000013458,ENSCHIG00000014472(SCIN),ENSCHIG00000014991(WRN),ENSCHIG00000015152(COMP),ENSCHIG00000015403(CXCL10),ENSCHIG00000016017(STK26),ENSCHIG00000016588(ATM),EN…
CC	GO:0044304	main axon	3	1	4	31	0.029036	0.317348	ENSCHIG00000010560(MAG),ENSCHIG00000019328(NCMAP),ENSCHIG00000026195(SCN1B)	ENSCHIG00000000510(MAP2)
BP	GO:0006954	inflammatory response	4	20	24	400	0.0291126	0.336054	ENSCHIG00000017070(CYP26B1),ENSCHIG00000017983(GPX1),ENSCHIG00000021723(STAT5B),ENSCHIG00000024325	ENSCHIG00000006328(MACIR),ENSCHIG00000007588(TSPAN2),ENSCHIG00000008094(TREM2),ENSCHIG00000008107(LRFN5),ENSCHIG00000010182(ADORA1),ENSCHIG00000012340(NLRC4),ENSCHIG00000013458,ENSCHIG00000013972(ITGB6),ENSCHIG00000014109(SMPDL3B),ENSCHIG00000015902,ENSCHIG00000016625(TLR8),ENSCHIG00000017390(IL1RL1),ENSCHIG00000020923(ANXA1),ENSCHIG00000020991(IL18),ENSCHIG00000021012(TLR7),ENSCHIG00000022701(CC…
BP	GO:0030834	regulation of actin filament depolymerization	2	3	5	44	0.0292868	0.336054	ENSCHIG00000007211(LMOD1),ENSCHIG00000023166(TMOD4)	ENSCHIG00000014472(SCIN),ENSCHIG00000015758(CFL2),ENSCHIG00000026369(LIMA1)
BP	GO:0010830	regulation of myotube differentiation	3	1	4	30	0.0296134	0.336054	ENSCHIG00000013756(ACTN3),ENSCHIG00000017070(CYP26B1),ENSCHIG00000017811(PLPP7)	ENSCHIG00000020448(CCN3)
BP	GO:0031960	response to corticosteroid	2	2	4	30	0.0296134	0.336054	ENSCHIG00000009793(MYOD1),ENSCHIG00000014407(TFAP4)	ENSCHIG00000020923(ANXA1),ENSCHIG00000024327(GOT1)
BP	GO:0048662	negative regulation of smooth muscle cell proliferation	1	3	4	30	0.0296134	0.336054	ENSCHIG00000006042(CDKN1A)	ENSCHIG00000012195(PRKG1),ENSCHIG00000016324(APLN),ENSCHIG00000022793(IL12A)
BP	GO:0055021	regulation of cardiac muscle tissue growth	2	2	4	30	0.0296134	0.336054	ENSCHIG00000011122(TP73),ENSCHIG00000023888(PIM1)	ENSCHIG00000015764(ZFPM2),ENSCHIG00000020738(FGF9)
CC	GO:0031226	intrinsic component of plasma membrane	15	20	35	659	0.0298452	0.317348	ENSCHIG00000000579(SEMA4D),ENSCHIG00000010560(MAG),ENSCHIG00000010670(NTRK3),ENSCHIG00000012621(SLC16A3),ENSCHIG00000015921(MPZ),ENSCHIG00000017221(TMEM266),ENSCHIG00000018348(KCNQ5),ENSCHIG00000019328(NCMAP),ENSCHIG00000021442,ENSCHIG00000021725(SELL),ENSCHIG00000021805(CHRNE),ENSCHIG00000021893(HCN2),ENSCHIG00000024175(MELTF),ENSCHIG00000024371(DRD1),ENSCHIG00000026195(SCN1B)	ENSCHIG00000002384,ENSCHIG00000005935(LHCGR),ENSCHIG00000006052(SCN3B),ENSCHIG00000008094(TREM2),ENSCHIG00000008580(FLRT3),ENSCHIG00000009625(LRRC8D),ENSCHIG00000012265(SLC26A2),ENSCHIG00000012539(LNPEP),ENSCHIG00000012827(TFR2),ENSCHIG00000013972(ITGB6),ENSCHIG00000014170(ITGAM),ENSCHIG00000015544(EPHA3),ENSCHIG00000015717(SLC16A7),ENSCHIG00000016974(SCN3A),ENSCHIG00000018419(SACM1L),ENSCHIG0000…
BP	GO:0007409	axonogenesis	6	12	18	280	0.030471	0.336054	ENSCHIG00000000579(SEMA4D),ENSCHIG00000010670(NTRK3),ENSCHIG00000015568(ISL2),ENSCHIG00000018901(ULK1),ENSCHIG00000026195(SCN1B),ENSCHIG00000027103(LIMK1)	ENSCHIG00000000421(B4GALT6),ENSCHIG00000000510(MAP2),ENSCHIG00000001025,ENSCHIG00000008580(FLRT3),ENSCHIG00000009097(CRABP2),ENSCHIG00000012179(ETV1),ENSCHIG00000012534(UNC5B),ENSCHIG00000016980,ENSCHIG00000017316(LPAR3),ENSCHIG00000018077(CNTN4),ENSCHIG00000019450(MT3),ENSCHIG00000020693(EPHA7)
BP	GO:0050767	regulation of neurogenesis	5	9	14	202	0.0305825	0.336054	ENSCHIG00000000579(SEMA4D),ENSCHIG00000010670(NTRK3),ENSCHIG00000020140(SOX10),ENSCHIG00000027044(TMEM98),ENSCHIG00000027103(LIMK1)	ENSCHIG00000000510(MAP2),ENSCHIG00000008681,ENSCHIG00000009097(CRABP2),ENSCHIG00000016288(SERPINE2),ENSCHIG00000017316(LPAR3),ENSCHIG00000018324(MME),ENSCHIG00000019450(MT3),ENSCHIG00000020693(EPHA7),ENSCHIG00000024289
CC	GO:0000775	chromosome, centromeric region	2	8	10	133	0.0308408	0.317348	ENSCHIG00000009445(HSF1),ENSCHIG00000010808(KNTC1)	ENSCHIG00000006920(DYNLT3),ENSCHIG00000010173(GPATCH11),ENSCHIG00000012498(TOP2A),ENSCHIG00000013638(SGO2),ENSCHIG00000014036(CENPH),ENSCHIG00000016554(CENPS),ENSCHIG00000018909(SMC4),ENSCHIG00000024586(DYNC1LI1)
BP	GO:0007249	I-kappaB kinase/NF-kappaB signaling	4	8	12	165	0.0315192	0.336054	ENSCHIG00000001200(NFKBIL1),ENSCHIG00000017140(MAP3K14),ENSCHIG00000022932(SQSTM1),ENSCHIG00000024325	ENSCHIG00000013458,ENSCHIG00000016625(TLR8),ENSCHIG00000016771(TRAF5),ENSCHIG00000016856(TNFSF10),ENSCHIG00000019727(CTH),ENSCHIG00000020323(ALPK1),ENSCHIG00000021012(TLR7),ENSCHIG00000027016(TFRC)
BP	GO:0032501	multicellular organismal process	72	158	230	5251	0.0321833	0.336054	ENSCHIG00000000455(MYOZ1),ENSCHIG00000000579(SEMA4D),ENSCHIG00000001027(FZD9),ENSCHIG00000001200(NFKBIL1),ENSCHIG00000003321(RGS14),ENSCHIG00000003732(TNNI2),ENSCHIG00000005138(PGAM2),ENSCHIG00000006042(CDKN1A),ENSCHIG00000006768(CSF3R),ENSCHIG00000006791(CAMSAP3),ENSCHIG00000007211(LMOD1),ENSCHIG00000007239(TNNT3),ENSCHIG00000007846(JUNB),ENSCHIG00000009445(HSF1),ENSCHIG00000009793(MYOD1),ENSCHI…	ENSCHIG00000000421(B4GALT6),ENSCHIG00000000510(MAP2),ENSCHIG00000001025,ENSCHIG00000002384,ENSCHIG00000004220(SPRY4),ENSCHIG00000004276(FAP),ENSCHIG00000005867(FIGNL1),ENSCHIG00000005935(LHCGR),ENSCHIG00000006052(SCN3B),ENSCHIG00000006328(MACIR),ENSCHIG00000006664(DZIP1),ENSCHIG00000007588(TSPAN2),ENSCHIG00000007611(C3AR1),ENSCHIG00000007641(GRIP1),ENSCHIG00000007718(RAB27A),ENSCHIG00000007759(CO…
BP	GO:0042129	regulation of T cell proliferation	2	7	9	111	0.0322577	0.336054	ENSCHIG00000019209(SCRIB),ENSCHIG00000021723(STAT5B)	ENSCHIG00000020572(GPAM),ENSCHIG00000020923(ANXA1),ENSCHIG00000020991(IL18),ENSCHIG00000022609(GPNMB),ENSCHIG00000022793(IL12A),ENSCHIG00000024438(PDCD1LG2),ENSCHIG00000027016(TFRC)
BP	GO:0071478	cellular response to radiation	4	5	9	111	0.0322577	0.336054	ENSCHIG00000006042(CDKN1A),ENSCHIG00000009445(HSF1),ENSCHIG00000010347,ENSCHIG00000022705(EGR1)	ENSCHIG00000005867(FIGNL1),ENSCHIG00000014991(WRN),ENSCHIG00000016588(ATM),ENSCHIG00000018324(MME),ENSCHIG00000021916(ATR)
BP	GO:0042474	middle ear morphogenesis	1	2	3	18	0.0324765	0.336054	ENSCHIG00000019458(OSR2)	ENSCHIG00000010202(PRRX1),ENSCHIG00000022001(EYA1)
BP	GO:0048384	retinoic acid receptor signaling pathway	1	2	3	18	0.0324765	0.336054	ENSCHIG00000017070(CYP26B1)	ENSCHIG00000009097(CRABP2),ENSCHIG00000020650(ESRRG)
BP	GO:0060045	positive regulation of cardiac muscle cell proliferation	1	2	3	18	0.0324765	0.336054	ENSCHIG00000023888(PIM1)	ENSCHIG00000015764(ZFPM2),ENSCHIG00000020738(FGF9)
BP	GO:0071384	cellular response to corticosteroid stimulus	2	1	3	18	0.0324765	0.336054	ENSCHIG00000009793(MYOD1),ENSCHIG00000014407(TFAP4)	ENSCHIG00000020923(ANXA1)
BP	GO:0071385	cellular response to glucocorticoid stimulus	2	1	3	18	0.0324765	0.336054	ENSCHIG00000009793(MYOD1),ENSCHIG00000014407(TFAP4)	ENSCHIG00000020923(ANXA1)
BP	GO:1903514	release of sequestered calcium ion into cytosol by endoplasmic reticulum	2	1	3	18	0.0324765	0.336054	ENSCHIG00000014164(RYR1),ENSCHIG00000017124(DHRS7C)	ENSCHIG00000011759(PLN)
BP	GO:0015867	ATP transport	1	3	4	31	0.0329686	0.336054	ENSCHIG00000012656(SLC25A48)	ENSCHIG00000013881,ENSCHIG00000022398(SLC25A13),ENSCHIG00000023537(SLC25A24)
BP	GO:0032731	positive regulation of interleukin-1 beta production	1	3	4	31	0.0329686	0.336054	ENSCHIG00000022705(EGR1)	ENSCHIG00000012340(NLRC4),ENSCHIG00000013458,ENSCHIG00000016625(TLR8)
BP	GO:0048678	response to axon injury	2	2	4	31	0.0329686	0.336054	ENSCHIG00000010560(MAG),ENSCHIG00000010670(NTRK3)	ENSCHIG00000018339(DPYSL3),ENSCHIG00000020744(TNC)
BP	GO:0048870	cell motility	20	35	55	1082	0.0338322	0.336054	ENSCHIG00000000189(FAM83H),ENSCHIG00000000579(SEMA4D),ENSCHIG00000006768(CSF3R),ENSCHIG00000006791(CAMSAP3),ENSCHIG00000007994(IER2),ENSCHIG00000010670(NTRK3),ENSCHIG00000012234(PLXNB3),ENSCHIG00000017870(CLDN19),ENSCHIG00000017983(GPX1),ENSCHIG00000019209(SCRIB),ENSCHIG00000019296(ARID5B),ENSCHIG00000020140(SOX10),ENSCHIG00000020711(MAZ),ENSCHIG00000021723(STAT5B),ENSCHIG00000021725(SELL),ENSCHI…	ENSCHIG00000002408,ENSCHIG00000002483(CFAP251),ENSCHIG00000004276(FAP),ENSCHIG00000006328(MACIR),ENSCHIG00000007611(C3AR1),ENSCHIG00000008580(FLRT3),ENSCHIG00000008671(ADORA3),ENSCHIG00000008729(MCOLN2),ENSCHIG00000010182(ADORA1),ENSCHIG00000011243(SPRED1),ENSCHIG00000012195(PRKG1),ENSCHIG00000013221(TEKT3),ENSCHIG00000013840(DIXDC1),ENSCHIG00000015119(PIK3C2A),ENSCHIG00000015403(CXCL10),ENSCHIG0…
BP	GO:0050866	negative regulation of cell activation	1	9	10	130	0.0340234	0.336054	ENSCHIG00000019209(SCRIB)	ENSCHIG00000012195(PRKG1),ENSCHIG00000016288(SERPINE2),ENSCHIG00000016588(ATM),ENSCHIG00000018429(BANK1),ENSCHIG00000020076(CD84),ENSCHIG00000020923(ANXA1),ENSCHIG00000022609(GPNMB),ENSCHIG00000024438(PDCD1LG2),ENSCHIG00000026501
BP	GO:0120035	regulation of plasma membrane bounded cell projection organization	8	14	22	365	0.0340998	0.336054	ENSCHIG00000000579(SEMA4D),ENSCHIG00000010560(MAG),ENSCHIG00000010670(NTRK3),ENSCHIG00000012234(PLXNB3),ENSCHIG00000016390(MOB2),ENSCHIG00000022297(SRCIN1),ENSCHIG00000026195(SCN1B),ENSCHIG00000027103(LIMK1)	ENSCHIG00000000510(MAP2),ENSCHIG00000006664(DZIP1),ENSCHIG00000008094(TREM2),ENSCHIG00000008681,ENSCHIG00000009097(CRABP2),ENSCHIG00000010202(PRRX1),ENSCHIG00000010429(BMP5),ENSCHIG00000015544(EPHA3),ENSCHIG00000017316(LPAR3),ENSCHIG00000018339(DPYSL3),ENSCHIG00000019450(MT3),ENSCHIG00000020429(CEP135),ENSCHIG00000020693(EPHA7),ENSCHIG00000024919(DOCK11)
MF	GO:0019210	kinase inhibitor activity	2	3	5	47	0.0342358	0.280357	ENSCHIG00000006042(CDKN1A),ENSCHIG00000011756(INCA1)	ENSCHIG00000011243(SPRED1),ENSCHIG00000015370(PKIB),ENSCHIG00000025667(PRKAR2B)
BP	GO:0031667	response to nutrient levels	6	7	13	186	0.0342432	0.336054	ENSCHIG00000006042(CDKN1A),ENSCHIG00000009793(MYOD1),ENSCHIG00000018901(ULK1),ENSCHIG00000022203(MAP1LC3A),ENSCHIG00000023888(PIM1),ENSCHIG00000026576(WNT4)	ENSCHIG00000008249(POSTN),ENSCHIG00000014991(WRN),ENSCHIG00000016017(STK26),ENSCHIG00000019018(AOC1),ENSCHIG00000025278(NUCB2),ENSCHIG00000025523(SESN3),ENSCHIG00000026821
BP	GO:0006355	regulation of DNA-templated transcription	50	61	111	2380	0.034575	0.336054	ENSCHIG00000000455(MYOZ1),ENSCHIG00000000579(SEMA4D),ENSCHIG00000001200(NFKBIL1),ENSCHIG00000002525(IRF2BP1),ENSCHIG00000003296(FOSB),ENSCHIG00000003321(RGS14),ENSCHIG00000003732(TNNI2),ENSCHIG00000005605(MAFA),ENSCHIG00000007493(ZBTB42),ENSCHIG00000007846(JUNB),ENSCHIG00000007994(IER2),ENSCHIG00000009349(NFIL3),ENSCHIG00000009445(HSF1),ENSCHIG00000009793(MYOD1),ENSCHIG00000011122(TP73),ENSCHIG00…	ENSCHIG00000001570(MLLT11),ENSCHIG00000008199(HOXA13),ENSCHIG00000008671(ADORA3),ENSCHIG00000010202(PRRX1),ENSCHIG00000010357(ZNF484),ENSCHIG00000010429(BMP5),ENSCHIG00000010691,ENSCHIG00000010694(NR2F1),ENSCHIG00000011870(MDFIC),ENSCHIG00000011930(CAMK4),ENSCHIG00000012179(ETV1),ENSCHIG00000012340(NLRC4),ENSCHIG00000012436,ENSCHIG00000012498(TOP2A),ENSCHIG00000012706(LMCD1),ENSCHIG00000012827(TF…
BP	GO:0051965	positive regulation of synapse assembly	2	3	5	46	0.0346793	0.336054	ENSCHIG00000000579(SEMA4D),ENSCHIG00000010670(NTRK3)	ENSCHIG00000008580(FLRT3),ENSCHIG00000008681,ENSCHIG00000012067(LRRN3)
BP	GO:0046660	female sex differentiation	3	4	7	78	0.0348104	0.336054	ENSCHIG00000019296(ARID5B),ENSCHIG00000021723(STAT5B),ENSCHIG00000026576(WNT4)	ENSCHIG00000005935(LHCGR),ENSCHIG00000015764(ZFPM2),ENSCHIG00000016588(ATM),ENSCHIG00000024172(GAS2)
BP	GO:0007154	cell communication	71	146	217	4941	0.0348129	0.336054	ENSCHIG00000000455(MYOZ1),ENSCHIG00000000579(SEMA4D),ENSCHIG00000001027(FZD9),ENSCHIG00000001200(NFKBIL1),ENSCHIG00000002914(ASB12),ENSCHIG00000003321(RGS14),ENSCHIG00000005138(PGAM2),ENSCHIG00000005605(MAFA),ENSCHIG00000005791(GJC3),ENSCHIG00000006042(CDKN1A),ENSCHIG00000006768(CSF3R),ENSCHIG00000007733(GJB1),ENSCHIG00000008697(DUSP7),ENSCHIG00000008869(RGS8),ENSCHIG00000009445(HSF1),ENSCHIG0000…	ENSCHIG00000001025,ENSCHIG00000001570(MLLT11),ENSCHIG00000002408,ENSCHIG00000003129(RAPGEF5),ENSCHIG00000004220(SPRY4),ENSCHIG00000004524(CDK14),ENSCHIG00000005457(CACNA1B),ENSCHIG00000005867(FIGNL1),ENSCHIG00000005935(LHCGR),ENSCHIG00000006052(SCN3B),ENSCHIG00000006461(ADCYAP1R1),ENSCHIG00000006621(GNA15),ENSCHIG00000006664(DZIP1),ENSCHIG00000007570(GPR34),ENSCHIG00000007611(C3AR1),ENSCHIG000000…
CC	GO:0005767	secondary lysosome	2	0	2	8	0.0348307	0.317348	ENSCHIG00000022203(MAP1LC3A),ENSCHIG00000022932(SQSTM1)	-
CC	GO:0061702	inflammasome complex	0	2	2	8	0.0348307	0.317348	-	ENSCHIG00000012340(NLRC4),ENSCHIG00000013458
MF	GO:0005501	retinoid binding	1	2	3	19	0.0351089	0.280357	ENSCHIG00000017070(CYP26B1)	ENSCHIG00000009097(CRABP2),ENSCHIG00000017391(SERPINA5)
MF	GO:0019840	isoprenoid binding	1	2	3	19	0.0351089	0.280357	ENSCHIG00000017070(CYP26B1)	ENSCHIG00000009097(CRABP2),ENSCHIG00000017391(SERPINA5)
CC	GO:0015630	microtubule cytoskeleton	11	34	45	896	0.0351616	0.317348	ENSCHIG00000003321(RGS14),ENSCHIG00000006791(CAMSAP3),ENSCHIG00000009445(HSF1),ENSCHIG00000010808(KNTC1),ENSCHIG00000011122(TP73),ENSCHIG00000012216(CEP131),ENSCHIG00000015774(CEP72),ENSCHIG00000018835(KIAA0753),ENSCHIG00000019264,ENSCHIG00000026094(NUAK1),ENSCHIG00000026513(KLHL21)	ENSCHIG00000000510(MAP2),ENSCHIG00000001570(MLLT11),ENSCHIG00000006664(DZIP1),ENSCHIG00000006920(DYNLT3),ENSCHIG00000009138(BBOF1),ENSCHIG00000009318(KIF24),ENSCHIG00000010212(HNMT),ENSCHIG00000012498(TOP2A),ENSCHIG00000012868(HECW2),ENSCHIG00000013221(TEKT3),ENSCHIG00000013299(MPHOSPH9),ENSCHIG00000013402(CEP57),ENSCHIG00000013972(ITGB6),ENSCHIG00000014573(CDC14A),ENSCHIG00000014991(WRN),ENSCHIG…
BP	GO:0008543	fibroblast growth factor receptor signaling pathway	1	5	6	62	0.0357224	0.336054	ENSCHIG00000026576(WNT4)	ENSCHIG00000008580(FLRT3),ENSCHIG00000013402(CEP57),ENSCHIG00000015932(FAT4),ENSCHIG00000016324(APLN),ENSCHIG00000020738(FGF9)
BP	GO:0032612	interleukin-1 production	1	5	6	62	0.0357224	0.336054	ENSCHIG00000022705(EGR1)	ENSCHIG00000011241(GBP5),ENSCHIG00000012340(NLRC4),ENSCHIG00000013458,ENSCHIG00000016625(TLR8),ENSCHIG00000020923(ANXA1)
BP	GO:0043242	negative regulation of protein-containing complex disassembly	2	4	6	62	0.0357224	0.336054	ENSCHIG00000007211(LMOD1),ENSCHIG00000023166(TMOD4)	ENSCHIG00000014472(SCIN),ENSCHIG00000017564(MAP6D1),ENSCHIG00000018943(BMERB1),ENSCHIG00000026369(LIMA1)
MF	GO:0004862	cAMP-dependent protein kinase inhibitor activity	0	2	2	8	0.0357726	0.280357	-	ENSCHIG00000015370(PKIB),ENSCHIG00000025667(PRKAR2B)
MF	GO:0008046	axon guidance receptor activity	0	2	2	8	0.0357726	0.280357	-	ENSCHIG00000001025,ENSCHIG00000020693(EPHA7)
MF	GO:0008603	cAMP-dependent protein kinase regulator activity	0	2	2	8	0.0357726	0.280357	-	ENSCHIG00000015370(PKIB),ENSCHIG00000025667(PRKAR2B)
MF	GO:0045499	chemorepellent activity	0	2	2	8	0.0357726	0.280357	-	ENSCHIG00000008580(FLRT3),ENSCHIG00000020693(EPHA7)
MF	GO:1901338	catecholamine binding	2	0	2	8	0.0357726	0.280357	ENSCHIG00000016990(GPR143),ENSCHIG00000024371(DRD1)	-
BP	GO:0048812	neuron projection morphogenesis	8	15	23	388	0.036178	0.336054	ENSCHIG00000000579(SEMA4D),ENSCHIG00000010670(NTRK3),ENSCHIG00000015568(ISL2),ENSCHIG00000018901(ULK1),ENSCHIG00000022297(SRCIN1),ENSCHIG00000023346(CPNE9),ENSCHIG00000026195(SCN1B),ENSCHIG00000027103(LIMK1)	ENSCHIG00000000421(B4GALT6),ENSCHIG00000000510(MAP2),ENSCHIG00000001025,ENSCHIG00000008580(FLRT3),ENSCHIG00000008681,ENSCHIG00000009097(CRABP2),ENSCHIG00000012179(ETV1),ENSCHIG00000012534(UNC5B),ENSCHIG00000013804(RIMS2),ENSCHIG00000016980,ENSCHIG00000017316(LPAR3),ENSCHIG00000018077(CNTN4),ENSCHIG00000019450(MT3),ENSCHIG00000020693(EPHA7),ENSCHIG00000024289
BP	GO:0051346	negative regulation of hydrolase activity	10	9	19	306	0.0362222	0.336054	ENSCHIG00000000455(MYOZ1),ENSCHIG00000000579(SEMA4D),ENSCHIG00000006791(CAMSAP3),ENSCHIG00000010613(CST6),ENSCHIG00000012234(PLXNB3),ENSCHIG00000013059(PPP1R27),ENSCHIG00000013673(PPP1R1A),ENSCHIG00000017983(GPX1),ENSCHIG00000018803(SH2D4A),ENSCHIG00000021684(PPP1R15A)	ENSCHIG00000008378(ELFN2),ENSCHIG00000011243(SPRED1),ENSCHIG00000016288(SERPINE2),ENSCHIG00000017391(SERPINA5),ENSCHIG00000019450(MT3),ENSCHIG00000022242(CD109),ENSCHIG00000023391(CSRNP3),ENSCHIG00000024283(TNFAIP8),ENSCHIG00000026258(LXN)
BP	GO:0014888	striated muscle adaptation	3	1	4	32	0.0365367	0.336054	ENSCHIG00000000455(MYOZ1),ENSCHIG00000009793(MYOD1),ENSCHIG00000013756(ACTN3)	ENSCHIG00000020027(GTF2IRD1)
BP	GO:0032732	positive regulation of interleukin-1 production	1	3	4	32	0.0365367	0.336054	ENSCHIG00000022705(EGR1)	ENSCHIG00000012340(NLRC4),ENSCHIG00000013458,ENSCHIG00000016625(TLR8)
BP	GO:0042267	natural killer cell mediated cytotoxicity	1	3	4	32	0.0365367	0.336054	ENSCHIG00000021723(STAT5B)	ENSCHIG00000007718(RAB27A),ENSCHIG00000020991(IL18),ENSCHIG00000022793(IL12A)
BP	GO:0042698	ovulation cycle	2	2	4	32	0.0365367	0.336054	ENSCHIG00000021723(STAT5B),ENSCHIG00000022705(EGR1)	ENSCHIG00000005935(LHCGR),ENSCHIG00000024172(GAS2)
BP	GO:0050918	positive chemotaxis	3	1	4	32	0.0365367	0.336054	ENSCHIG00000010670(NTRK3),ENSCHIG00000012234(PLXNB3),ENSCHIG00000019209(SCRIB)	ENSCHIG00000015403(CXCL10)
BP	GO:1990830	cellular response to leukemia inhibitory factor	1	6	7	79	0.0369449	0.336054	ENSCHIG00000019296(ARID5B)	ENSCHIG00000004220(SPRY4),ENSCHIG00000018186(PIGA),ENSCHIG00000018772(PRDM5),ENSCHIG00000019727(CTH),ENSCHIG00000021478(SNX10),ENSCHIG00000027016(TFRC)
CC	GO:0099512	supramolecular fiber	15	17	32	603	0.0369785	0.317348	ENSCHIG00000000189(FAM83H),ENSCHIG00000003732(TNNI2),ENSCHIG00000006791(CAMSAP3),ENSCHIG00000007211(LMOD1),ENSCHIG00000007239(TNNT3),ENSCHIG00000009793(MYOD1),ENSCHIG00000010571(TNNC2),ENSCHIG00000010808(KNTC1),ENSCHIG00000011217(AK1),ENSCHIG00000013756(ACTN3),ENSCHIG00000014164(RYR1),ENSCHIG00000018745(KRT8),ENSCHIG00000020204,ENSCHIG00000023166(TMOD4),ENSCHIG00000026513(KLHL21)	ENSCHIG00000000510(MAP2),ENSCHIG00000008403(MYOM3),ENSCHIG00000012424(COL11A1),ENSCHIG00000013402(CEP57),ENSCHIG00000015758(CFL2),ENSCHIG00000015900(MYO3A),ENSCHIG00000017409(SMPX),ENSCHIG00000017564(MAP6D1),ENSCHIG00000019803,ENSCHIG00000020704(TNNT2),ENSCHIG00000020923(ANXA1),ENSCHIG00000023432(KIF20A),ENSCHIG00000023478(KIF6),ENSCHIG00000023831(LUM),ENSCHIG00000024000(DNM1L),ENSCHIG00000024586…
BP	GO:0031323	regulation of cellular metabolic process	78	95	173	3874	0.0370991	0.336054	ENSCHIG00000000455(MYOZ1),ENSCHIG00000000579(SEMA4D),ENSCHIG00000001200(NFKBIL1),ENSCHIG00000002525(IRF2BP1),ENSCHIG00000003296(FOSB),ENSCHIG00000003321(RGS14),ENSCHIG00000003732(TNNI2),ENSCHIG00000004603(DEPP1),ENSCHIG00000005275(GUCA2A),ENSCHIG00000005605(MAFA),ENSCHIG00000006042(CDKN1A),ENSCHIG00000006791(CAMSAP3),ENSCHIG00000007493(ZBTB42),ENSCHIG00000007846(JUNB),ENSCHIG00000007994(IER2),ENS…	ENSCHIG00000001570(MLLT11),ENSCHIG00000004220(SPRY4),ENSCHIG00000005867(FIGNL1),ENSCHIG00000005935(LHCGR),ENSCHIG00000007718(RAB27A),ENSCHIG00000008094(TREM2),ENSCHIG00000008199(HOXA13),ENSCHIG00000008378(ELFN2),ENSCHIG00000008671(ADORA3),ENSCHIG00000010202(PRRX1),ENSCHIG00000010357(ZNF484),ENSCHIG00000010429(BMP5),ENSCHIG00000010691,ENSCHIG00000010694(NR2F1),ENSCHIG00000011243(SPRED1),ENSCHIG000…
BP	GO:0006898	receptor-mediated endocytosis	2	8	10	132	0.0372001	0.336054	ENSCHIG00000014709(MICALL1),ENSCHIG00000019677(ACHE)	ENSCHIG00000010637(PLA2R1),ENSCHIG00000011250(MSR1),ENSCHIG00000012827(TFR2),ENSCHIG00000016324(APLN),ENSCHIG00000021555(GRK3),ENSCHIG00000023775(MRC1),ENSCHIG00000027016(TFRC),ENSCHIG00000027141
BP	GO:0042594	response to starvation	5	4	9	114	0.037349	0.336054	ENSCHIG00000006042(CDKN1A),ENSCHIG00000009793(MYOD1),ENSCHIG00000018901(ULK1),ENSCHIG00000022203(MAP1LC3A),ENSCHIG00000026576(WNT4)	ENSCHIG00000014991(WRN),ENSCHIG00000016017(STK26),ENSCHIG00000019018(AOC1),ENSCHIG00000025523(SESN3)
BP	GO:0002825	regulation of T-helper 1 type immune response	0	3	3	19	0.03746	0.336054	-	ENSCHIG00000017390(IL1RL1),ENSCHIG00000020923(ANXA1),ENSCHIG00000020991(IL18)
BP	GO:0030947	regulation of vascular endothelial growth factor receptor signaling pathway	1	2	3	19	0.03746	0.336054	ENSCHIG00000022731(CADM4)	ENSCHIG00000019450(MT3),ENSCHIG00000020738(FGF9)
BP	GO:0042311	vasodilation	2	1	3	19	0.03746	0.336054	ENSCHIG00000017983(GPX1),ENSCHIG00000024371(DRD1)	ENSCHIG00000012195(PRKG1)
BP	GO:0001787	natural killer cell proliferation	1	1	2	8	0.0375001	0.336054	ENSCHIG00000021723(STAT5B)	ENSCHIG00000020991(IL18)
BP	GO:0014874	response to stimulus involved in regulation of muscle adaptation	2	0	2	8	0.0375001	0.336054	ENSCHIG00000013756(ACTN3),ENSCHIG00000023341(PRKAG3)	-
BP	GO:0031442	positive regulation of mRNA 3'-end processing	1	1	2	8	0.0375001	0.336054	ENSCHIG00000009445(HSF1)	ENSCHIG00000026000(CPEB1)
BP	GO:0032351	negative regulation of hormone metabolic process	1	1	2	8	0.0375001	0.336054	ENSCHIG00000026576(WNT4)	ENSCHIG00000010429(BMP5)
BP	GO:0032352	positive regulation of hormone metabolic process	2	0	2	8	0.0375001	0.336054	ENSCHIG00000022705(EGR1),ENSCHIG00000026576(WNT4)	-
BP	GO:0032353	negative regulation of hormone biosynthetic process	1	1	2	8	0.0375001	0.336054	ENSCHIG00000026576(WNT4)	ENSCHIG00000010429(BMP5)
BP	GO:0032927	positive regulation of activin receptor signaling pathway	1	1	2	8	0.0375001	0.336054	ENSCHIG00000013125(ACVR2B)	ENSCHIG00000020738(FGF9)
BP	GO:0034309	primary alcohol biosynthetic process	1	1	2	8	0.0375001	0.336054	ENSCHIG00000026576(WNT4)	ENSCHIG00000010429(BMP5)
BP	GO:0035744	T-helper 1 cell cytokine production	0	2	2	8	0.0375001	0.336054	-	ENSCHIG00000020991(IL18),ENSCHIG00000022793(IL12A)
BP	GO:0048385	regulation of retinoic acid receptor signaling pathway	1	1	2	8	0.0375001	0.336054	ENSCHIG00000017070(CYP26B1)	ENSCHIG00000009097(CRABP2)
BP	GO:0051132	NK T cell activation	0	2	2	8	0.0375001	0.336054	-	ENSCHIG00000020991(IL18),ENSCHIG00000022793(IL12A)
BP	GO:0055089	fatty acid homeostasis	0	2	2	8	0.0375001	0.336054	-	ENSCHIG00000020572(GPAM),ENSCHIG00000024327(GOT1)
BP	GO:0071880	adenylate cyclase-activating adrenergic receptor signaling pathway	0	2	2	8	0.0375001	0.336054	-	ENSCHIG00000011759(PLN),ENSCHIG00000026437(ARRDC3)
BP	GO:0090309	positive regulation of DNA methylation-dependent heterochromatin formation	1	1	2	8	0.0375001	0.336054	ENSCHIG00000012441(TRIM28)	ENSCHIG00000018878(TASOR)
BP	GO:0030042	actin filament depolymerization	2	3	5	47	0.0375908	0.336054	ENSCHIG00000007211(LMOD1),ENSCHIG00000023166(TMOD4)	ENSCHIG00000014472(SCIN),ENSCHIG00000015758(CFL2),ENSCHIG00000026369(LIMA1)
BP	GO:1903317	regulation of protein maturation	2	3	5	47	0.0375908	0.336054	ENSCHIG00000024175(MELTF),ENSCHIG00000027044(TMEM98)	ENSCHIG00000012340(NLRC4),ENSCHIG00000012827(TFR2),ENSCHIG00000016288(SERPINE2)
BP	GO:0009991	response to extracellular stimulus	6	8	14	208	0.0377739	0.336054	ENSCHIG00000006042(CDKN1A),ENSCHIG00000009793(MYOD1),ENSCHIG00000018901(ULK1),ENSCHIG00000022203(MAP1LC3A),ENSCHIG00000023888(PIM1),ENSCHIG00000026576(WNT4)	ENSCHIG00000008249(POSTN),ENSCHIG00000014991(WRN),ENSCHIG00000016017(STK26),ENSCHIG00000016569(ASGR1),ENSCHIG00000019018(AOC1),ENSCHIG00000025278(NUCB2),ENSCHIG00000025523(SESN3),ENSCHIG00000026821
CC	GO:0005592	collagen type XI trimer	0	1	1	1	0.0380964	0.317348	-	ENSCHIG00000012424(COL11A1)
CC	GO:0005668	RNA polymerase transcription factor SL1 complex	0	1	1	1	0.0380964	0.317348	-	ENSCHIG00000026408(TAF1D)
CC	GO:0009330	DNA topoisomerase type II (double strand cut, ATP-hydrolyzing) complex	0	1	1	1	0.0380964	0.317348	-	ENSCHIG00000012498(TOP2A)
CC	GO:0014801	longitudinal sarcoplasmic reticulum	1	0	1	1	0.0380964	0.317348	ENSCHIG00000017124(DHRS7C)	-
CC	GO:0030892	mitotic cohesin complex	0	1	1	1	0.0380964	0.317348	-	ENSCHIG00000013638(SGO2)
CC	GO:0036024	protein C inhibitor-TMPRSS7 complex	0	1	1	1	0.0380964	0.317348	-	ENSCHIG00000017391(SERPINA5)
CC	GO:0036025	protein C inhibitor-TMPRSS11E complex	0	1	1	1	0.0380964	0.317348	-	ENSCHIG00000017391(SERPINA5)
CC	GO:0036026	protein C inhibitor-PLAT complex	0	1	1	1	0.0380964	0.317348	-	ENSCHIG00000017391(SERPINA5)
CC	GO:0036027	protein C inhibitor-PLAU complex	0	1	1	1	0.0380964	0.317348	-	ENSCHIG00000017391(SERPINA5)
CC	GO:0036028	protein C inhibitor-thrombin complex	0	1	1	1	0.0380964	0.317348	-	ENSCHIG00000017391(SERPINA5)
CC	GO:0036029	protein C inhibitor-KLK3 complex	0	1	1	1	0.0380964	0.317348	-	ENSCHIG00000017391(SERPINA5)
CC	GO:0036030	protein C inhibitor-plasma kallikrein complex	0	1	1	1	0.0380964	0.317348	-	ENSCHIG00000017391(SERPINA5)
CC	GO:0090534	calcium ion-transporting ATPase complex	0	1	1	1	0.0380964	0.317348	-	ENSCHIG00000011759(PLN)
CC	GO:0097181	protein C inhibitor-coagulation factor V complex	0	1	1	1	0.0380964	0.317348	-	ENSCHIG00000017391(SERPINA5)
CC	GO:0097182	protein C inhibitor-coagulation factor Xa complex	0	1	1	1	0.0380964	0.317348	-	ENSCHIG00000017391(SERPINA5)
CC	GO:0097183	protein C inhibitor-coagulation factor XI complex	0	1	1	1	0.0380964	0.317348	-	ENSCHIG00000017391(SERPINA5)
MF	GO:0001228	DNA-binding transcription activator activity, RNA polymerase II-specific	13	8	21	358	0.038456	0.280357	ENSCHIG00000003296(FOSB),ENSCHIG00000005605(MAFA),ENSCHIG00000007846(JUNB),ENSCHIG00000007994(IER2),ENSCHIG00000009793(MYOD1),ENSCHIG00000011122(TP73),ENSCHIG00000011957(MAFF),ENSCHIG00000014407(TFAP4),ENSCHIG00000017284(ZNF76),ENSCHIG00000019458(OSR2),ENSCHIG00000019922(MLXIP),ENSCHIG00000021723(STAT5B),ENSCHIG00000022705(EGR1)	ENSCHIG00000010202(PRRX1),ENSCHIG00000012179(ETV1),ENSCHIG00000020650(ESRRG),ENSCHIG00000022376(SATB2),ENSCHIG00000023391(CSRNP3),ENSCHIG00000023655(CARF),ENSCHIG00000024059(HLTF),ENSCHIG00000025909(ZNF750)
MF	GO:0002113	interleukin-33 binding	0	1	1	1	0.0386507	0.280357	-	ENSCHIG00000017390(IL1RL1)
MF	GO:0003844	1,4-alpha-glucan branching enzyme activity	0	1	1	1	0.0386507	0.280357	-	ENSCHIG00000025102(GBE1)
MF	GO:0004055	argininosuccinate synthase activity	1	0	1	1	0.0386507	0.280357	ENSCHIG00000017801(ASS1)	-
MF	GO:0004123	cystathionine gamma-lyase activity	0	1	1	1	0.0386507	0.280357	-	ENSCHIG00000019727(CTH)
MF	GO:0004164	diphthine synthase activity	0	1	1	1	0.0386507	0.280357	-	ENSCHIG00000022866(DPH5)
MF	GO:0004310	farnesyl-diphosphate farnesyltransferase activity	1	0	1	1	0.0386507	0.280357	ENSCHIG00000024342(FDFT1)	-
MF	GO:0004368	glycerol-3-phosphate dehydrogenase (quinone) activity	1	0	1	1	0.0386507	0.280357	ENSCHIG00000018054(GPD2)	-
MF	GO:0004876	complement component C3a receptor activity	0	1	1	1	0.0386507	0.280357	-	ENSCHIG00000007611(C3AR1)
MF	GO:0004964	luteinizing hormone receptor activity	0	1	1	1	0.0386507	0.280357	-	ENSCHIG00000005935(LHCGR)
MF	GO:0005309	creatine:sodium symporter activity	1	0	1	1	0.0386507	0.280357	ENSCHIG00000021442	-
MF	GO:0008119	thiopurine S-methyltransferase activity	0	1	1	1	0.0386507	0.280357	-	ENSCHIG00000005780(TPMT)
MF	GO:0008457	beta-galactosyl-N-acetylglucosaminylgalactosylglucosyl-ceramide beta-1,3-acetylglucosaminyltransferase activity	0	1	1	1	0.0386507	0.280357	-	ENSCHIG00000007874(B3GNT5)
MF	GO:0008700	4-hydroxy-2-oxoglutarate aldolase activity	0	1	1	1	0.0386507	0.280357	-	ENSCHIG00000018410(HOGA1)
MF	GO:0016404	15-hydroxyprostaglandin dehydrogenase (NAD+) activity	0	1	1	1	0.0386507	0.280357	-	ENSCHIG00000024739(HPGD)
MF	GO:0016901	oxidoreductase activity, acting on the CH-OH group of donors, quinone or similar compound as acceptor	1	0	1	1	0.0386507	0.280357	ENSCHIG00000018054(GPD2)	-
MF	GO:0018479	benzaldehyde dehydrogenase (NAD+) activity	0	1	1	1	0.0386507	0.280357	-	ENSCHIG00000025261(ALDH3A1)
MF	GO:0019115	benzaldehyde dehydrogenase [NAD(P)+] activity	0	1	1	1	0.0386507	0.280357	-	ENSCHIG00000025261(ALDH3A1)
MF	GO:0019834	phospholipase A2 inhibitor activity	0	1	1	1	0.0386507	0.280357	-	ENSCHIG00000020923(ANXA1)
MF	GO:0019912	cyclin-dependent protein kinase activating kinase activity	1	0	1	1	0.0386507	0.280357	ENSCHIG00000006042(CDKN1A)	-
MF	GO:0019975	interleukin-17 binding	0	1	1	1	0.0386507	0.280357	-	ENSCHIG00000022793(IL12A)
MF	GO:0031704	apelin receptor binding	0	1	1	1	0.0386507	0.280357	-	ENSCHIG00000016324(APLN)
MF	GO:0035472	choriogonadotropin hormone receptor activity	0	1	1	1	0.0386507	0.280357	-	ENSCHIG00000005935(LHCGR)
MF	GO:0035643	L-DOPA receptor activity	1	0	1	1	0.0386507	0.280357	ENSCHIG00000016990(GPR143)	-
MF	GO:0038106	choriogonadotropin hormone binding	0	1	1	1	0.0386507	0.280357	-	ENSCHIG00000005935(LHCGR)
MF	GO:0042163	interleukin-12 beta subunit binding	0	1	1	1	0.0386507	0.280357	-	ENSCHIG00000022793(IL12A)
MF	GO:0042945	D-serine transmembrane transporter activity	0	1	1	1	0.0386507	0.280357	-	ENSCHIG00000022473(SFXN1)
MF	GO:0043183	vascular endothelial growth factor receptor 1 binding	1	0	1	1	0.0386507	0.280357	ENSCHIG00000022731(CADM4)	-
MF	GO:0043812	phosphatidylinositol-4-phosphate phosphatase activity	0	1	1	1	0.0386507	0.280357	-	ENSCHIG00000018419(SACM1L)
MF	GO:0044540	L-cystine L-cysteine-lyase (deaminating)	0	1	1	1	0.0386507	0.280357	-	ENSCHIG00000019727(CTH)
MF	GO:0045513	interleukin-27 binding	0	1	1	1	0.0386507	0.280357	-	ENSCHIG00000022793(IL12A)
MF	GO:0045515	interleukin-18 receptor binding	0	1	1	1	0.0386507	0.280357	-	ENSCHIG00000020991(IL18)
MF	GO:0046539	histamine N-methyltransferase activity	0	1	1	1	0.0386507	0.280357	-	ENSCHIG00000010212(HNMT)
MF	GO:0046870	cadmium ion binding	0	1	1	1	0.0386507	0.280357	-	ENSCHIG00000019450(MT3)
MF	GO:0047066	phospholipid-hydroperoxide glutathione peroxidase activity	1	0	1	1	0.0386507	0.280357	ENSCHIG00000017983(GPX1)	-
MF	GO:0047933	glucose-1,6-bisphosphate synthase activity	1	0	1	1	0.0386507	0.280357	ENSCHIG00000025872(PGM2L1)	-
MF	GO:0048101	calmodulin-activated 3',5'-cyclic-GMP phosphodiesterase activity	0	1	1	1	0.0386507	0.280357	-	ENSCHIG00000024041(PDE1A)
MF	GO:0050121	N-acylglucosamine 2-epimerase activity	0	1	1	1	0.0386507	0.280357	-	ENSCHIG00000000246(RENBP)
MF	GO:0051021	GDP-dissociation inhibitor binding	1	0	1	1	0.0386507	0.280357	ENSCHIG00000012234(PLXNB3)	-
MF	GO:0051022	Rho GDP-dissociation inhibitor binding	1	0	1	1	0.0386507	0.280357	ENSCHIG00000012234(PLXNB3)	-
MF	GO:0051916	granulocyte colony-stimulating factor binding	1	0	1	1	0.0386507	0.280357	ENSCHIG00000006768(CSF3R)	-
MF	GO:0051996	squalene synthase activity	1	0	1	1	0.0386507	0.280357	ENSCHIG00000024342(FDFT1)	-
MF	GO:0052590	sn-glycerol-3-phosphate:ubiquinone oxidoreductase activity	1	0	1	1	0.0386507	0.280357	ENSCHIG00000018054(GPD2)	-
MF	GO:0052591	sn-glycerol-3-phosphate:ubiquinone-8 oxidoreductase activity	1	0	1	1	0.0386507	0.280357	ENSCHIG00000018054(GPD2)	-
MF	GO:0052597	diamine oxidase activity	0	1	1	1	0.0386507	0.280357	-	ENSCHIG00000019018(AOC1)
MF	GO:0052906	tRNA (guanine(37)-N(1))-methyltransferase activity	0	1	1	1	0.0386507	0.280357	-	ENSCHIG00000018801(TRMT5)
MF	GO:0061770	translation elongation factor binding	1	0	1	1	0.0386507	0.280357	ENSCHIG00000009445(HSF1)	-
MF	GO:0062069	GARP complex binding	0	1	1	1	0.0386507	0.280357	-	ENSCHIG00000002074(UHRF1BP1L)
MF	GO:0070337	3'-flap-structured DNA binding	0	1	1	1	0.0386507	0.280357	-	ENSCHIG00000014991(WRN)
MF	GO:0070856	myosin VI light chain binding	0	1	1	1	0.0386507	0.280357	-	ENSCHIG00000026372(IQGAP3)
MF	GO:0072544	L-DOPA binding	1	0	1	1	0.0386507	0.280357	ENSCHIG00000016990(GPR143)	-
MF	GO:0080146	L-cysteine desulfhydrase activity	0	1	1	1	0.0386507	0.280357	-	ENSCHIG00000019727(CTH)
MF	GO:0102420	sn-1-glycerol-3-phosphate C16:0-DCA-CoA acyl transferase activity	0	1	1	1	0.0386507	0.280357	-	ENSCHIG00000020572(GPAM)
MF	GO:0102752	1,4-alpha-glucan branching enzyme activity (using a glucosylated glycogenin as primer for glycogen synthesis)	0	1	1	1	0.0386507	0.280357	-	ENSCHIG00000025102(GBE1)
MF	GO:0106177	cyclic-GMP-AMP hydrolase activity	0	1	1	1	0.0386507	0.280357	-	ENSCHIG00000024664(ENPP1)
CC	GO:0034706	sodium channel complex	1	2	3	20	0.0387166	0.317348	ENSCHIG00000026195(SCN1B)	ENSCHIG00000006052(SCN3B),ENSCHIG00000016974(SCN3A)
CC	GO:0097546	ciliary base	0	3	3	20	0.0387166	0.317348	-	ENSCHIG00000015050(NEK8),ENSCHIG00000025667(PRKAR2B),ENSCHIG00000025987(C8orf37)
BP	GO:0031344	regulation of cell projection organization	8	14	22	370	0.0387182	0.336054	ENSCHIG00000000579(SEMA4D),ENSCHIG00000010560(MAG),ENSCHIG00000010670(NTRK3),ENSCHIG00000012234(PLXNB3),ENSCHIG00000016390(MOB2),ENSCHIG00000022297(SRCIN1),ENSCHIG00000026195(SCN1B),ENSCHIG00000027103(LIMK1)	ENSCHIG00000000510(MAP2),ENSCHIG00000006664(DZIP1),ENSCHIG00000008094(TREM2),ENSCHIG00000008681,ENSCHIG00000009097(CRABP2),ENSCHIG00000010202(PRRX1),ENSCHIG00000010429(BMP5),ENSCHIG00000015544(EPHA3),ENSCHIG00000017316(LPAR3),ENSCHIG00000018339(DPYSL3),ENSCHIG00000019450(MT3),ENSCHIG00000020429(CEP135),ENSCHIG00000020693(EPHA7),ENSCHIG00000024919(DOCK11)
BP	GO:0042098	T cell proliferation	3	7	10	133	0.0388631	0.336054	ENSCHIG00000019209(SCRIB),ENSCHIG00000021723(STAT5B),ENSCHIG00000026576(WNT4)	ENSCHIG00000020572(GPAM),ENSCHIG00000020923(ANXA1),ENSCHIG00000020991(IL18),ENSCHIG00000022609(GPNMB),ENSCHIG00000022793(IL12A),ENSCHIG00000024438(PDCD1LG2),ENSCHIG00000027016(TFRC)
CC	GO:0099081	supramolecular polymer	15	17	32	606	0.0391526	0.317348	ENSCHIG00000000189(FAM83H),ENSCHIG00000003732(TNNI2),ENSCHIG00000006791(CAMSAP3),ENSCHIG00000007211(LMOD1),ENSCHIG00000007239(TNNT3),ENSCHIG00000009793(MYOD1),ENSCHIG00000010571(TNNC2),ENSCHIG00000010808(KNTC1),ENSCHIG00000011217(AK1),ENSCHIG00000013756(ACTN3),ENSCHIG00000014164(RYR1),ENSCHIG00000018745(KRT8),ENSCHIG00000020204,ENSCHIG00000023166(TMOD4),ENSCHIG00000026513(KLHL21)	ENSCHIG00000000510(MAP2),ENSCHIG00000008403(MYOM3),ENSCHIG00000012424(COL11A1),ENSCHIG00000013402(CEP57),ENSCHIG00000015758(CFL2),ENSCHIG00000015900(MYO3A),ENSCHIG00000017409(SMPX),ENSCHIG00000017564(MAP6D1),ENSCHIG00000019803,ENSCHIG00000020704(TNNT2),ENSCHIG00000020923(ANXA1),ENSCHIG00000023432(KIF20A),ENSCHIG00000023478(KIF6),ENSCHIG00000023831(LUM),ENSCHIG00000024000(DNM1L),ENSCHIG00000024586…
BP	GO:1990823	response to leukemia inhibitory factor	1	6	7	80	0.0391638	0.336054	ENSCHIG00000019296(ARID5B)	ENSCHIG00000004220(SPRY4),ENSCHIG00000018186(PIGA),ENSCHIG00000018772(PRDM5),ENSCHIG00000019727(CTH),ENSCHIG00000021478(SNX10),ENSCHIG00000027016(TFRC)
CC	GO:0005813	centrosome	6	19	25	451	0.0394541	0.317348	ENSCHIG00000003321(RGS14),ENSCHIG00000006791(CAMSAP3),ENSCHIG00000009445(HSF1),ENSCHIG00000012216(CEP131),ENSCHIG00000015774(CEP72),ENSCHIG00000018835(KIAA0753)	ENSCHIG00000006664(DZIP1),ENSCHIG00000010212(HNMT),ENSCHIG00000013402(CEP57),ENSCHIG00000013972(ITGB6),ENSCHIG00000014573(CDC14A),ENSCHIG00000014991(WRN),ENSCHIG00000015650(TMEM67),ENSCHIG00000016771(TRAF5),ENSCHIG00000019091(MZT1),ENSCHIG00000019613(IFT81),ENSCHIG00000020429(CEP135),ENSCHIG00000021478(SNX10),ENSCHIG00000021972(PKHD1),ENSCHIG00000024586(DYNC1LI1),ENSCHIG00000024872(IFT80),ENSCHIG…
BP	GO:0014706	striated muscle tissue development	5	6	11	152	0.0396151	0.336054	ENSCHIG00000011122(TP73),ENSCHIG00000017086(MYLK2),ENSCHIG00000020204,ENSCHIG00000023888(PIM1),ENSCHIG00000026310(FZD7)	ENSCHIG00000011759(PLN),ENSCHIG00000015764(ZFPM2),ENSCHIG00000017918(ADAMTS9),ENSCHIG00000020704(TNNT2),ENSCHIG00000020738(FGF9),ENSCHIG00000022001(EYA1)
BP	GO:0000053	argininosuccinate metabolic process	1	0	1	1	0.0396534	0.336054	ENSCHIG00000017801(ASS1)	-
BP	GO:0001572	lactosylceramide biosynthetic process	0	1	1	1	0.0396534	0.336054	-	ENSCHIG00000000421(B4GALT6)
BP	GO:0001695	histamine catabolic process	0	1	1	1	0.0396534	0.336054	-	ENSCHIG00000010212(HNMT)
BP	GO:0001715	ectodermal cell fate specification	1	0	1	1	0.0396534	0.336054	ENSCHIG00000026310(FZD7)	-
BP	GO:0001788	antibody-dependent cellular cytotoxicity	0	1	1	1	0.0396534	0.336054	-	ENSCHIG00000027141
BP	GO:0002470	plasmacytoid dendritic cell antigen processing and presentation	0	1	1	1	0.0396534	0.336054	-	ENSCHIG00000023034(CLEC4A)
BP	GO:0003065	positive regulation of heart rate by epinephrine	1	0	1	1	0.0396534	0.336054	ENSCHIG00000020204	-
BP	GO:0003345	proepicardium cell migration involved in pericardium morphogenesis	0	1	1	1	0.0396534	0.336054	-	ENSCHIG00000008580(FLRT3)
BP	GO:0006581	acetylcholine catabolic process	1	0	1	1	0.0396534	0.336054	ENSCHIG00000019677(ACHE)	-
BP	GO:0007518	myoblast fate determination	1	0	1	1	0.0396534	0.336054	ENSCHIG00000009793(MYOD1)	-
BP	GO:0010070	zygote asymmetric cell division	1	0	1	1	0.0396534	0.336054	ENSCHIG00000003321(RGS14)	-
BP	GO:0014886	transition between slow and fast fiber	0	1	1	1	0.0396534	0.336054	-	ENSCHIG00000020027(GTF2IRD1)
BP	GO:0015829	valine transport	1	0	1	1	0.0396534	0.336054	ENSCHIG00000007220(SLC7A8)	-
BP	GO:0016256	N-glycan processing to lysosome	0	1	1	1	0.0396534	0.336054	-	ENSCHIG00000024196(GNPTAB)
BP	GO:0018009	N-terminal peptidyl-L-cysteine N-palmitoylation	0	1	1	1	0.0396534	0.336054	-	ENSCHIG00000017564(MAP6D1)
BP	GO:0018272	protein-pyridoxal-5-phosphate linkage via peptidyl-N6-pyridoxal phosphate-L-lysine	0	1	1	1	0.0396534	0.336054	-	ENSCHIG00000019727(CTH)
BP	GO:0018352	protein-pyridoxal-5-phosphate linkage	0	1	1	1	0.0396534	0.336054	-	ENSCHIG00000019727(CTH)
BP	GO:0019470	4-hydroxyproline catabolic process	0	1	1	1	0.0396534	0.336054	-	ENSCHIG00000018410(HOGA1)
BP	GO:0019471	4-hydroxyproline metabolic process	0	1	1	1	0.0396534	0.336054	-	ENSCHIG00000018410(HOGA1)
BP	GO:0021822	negative regulation of cell motility involved in cerebral cortex radial glia guided migration	0	1	1	1	0.0396534	0.336054	-	ENSCHIG00000018943(BMERB1)
BP	GO:0030237	female sex determination	1	0	1	1	0.0396534	0.336054	ENSCHIG00000026576(WNT4)	-
BP	GO:0031651	negative regulation of heat generation	0	1	1	1	0.0396534	0.336054	-	ENSCHIG00000026437(ARRDC3)
BP	GO:0031945	positive regulation of glucocorticoid metabolic process	1	0	1	1	0.0396534	0.336054	ENSCHIG00000026576(WNT4)	-
BP	GO:0031948	positive regulation of glucocorticoid biosynthetic process	1	0	1	1	0.0396534	0.336054	ENSCHIG00000026576(WNT4)	-
BP	GO:0032458	slow endocytic recycling	1	0	1	1	0.0396534	0.336054	ENSCHIG00000014709(MICALL1)	-
BP	GO:0032685	negative regulation of granulocyte macrophage colony-stimulating factor production	0	1	1	1	0.0396534	0.336054	-	ENSCHIG00000020076(CD84)
BP	GO:0032701	negative regulation of interleukin-18 production	0	1	1	1	0.0396534	0.336054	-	ENSCHIG00000020076(CD84)
BP	GO:0033609	oxalate metabolic process	0	1	1	1	0.0396534	0.336054	-	ENSCHIG00000018410(HOGA1)
BP	GO:0034158	toll-like receptor 8 signaling pathway	0	1	1	1	0.0396534	0.336054	-	ENSCHIG00000016625(TLR8)
BP	GO:0034478	phosphatidylglycerol catabolic process	0	1	1	1	0.0396534	0.336054	-	ENSCHIG00000026282(PLA2G4A)
BP	GO:0035853	chromosome passenger complex localization to spindle midzone	1	0	1	1	0.0396534	0.336054	ENSCHIG00000026513(KLHL21)	-
BP	GO:0035874	cellular response to copper ion starvation	0	1	1	1	0.0396534	0.336054	-	ENSCHIG00000019018(AOC1)
BP	GO:0035887	aortic smooth muscle cell differentiation	0	1	1	1	0.0396534	0.336054	-	ENSCHIG00000019727(CTH)
BP	GO:0035981	tongue muscle cell differentiation	1	0	1	1	0.0396534	0.336054	ENSCHIG00000017070(CYP26B1)	-
BP	GO:0036331	avascular cornea development in camera-type eye	0	1	1	1	0.0396534	0.336054	-	ENSCHIG00000010760(ANGPTL7)
BP	GO:0036496	regulation of translational initiation by eIF2 alpha dephosphorylation	1	0	1	1	0.0396534	0.336054	ENSCHIG00000021684(PPP1R15A)	-
BP	GO:0036497	eIF2alpha dephosphorylation in response to endoplasmic reticulum stress	1	0	1	1	0.0396534	0.336054	ENSCHIG00000021684(PPP1R15A)	-
BP	GO:0038118	C-C chemokine receptor CCR7 signaling pathway	0	1	1	1	0.0396534	0.336054	-	ENSCHIG00000008094(TREM2)
BP	GO:0042628	mating plug formation	0	1	1	1	0.0396534	0.336054	-	ENSCHIG00000016288(SERPINE2)
BP	GO:0042665	regulation of ectodermal cell fate specification	1	0	1	1	0.0396534	0.336054	ENSCHIG00000026310(FZD7)	-
BP	GO:0042666	negative regulation of ectodermal cell fate specification	1	0	1	1	0.0396534	0.336054	ENSCHIG00000026310(FZD7)	-
BP	GO:0042700	luteinizing hormone signaling pathway	0	1	1	1	0.0396534	0.336054	-	ENSCHIG00000005935(LHCGR)
BP	GO:0043316	cytotoxic T cell degranulation	0	1	1	1	0.0396534	0.336054	-	ENSCHIG00000007718(RAB27A)
BP	GO:0043417	negative regulation of skeletal muscle tissue regeneration	1	0	1	1	0.0396534	0.336054	ENSCHIG00000000455(MYOZ1)	-
BP	GO:0044524	protein sulfhydration	0	1	1	1	0.0396534	0.336054	-	ENSCHIG00000019727(CTH)
BP	GO:0046449	creatinine metabolic process	0	1	1	1	0.0396534	0.336054	-	ENSCHIG00000018324(MME)
BP	GO:0046478	lactosylceramide metabolic process	0	1	1	1	0.0396534	0.336054	-	ENSCHIG00000000421(B4GALT6)
BP	GO:0048687	positive regulation of sprouting of injured axon	1	0	1	1	0.0396534	0.336054	ENSCHIG00000010670(NTRK3)	-
BP	GO:0048691	positive regulation of axon extension involved in regeneration	1	0	1	1	0.0396534	0.336054	ENSCHIG00000010670(NTRK3)	-
BP	GO:0052805	imidazole-containing compound catabolic process	0	1	1	1	0.0396534	0.336054	-	ENSCHIG00000010212(HNMT)
BP	GO:0060183	apelin receptor signaling pathway	0	1	1	1	0.0396534	0.336054	-	ENSCHIG00000016324(APLN)
BP	GO:0060542	regulation of strand invasion	0	1	1	1	0.0396534	0.336054	-	ENSCHIG00000014991(WRN)
BP	GO:0060739	mesenchymal-epithelial cell signaling involved in prostate gland development	0	1	1	1	0.0396534	0.336054	-	ENSCHIG00000020744(TNC)
BP	GO:0061107	seminal vesicle development	0	1	1	1	0.0396534	0.336054	-	ENSCHIG00000016288(SERPINE2)
BP	GO:0061108	seminal vesicle epithelium development	0	1	1	1	0.0396534	0.336054	-	ENSCHIG00000016288(SERPINE2)
BP	GO:0061369	negative regulation of testicular blood vessel morphogenesis	1	0	1	1	0.0396534	0.336054	ENSCHIG00000026576(WNT4)	-
BP	GO:0061400	positive regulation of transcription from RNA polymerase II promoter in response to calcium ion	0	1	1	1	0.0396534	0.336054	-	ENSCHIG00000023655(CARF)
BP	GO:0061408	positive regulation of transcription from RNA polymerase II promoter in response to heat stress	1	0	1	1	0.0396534	0.336054	ENSCHIG00000009445(HSF1)	-
BP	GO:0061837	neuropeptide processing	0	1	1	1	0.0396534	0.336054	-	ENSCHIG00000018324(MME)
BP	GO:0070101	positive regulation of chemokine-mediated signaling pathway	0	1	1	1	0.0396534	0.336054	-	ENSCHIG00000008094(TREM2)
BP	GO:0072338	cellular lactam metabolic process	0	1	1	1	0.0396534	0.336054	-	ENSCHIG00000018324(MME)
BP	GO:0072737	response to diamide	1	0	1	1	0.0396534	0.336054	ENSCHIG00000009445(HSF1)	-
BP	GO:0072738	cellular response to diamide	1	0	1	1	0.0396534	0.336054	ENSCHIG00000009445(HSF1)	-
BP	GO:0090325	regulation of locomotion involved in locomotory behavior	0	1	1	1	0.0396534	0.336054	-	ENSCHIG00000026437(ARRDC3)
BP	GO:0090327	negative regulation of locomotion involved in locomotory behavior	0	1	1	1	0.0396534	0.336054	-	ENSCHIG00000026437(ARRDC3)
BP	GO:0097184	response to azide	0	1	1	1	0.0396534	0.336054	-	ENSCHIG00000019018(AOC1)
BP	GO:0097185	cellular response to azide	0	1	1	1	0.0396534	0.336054	-	ENSCHIG00000019018(AOC1)
BP	GO:0098530	positive regulation of strand invasion	0	1	1	1	0.0396534	0.336054	-	ENSCHIG00000014991(WRN)
BP	GO:0098758	response to interleukin-8	1	0	1	1	0.0396534	0.336054	ENSCHIG00000022705(EGR1)	-
BP	GO:0098759	cellular response to interleukin-8	1	0	1	1	0.0396534	0.336054	ENSCHIG00000022705(EGR1)	-
BP	GO:0120126	response to copper ion starvation	0	1	1	1	0.0396534	0.336054	-	ENSCHIG00000019018(AOC1)
BP	GO:0140214	positive regulation of long-chain fatty acid import into cell	0	1	1	1	0.0396534	0.336054	-	ENSCHIG00000014068(FABP3)
BP	GO:0140298	endocytic iron import into cell	0	1	1	1	0.0396534	0.336054	-	ENSCHIG00000012827(TFR2)
BP	GO:0140300	serine import into mitochondrion	0	1	1	1	0.0396534	0.336054	-	ENSCHIG00000022473(SFXN1)
BP	GO:0150173	positive regulation of phosphatidylcholine metabolic process	0	1	1	1	0.0396534	0.336054	-	ENSCHIG00000021561(ACSL3)
BP	GO:1900159	positive regulation of bone mineralization involved in bone maturation	1	0	1	1	0.0396534	0.336054	ENSCHIG00000013756(ACTN3)	-
BP	GO:1901076	positive regulation of engulfment of apoptotic cell	0	1	1	1	0.0396534	0.336054	-	ENSCHIG00000008094(TREM2)
BP	GO:1901346	negative regulation of vasculature development involved in avascular cornea development in camera-type eye	0	1	1	1	0.0396534	0.336054	-	ENSCHIG00000010760(ANGPTL7)
BP	GO:1901876	regulation of calcium ion binding	0	1	1	1	0.0396534	0.336054	-	ENSCHIG00000011759(PLN)
BP	GO:1901877	negative regulation of calcium ion binding	0	1	1	1	0.0396534	0.336054	-	ENSCHIG00000011759(PLN)
BP	GO:1901895	negative regulation of ATPase-coupled calcium transmembrane transporter activity	0	1	1	1	0.0396534	0.336054	-	ENSCHIG00000011759(PLN)
BP	GO:1902080	regulation of calcium ion import into sarcoplasmic reticulum	0	1	1	1	0.0396534	0.336054	-	ENSCHIG00000011759(PLN)
BP	GO:1902081	negative regulation of calcium ion import into sarcoplasmic reticulum	0	1	1	1	0.0396534	0.336054	-	ENSCHIG00000011759(PLN)
BP	GO:1902349	response to chloroquine	1	0	1	1	0.0396534	0.336054	ENSCHIG00000024325	-
BP	GO:1902350	cellular response to chloroquine	1	0	1	1	0.0396534	0.336054	ENSCHIG00000024325	-
BP	GO:1902362	melanocyte apoptotic process	0	1	1	1	0.0396534	0.336054	-	ENSCHIG00000004276(FAP)
BP	GO:1903080	regulation of C-C chemokine receptor CCR7 signaling pathway	0	1	1	1	0.0396534	0.336054	-	ENSCHIG00000008094(TREM2)
BP	GO:1903082	positive regulation of C-C chemokine receptor CCR7 signaling pathway	0	1	1	1	0.0396534	0.336054	-	ENSCHIG00000008094(TREM2)
BP	GO:1903118	urate homeostasis	0	1	1	1	0.0396534	0.336054	-	ENSCHIG00000010754(OIT3)
BP	GO:1903435	positive regulation of constitutive secretory pathway	0	1	1	1	0.0396534	0.336054	-	ENSCHIG00000007718(RAB27A)
BP	GO:1903457	lactate catabolic process	1	0	1	1	0.0396534	0.336054	ENSCHIG00000012303(LDHD)	-
BP	GO:1903610	regulation of calcium-dependent ATPase activity	1	0	1	1	0.0396534	0.336054	ENSCHIG00000007239(TNNT3)	-
BP	GO:1903612	positive regulation of calcium-dependent ATPase activity	1	0	1	1	0.0396534	0.336054	ENSCHIG00000007239(TNNT3)	-
BP	GO:1903775	regulation of DNA double-strand break processing	0	1	1	1	0.0396534	0.336054	-	ENSCHIG00000027188(HELB)
BP	GO:1903910	negative regulation of receptor clustering	1	0	1	1	0.0396534	0.336054	ENSCHIG00000001027(FZD9)	-
BP	GO:1903916	regulation of endoplasmic reticulum stress-induced eIF2 alpha dephosphorylation	1	0	1	1	0.0396534	0.336054	ENSCHIG00000021684(PPP1R15A)	-
BP	GO:1903917	positive regulation of endoplasmic reticulum stress-induced eIF2 alpha dephosphorylation	1	0	1	1	0.0396534	0.336054	ENSCHIG00000021684(PPP1R15A)	-
BP	GO:1904022	positive regulation of G protein-coupled receptor internalization	0	1	1	1	0.0396534	0.336054	-	ENSCHIG00000016324(APLN)
BP	GO:1904025	positive regulation of glucose catabolic process to lactate via pyruvate	1	0	1	1	0.0396534	0.336054	ENSCHIG00000013756(ACTN3)	-
BP	GO:1904394	negative regulation of skeletal muscle acetylcholine-gated channel clustering	1	0	1	1	0.0396534	0.336054	ENSCHIG00000001027(FZD9)	-
BP	GO:1904829	regulation of aortic smooth muscle cell differentiation	0	1	1	1	0.0396534	0.336054	-	ENSCHIG00000019727(CTH)
BP	GO:1904831	positive regulation of aortic smooth muscle cell differentiation	0	1	1	1	0.0396534	0.336054	-	ENSCHIG00000019727(CTH)
BP	GO:1905062	positive regulation of cardioblast proliferation	1	0	1	1	0.0396534	0.336054	ENSCHIG00000023888(PIM1)	-
BP	GO:1905719	protein localization to perinuclear region of cytoplasm	1	0	1	1	0.0396534	0.336054	ENSCHIG00000022932(SQSTM1)	-
BP	GO:1905828	regulation of prostaglandin catabolic process	0	1	1	1	0.0396534	0.336054	-	ENSCHIG00000024739(HPGD)
BP	GO:2000019	negative regulation of male gonad development	1	0	1	1	0.0396534	0.336054	ENSCHIG00000026576(WNT4)	-
BP	GO:2000066	positive regulation of cortisol biosynthetic process	1	0	1	1	0.0396534	0.336054	ENSCHIG00000026576(WNT4)	-
BP	GO:2000180	negative regulation of androgen biosynthetic process	1	0	1	1	0.0396534	0.336054	ENSCHIG00000026576(WNT4)	-
BP	GO:2000212	negative regulation of glutamate metabolic process	0	1	1	1	0.0396534	0.336054	-	ENSCHIG00000026683(ATCAY)
BP	GO:2000350	positive regulation of CD40 signaling pathway	0	1	1	1	0.0396534	0.336054	-	ENSCHIG00000008094(TREM2)
BP	GO:2000818	negative regulation of myoblast proliferation	1	0	1	1	0.0396534	0.336054	ENSCHIG00000009793(MYOD1)	-
BP	GO:2001035	regulation of tongue muscle cell differentiation	1	0	1	1	0.0396534	0.336054	ENSCHIG00000017070(CYP26B1)	-
BP	GO:2001037	positive regulation of tongue muscle cell differentiation	1	0	1	1	0.0396534	0.336054	ENSCHIG00000017070(CYP26B1)	-
BP	GO:2001247	positive regulation of phosphatidylcholine biosynthetic process	0	1	1	1	0.0396534	0.336054	-	ENSCHIG00000021561(ACSL3)
MF	GO:0042379	chemokine receptor binding	1	4	5	49	0.0399984	0.288046	ENSCHIG00000024071	ENSCHIG00000002408,ENSCHIG00000015403(CXCL10),ENSCHIG00000021417,ENSCHIG00000022701(CCL22)
BP	GO:0002228	natural killer cell mediated immunity	1	3	4	33	0.0403185	0.33933	ENSCHIG00000021723(STAT5B)	ENSCHIG00000007718(RAB27A),ENSCHIG00000020991(IL18),ENSCHIG00000022793(IL12A)
BP	GO:0060038	cardiac muscle cell proliferation	2	2	4	33	0.0403185	0.33933	ENSCHIG00000011122(TP73),ENSCHIG00000023888(PIM1)	ENSCHIG00000015764(ZFPM2),ENSCHIG00000020738(FGF9)
BP	GO:1904705	regulation of vascular associated smooth muscle cell proliferation	1	3	4	33	0.0403185	0.33933	ENSCHIG00000006042(CDKN1A)	ENSCHIG00000012195(PRKG1),ENSCHIG00000016324(APLN),ENSCHIG00000020738(FGF9)
BP	GO:1990874	vascular associated smooth muscle cell proliferation	1	3	4	33	0.0403185	0.33933	ENSCHIG00000006042(CDKN1A)	ENSCHIG00000012195(PRKG1),ENSCHIG00000016324(APLN),ENSCHIG00000020738(FGF9)
BP	GO:0060291	long-term synaptic potentiation	3	2	5	48	0.0406476	0.34151	ENSCHIG00000003321(RGS14),ENSCHIG00000022932(SQSTM1),ENSCHIG00000023814(SYT12)	ENSCHIG00000016288(SERPINE2),ENSCHIG00000018324(MME)
BP	GO:0014066	regulation of phosphatidylinositol 3-kinase signaling	2	4	6	64	0.0408145	0.341734	ENSCHIG00000000579(SEMA4D),ENSCHIG00000020711(MAZ)	ENSCHIG00000012534(UNC5B),ENSCHIG00000016288(SERPINE2),ENSCHIG00000020991(IL18),ENSCHIG00000021006(PTPN13)
BP	GO:0043500	muscle adaptation	4	2	6	64	0.0408145	0.341734	ENSCHIG00000000455(MYOZ1),ENSCHIG00000009793(MYOD1),ENSCHIG00000013756(ACTN3),ENSCHIG00000023341(PRKAG3)	ENSCHIG00000012706(LMCD1),ENSCHIG00000020027(GTF2IRD1)
BP	GO:0071214	cellular response to abiotic stimulus	5	8	13	191	0.0410208	0.342285	ENSCHIG00000006042(CDKN1A),ENSCHIG00000009445(HSF1),ENSCHIG00000010347,ENSCHIG00000017140(MAP3K14),ENSCHIG00000022705(EGR1)	ENSCHIG00000005867(FIGNL1),ENSCHIG00000009625(LRRC8D),ENSCHIG00000014991(WRN),ENSCHIG00000016588(ATM),ENSCHIG00000016625(TLR8),ENSCHIG00000018324(MME),ENSCHIG00000021012(TLR7),ENSCHIG00000021916(ATR)
BP	GO:0104004	cellular response to environmental stimulus	5	8	13	191	0.0410208	0.342285	ENSCHIG00000006042(CDKN1A),ENSCHIG00000009445(HSF1),ENSCHIG00000010347,ENSCHIG00000017140(MAP3K14),ENSCHIG00000022705(EGR1)	ENSCHIG00000005867(FIGNL1),ENSCHIG00000009625(LRRC8D),ENSCHIG00000014991(WRN),ENSCHIG00000016588(ATM),ENSCHIG00000016625(TLR8),ENSCHIG00000018324(MME),ENSCHIG00000021012(TLR7),ENSCHIG00000021916(ATR)
MF	GO:0001216	DNA-binding transcription activator activity	13	8	21	361	0.0414374	0.296278	ENSCHIG00000003296(FOSB),ENSCHIG00000005605(MAFA),ENSCHIG00000007846(JUNB),ENSCHIG00000007994(IER2),ENSCHIG00000009793(MYOD1),ENSCHIG00000011122(TP73),ENSCHIG00000011957(MAFF),ENSCHIG00000014407(TFAP4),ENSCHIG00000017284(ZNF76),ENSCHIG00000019458(OSR2),ENSCHIG00000019922(MLXIP),ENSCHIG00000021723(STAT5B),ENSCHIG00000022705(EGR1)	ENSCHIG00000010202(PRRX1),ENSCHIG00000012179(ETV1),ENSCHIG00000020650(ESRRG),ENSCHIG00000022376(SATB2),ENSCHIG00000023391(CSRNP3),ENSCHIG00000023655(CARF),ENSCHIG00000024059(HLTF),ENSCHIG00000025909(ZNF750)
CC	GO:0030054	cell junction	20	34	54	1118	0.0420476	0.333377	ENSCHIG00000003321(RGS14),ENSCHIG00000005791(GJC3),ENSCHIG00000006791(CAMSAP3),ENSCHIG00000007733(GJB1),ENSCHIG00000010805(DRP2),ENSCHIG00000011122(TP73),ENSCHIG00000011888(PDLIM7),ENSCHIG00000016957(CCDC88C),ENSCHIG00000017086(MYLK2),ENSCHIG00000017870(CLDN19),ENSCHIG00000018745(KRT8),ENSCHIG00000018984(PDZRN3),ENSCHIG00000019209(SCRIB),ENSCHIG00000019677(ACHE),ENSCHIG00000021805(CHRNE),ENSCHIG0…	ENSCHIG00000000510(MAP2),ENSCHIG00000000529(RAB3C),ENSCHIG00000007641(GRIP1),ENSCHIG00000008580(FLRT3),ENSCHIG00000010182(ADORA1),ENSCHIG00000013074(CDCA3),ENSCHIG00000013804(RIMS2),ENSCHIG00000013972(ITGB6),ENSCHIG00000014472(SCIN),ENSCHIG00000014852(PSD2),ENSCHIG00000016288(SERPINE2),ENSCHIG00000017325(PTPRD),ENSCHIG00000017390(IL1RL1),ENSCHIG00000017409(SMPX),ENSCHIG00000017613(SDK2),ENSCHIG00…
BP	GO:0099537	trans-synaptic signaling	8	13	21	353	0.0424942	0.353965	ENSCHIG00000003321(RGS14),ENSCHIG00000010205(PLCL2),ENSCHIG00000017086(MYLK2),ENSCHIG00000019209(SCRIB),ENSCHIG00000021805(CHRNE),ENSCHIG00000022932(SQSTM1),ENSCHIG00000023814(SYT12),ENSCHIG00000024371(DRD1)	ENSCHIG00000005457(CACNA1B),ENSCHIG00000010182(ADORA1),ENSCHIG00000013804(RIMS2),ENSCHIG00000016288(SERPINE2),ENSCHIG00000017325(PTPRD),ENSCHIG00000018324(MME),ENSCHIG00000018439(OTOF),ENSCHIG00000019109(LYPD1),ENSCHIG00000020976(DGKB),ENSCHIG00000022845(TAC1),ENSCHIG00000025667(PRKAR2B),ENSCHIG00000026205(NPY5R),ENSCHIG00000026387(GRIN3A)
BP	GO:0055023	positive regulation of cardiac muscle tissue growth	1	2	3	20	0.0428098	0.353965	ENSCHIG00000023888(PIM1)	ENSCHIG00000015764(ZFPM2),ENSCHIG00000020738(FGF9)
BP	GO:0070296	sarcoplasmic reticulum calcium ion transport	2	1	3	20	0.0428098	0.353965	ENSCHIG00000014164(RYR1),ENSCHIG00000017124(DHRS7C)	ENSCHIG00000011759(PLN)
BP	GO:1903319	positive regulation of protein maturation	1	2	3	20	0.0428098	0.353965	ENSCHIG00000024175(MELTF)	ENSCHIG00000012340(NLRC4),ENSCHIG00000012827(TFR2)
BP	GO:0009132	nucleoside diphosphate metabolic process	8	0	8	99	0.0428177	0.353965	ENSCHIG00000005138(PGAM2),ENSCHIG00000011217(AK1),ENSCHIG00000013515,ENSCHIG00000013756(ACTN3),ENSCHIG00000016031,ENSCHIG00000019504(ENO3),ENSCHIG00000022516,ENSCHIG00000023341(PRKAG3)	-
BP	GO:0032990	cell part morphogenesis	8	16	24	416	0.0428565	0.353965	ENSCHIG00000000579(SEMA4D),ENSCHIG00000010670(NTRK3),ENSCHIG00000015568(ISL2),ENSCHIG00000018901(ULK1),ENSCHIG00000022297(SRCIN1),ENSCHIG00000023346(CPNE9),ENSCHIG00000026195(SCN1B),ENSCHIG00000027103(LIMK1)	ENSCHIG00000000421(B4GALT6),ENSCHIG00000000510(MAP2),ENSCHIG00000001025,ENSCHIG00000008580(FLRT3),ENSCHIG00000008681,ENSCHIG00000009097(CRABP2),ENSCHIG00000012179(ETV1),ENSCHIG00000012534(UNC5B),ENSCHIG00000013804(RIMS2),ENSCHIG00000016980,ENSCHIG00000017316(LPAR3),ENSCHIG00000018077(CNTN4),ENSCHIG00000019450(MT3),ENSCHIG00000020693(EPHA7),ENSCHIG00000024000(DNM1L),ENSCHIG00000024289
MF	GO:0019955	cytokine binding	2	5	7	84	0.0436591	0.299529	ENSCHIG00000006768(CSF3R),ENSCHIG00000012101	ENSCHIG00000009532(IL2RA),ENSCHIG00000015152(COMP),ENSCHIG00000017390(IL1RL1),ENSCHIG00000022242(CD109),ENSCHIG00000022793(IL12A)
CC	GO:0036038	MKS complex	0	2	2	9	0.0436707	0.336628	-	ENSCHIG00000015650(TMEM67),ENSCHIG00000020491(CC2D2A)
CC	GO:0097539	ciliary transition fiber	0	2	2	9	0.0436707	0.336628	-	ENSCHIG00000006664(DZIP1),ENSCHIG00000026931(SCLT1)
BP	GO:0001817	regulation of cytokine production	6	19	25	438	0.0437382	0.360345	ENSCHIG00000001200(NFKBIL1),ENSCHIG00000009445(HSF1),ENSCHIG00000019209(SCRIB),ENSCHIG00000021723(STAT5B),ENSCHIG00000022705(EGR1),ENSCHIG00000024325	ENSCHIG00000006328(MACIR),ENSCHIG00000007611(C3AR1),ENSCHIG00000008729(MCOLN2),ENSCHIG00000012340(NLRC4),ENSCHIG00000013458,ENSCHIG00000013972(ITGB6),ENSCHIG00000016625(TLR8),ENSCHIG00000017390(IL1RL1),ENSCHIG00000018429(BANK1),ENSCHIG00000020076(CD84),ENSCHIG00000020923(ANXA1),ENSCHIG00000020991(IL18),ENSCHIG00000021012(TLR7),ENSCHIG00000022609(GPNMB),ENSCHIG00000022793(IL12A),ENSCHIG00000023034…
BP	GO:0032787	monocarboxylic acid metabolic process	11	11	22	375	0.0437837	0.360345	ENSCHIG00000005138(PGAM2),ENSCHIG00000012303(LDHD),ENSCHIG00000013515,ENSCHIG00000013756(ACTN3),ENSCHIG00000016031,ENSCHIG00000017070(CYP26B1),ENSCHIG00000017983(GPX1),ENSCHIG00000019504(ENO3),ENSCHIG00000021911(SDS),ENSCHIG00000022516,ENSCHIG00000023341(PRKAG3)	ENSCHIG00000006620(HACD4),ENSCHIG00000009097(CRABP2),ENSCHIG00000014068(FABP3),ENSCHIG00000017969(DHRS9),ENSCHIG00000018410(HOGA1),ENSCHIG00000020572(GPAM),ENSCHIG00000021561(ACSL3),ENSCHIG00000022314(FADS1),ENSCHIG00000024739(HPGD),ENSCHIG00000025667(PRKAR2B),ENSCHIG00000026282(PLA2G4A)
MF	GO:0016614	oxidoreductase activity, acting on CH-OH group of donors	2	6	8	102	0.0438316	0.299529	ENSCHIG00000017124(DHRS7C),ENSCHIG00000018054(GPD2)	ENSCHIG00000010543,ENSCHIG00000017969(DHRS9),ENSCHIG00000024305,ENSCHIG00000024739(HPGD),ENSCHIG00000025261(ALDH3A1),ENSCHIG00000025317
BP	GO:0006826	iron ion transport	1	4	5	49	0.0438507	0.360345	ENSCHIG00000024175(MELTF)	ENSCHIG00000012827(TFR2),ENSCHIG00000014071(HEPH),ENSCHIG00000020739(STEAP2),ENSCHIG00000027016(TFRC)
BP	GO:0060420	regulation of heart growth	2	2	4	34	0.0443142	0.363541	ENSCHIG00000011122(TP73),ENSCHIG00000023888(PIM1)	ENSCHIG00000015764(ZFPM2),ENSCHIG00000020738(FGF9)
MF	GO:0019215	intermediate filament binding	1	1	2	9	0.0448353	0.299529	ENSCHIG00000000189(FAM83H)	ENSCHIG00000026388(NES)
MF	GO:0031996	thioesterase binding	0	2	2	9	0.0448353	0.299529	-	ENSCHIG00000016771(TRAF5),ENSCHIG00000026463(TRAF3)
MF	GO:0032404	mismatch repair complex binding	0	2	2	9	0.0448353	0.299529	-	ENSCHIG00000014991(WRN),ENSCHIG00000021916(ATR)
MF	GO:0036041	long-chain fatty acid binding	0	2	2	9	0.0448353	0.299529	-	ENSCHIG00000014068(FABP3),ENSCHIG00000025699(PRR7)
MF	GO:0097001	ceramide binding	1	1	2	9	0.0448353	0.299529	ENSCHIG00000010560(MAG)	ENSCHIG00000026282(PLA2G4A)
MF	GO:0000295	adenine nucleotide transmembrane transporter activity	1	3	4	35	0.0448845	0.299529	ENSCHIG00000012656(SLC25A48)	ENSCHIG00000013881,ENSCHIG00000022398(SLC25A13),ENSCHIG00000023537(SLC25A24)
MF	GO:0005346	purine ribonucleotide transmembrane transporter activity	1	3	4	35	0.0448845	0.299529	ENSCHIG00000012656(SLC25A48)	ENSCHIG00000013881,ENSCHIG00000022398(SLC25A13),ENSCHIG00000023537(SLC25A24)
MF	GO:0032813	tumor necrosis factor receptor superfamily binding	0	4	4	35	0.0448845	0.299529	-	ENSCHIG00000013990(TRIM37),ENSCHIG00000016771(TRAF5),ENSCHIG00000016856(TNFSF10),ENSCHIG00000026463(TRAF3)
BP	GO:0060255	regulation of macromolecule metabolic process	78	110	188	4263	0.044947	0.367936	ENSCHIG00000000455(MYOZ1),ENSCHIG00000000579(SEMA4D),ENSCHIG00000001200(NFKBIL1),ENSCHIG00000002525(IRF2BP1),ENSCHIG00000003296(FOSB),ENSCHIG00000003321(RGS14),ENSCHIG00000003732(TNNI2),ENSCHIG00000005605(MAFA),ENSCHIG00000006042(CDKN1A),ENSCHIG00000007493(ZBTB42),ENSCHIG00000007846(JUNB),ENSCHIG00000007994(IER2),ENSCHIG00000008697(DUSP7),ENSCHIG00000009349(NFIL3),ENSCHIG00000009445(HSF1),ENSCHIG…	ENSCHIG00000001570(MLLT11),ENSCHIG00000004220(SPRY4),ENSCHIG00000005867(FIGNL1),ENSCHIG00000006328(MACIR),ENSCHIG00000007611(C3AR1),ENSCHIG00000007718(RAB27A),ENSCHIG00000008094(TREM2),ENSCHIG00000008199(HOXA13),ENSCHIG00000008671(ADORA3),ENSCHIG00000008729(MCOLN2),ENSCHIG00000010202(PRRX1),ENSCHIG00000010357(ZNF484),ENSCHIG00000010429(BMP5),ENSCHIG00000010691,ENSCHIG00000010694(NR2F1),ENSCHIG000…
BP	GO:0071241	cellular response to inorganic substance	3	5	8	100	0.045001	0.367936	ENSCHIG00000003296(FOSB),ENSCHIG00000007846(JUNB),ENSCHIG00000009445(HSF1)	ENSCHIG00000012827(TFR2),ENSCHIG00000019018(AOC1),ENSCHIG00000019450(MT3),ENSCHIG00000023537(SLC25A24),ENSCHIG00000023655(CARF)
CC	GO:0098552	side of membrane	2	14	16	264	0.0459472	0.349325	ENSCHIG00000009635(ENOX2),ENSCHIG00000021725(SELL)	ENSCHIG00000012827(TFR2),ENSCHIG00000013972(ITGB6),ENSCHIG00000015403(CXCL10),ENSCHIG00000016288(SERPINE2),ENSCHIG00000016625(TLR8),ENSCHIG00000017390(IL1RL1),ENSCHIG00000017391(SERPINA5),ENSCHIG00000020658(ENPEP),ENSCHIG00000020923(ANXA1),ENSCHIG00000026463(TRAF3),ENSCHIG00000026726(TRPM8),ENSCHIG00000026777(IL12RB2),ENSCHIG00000027016(TFRC),ENSCHIG00000027141
BP	GO:0051147	regulation of muscle cell differentiation	5	2	7	83	0.0463364	0.368567	ENSCHIG00000009793(MYOD1),ENSCHIG00000013756(ACTN3),ENSCHIG00000017070(CYP26B1),ENSCHIG00000017811(PLPP7),ENSCHIG00000026310(FZD7)	ENSCHIG00000019727(CTH),ENSCHIG00000020448(CCN3)
BP	GO:0032102	negative regulation of response to external stimulus	5	10	15	234	0.04634	0.368567	ENSCHIG00000000455(MYOZ1),ENSCHIG00000001200(NFKBIL1),ENSCHIG00000017870(CLDN19),ENSCHIG00000017983(GPX1),ENSCHIG00000026576(WNT4)	ENSCHIG00000006328(MACIR),ENSCHIG00000008107(LRFN5),ENSCHIG00000010182(ADORA1),ENSCHIG00000012195(PRKG1),ENSCHIG00000014109(SMPDL3B),ENSCHIG00000016288(SERPINE2),ENSCHIG00000020448(CCN3),ENSCHIG00000022242(CD109),ENSCHIG00000025278(NUCB2),ENSCHIG00000026387(GRIN3A)
MF	GO:0022832	voltage-gated channel activity	6	5	11	160	0.0463753	0.307428	ENSCHIG00000011995(KCNAB3),ENSCHIG00000014164(RYR1),ENSCHIG00000017221(TMEM266),ENSCHIG00000018348(KCNQ5),ENSCHIG00000021893(HCN2),ENSCHIG00000026195(SCN1B)	ENSCHIG00000005457(CACNA1B),ENSCHIG00000006052(SCN3B),ENSCHIG00000016974(SCN3A),ENSCHIG00000025898,ENSCHIG00000026387(GRIN3A)
BP	GO:0003263	cardioblast proliferation	1	1	2	9	0.0469696	0.368567	ENSCHIG00000023888(PIM1)	ENSCHIG00000022001(EYA1)
BP	GO:0003264	regulation of cardioblast proliferation	1	1	2	9	0.0469696	0.368567	ENSCHIG00000023888(PIM1)	ENSCHIG00000022001(EYA1)
BP	GO:0010755	regulation of plasminogen activation	1	1	2	9	0.0469696	0.368567	ENSCHIG00000024175(MELTF)	ENSCHIG00000016288(SERPINE2)
BP	GO:0010826	negative regulation of centrosome duplication	0	2	2	9	0.0469696	0.368567	-	ENSCHIG00000013990(TRIM37),ENSCHIG00000015650(TMEM67)
BP	GO:0031453	positive regulation of heterochromatin formation	1	1	2	9	0.0469696	0.368567	ENSCHIG00000012441(TRIM28)	ENSCHIG00000018878(TASOR)
BP	GO:0032604	granulocyte macrophage colony-stimulating factor production	0	2	2	9	0.0469696	0.368567	-	ENSCHIG00000020076(CD84),ENSCHIG00000020991(IL18)
BP	GO:0032645	regulation of granulocyte macrophage colony-stimulating factor production	0	2	2	9	0.0469696	0.368567	-	ENSCHIG00000020076(CD84),ENSCHIG00000020991(IL18)
BP	GO:0045136	development of secondary sexual characteristics	1	1	2	9	0.0469696	0.368567	ENSCHIG00000021723(STAT5B)	ENSCHIG00000005935(LHCGR)
BP	GO:0045628	regulation of T-helper 2 cell differentiation	0	2	2	9	0.0469696	0.368567	-	ENSCHIG00000020923(ANXA1),ENSCHIG00000020991(IL18)
BP	GO:0046606	negative regulation of centrosome cycle	0	2	2	9	0.0469696	0.368567	-	ENSCHIG00000013990(TRIM37),ENSCHIG00000015650(TMEM67)
BP	GO:0048934	peripheral nervous system neuron differentiation	1	1	2	9	0.0469696	0.368567	ENSCHIG00000023245(HOXD9)	ENSCHIG00000012179(ETV1)
BP	GO:0048935	peripheral nervous system neuron development	1	1	2	9	0.0469696	0.368567	ENSCHIG00000023245(HOXD9)	ENSCHIG00000012179(ETV1)
BP	GO:0060396	growth hormone receptor signaling pathway	2	0	2	9	0.0469696	0.368567	ENSCHIG00000021723(STAT5B),ENSCHIG00000022084(STAT5A)	-
BP	GO:0071378	cellular response to growth hormone stimulus	2	0	2	9	0.0469696	0.368567	ENSCHIG00000021723(STAT5B),ENSCHIG00000022084(STAT5A)	-
BP	GO:0072674	multinuclear osteoclast differentiation	1	1	2	9	0.0469696	0.368567	ENSCHIG00000012501(SH3PXD2A)	ENSCHIG00000022242(CD109)
BP	GO:0090331	negative regulation of platelet aggregation	0	2	2	9	0.0469696	0.368567	-	ENSCHIG00000012195(PRKG1),ENSCHIG00000016288(SERPINE2)
BP	GO:0098719	sodium ion import across plasma membrane	2	0	2	9	0.0469696	0.368567	ENSCHIG00000021090(SLC9A3),ENSCHIG00000021893(HCN2)	-
BP	GO:0120263	positive regulation of heterochromatin organization	1	1	2	9	0.0469696	0.368567	ENSCHIG00000012441(TRIM28)	ENSCHIG00000018878(TASOR)
BP	GO:1900747	negative regulation of vascular endothelial growth factor signaling pathway	1	1	2	9	0.0469696	0.368567	ENSCHIG00000022731(CADM4)	ENSCHIG00000022793(IL12A)
BP	GO:1901077	regulation of relaxation of muscle	1	1	2	9	0.0469696	0.368567	ENSCHIG00000013756(ACTN3)	ENSCHIG00000011759(PLN)
BP	GO:1905269	positive regulation of chromatin organization	1	1	2	9	0.0469696	0.368567	ENSCHIG00000012441(TRIM28)	ENSCHIG00000018878(TASOR)
BP	GO:1905939	regulation of gonad development	1	1	2	9	0.0469696	0.368567	ENSCHIG00000026576(WNT4)	ENSCHIG00000015764(ZFPM2)
BP	GO:2000480	negative regulation of cAMP-dependent protein kinase activity	0	2	2	9	0.0469696	0.368567	-	ENSCHIG00000015370(PKIB),ENSCHIG00000025667(PRKAR2B)
BP	GO:0120039	plasma membrane bounded cell projection morphogenesis	8	15	23	399	0.0470447	0.368567	ENSCHIG00000000579(SEMA4D),ENSCHIG00000010670(NTRK3),ENSCHIG00000015568(ISL2),ENSCHIG00000018901(ULK1),ENSCHIG00000022297(SRCIN1),ENSCHIG00000023346(CPNE9),ENSCHIG00000026195(SCN1B),ENSCHIG00000027103(LIMK1)	ENSCHIG00000000421(B4GALT6),ENSCHIG00000000510(MAP2),ENSCHIG00000001025,ENSCHIG00000008580(FLRT3),ENSCHIG00000008681,ENSCHIG00000009097(CRABP2),ENSCHIG00000012179(ETV1),ENSCHIG00000012534(UNC5B),ENSCHIG00000013804(RIMS2),ENSCHIG00000016980,ENSCHIG00000017316(LPAR3),ENSCHIG00000018077(CNTN4),ENSCHIG00000019450(MT3),ENSCHIG00000020693(EPHA7),ENSCHIG00000024289
BP	GO:0019233	sensory perception of pain	1	4	5	50	0.047201	0.368606	ENSCHIG00000017515(HOXD1)	ENSCHIG00000010182(ADORA1),ENSCHIG00000018324(MME),ENSCHIG00000022845(TAC1),ENSCHIG00000026258(LXN)
BP	GO:0050848	regulation of calcium-mediated signaling	3	2	5	50	0.047201	0.368606	ENSCHIG00000000455(MYOZ1),ENSCHIG00000013756(ACTN3),ENSCHIG00000016990(GPR143)	ENSCHIG00000008094(TREM2),ENSCHIG00000012706(LMCD1)
MF	GO:0000977	RNA polymerase II transcription regulatory region sequence-specific DNA binding	19	11	30	564	0.0483486	0.307502	ENSCHIG00000003296(FOSB),ENSCHIG00000005605(MAFA),ENSCHIG00000007846(JUNB),ENSCHIG00000007994(IER2),ENSCHIG00000009349(NFIL3),ENSCHIG00000009445(HSF1),ENSCHIG00000009793(MYOD1),ENSCHIG00000011122(TP73),ENSCHIG00000014407(TFAP4),ENSCHIG00000014557(BHLHE40),ENSCHIG00000016780(CALCOCO1),ENSCHIG00000019296(ARID5B),ENSCHIG00000019458(OSR2),ENSCHIG00000019922(MLXIP),ENSCHIG00000020140(SOX10),ENSCHIG000…	ENSCHIG00000010202(PRRX1),ENSCHIG00000010694(NR2F1),ENSCHIG00000012179(ETV1),ENSCHIG00000018772(PRDM5),ENSCHIG00000019534,ENSCHIG00000020027(GTF2IRD1),ENSCHIG00000020650(ESRRG),ENSCHIG00000022376(SATB2),ENSCHIG00000023655(CARF),ENSCHIG00000024059(HLTF),ENSCHIG00000025909(ZNF750)
BP	GO:0007143	female meiotic nuclear division	1	2	3	21	0.0485191	0.374138	ENSCHIG00000009445(HSF1)	ENSCHIG00000012498(TOP2A),ENSCHIG00000016588(ATM)
BP	GO:0031670	cellular response to nutrient	1	2	3	21	0.0485191	0.374138	ENSCHIG00000023888(PIM1)	ENSCHIG00000008249(POSTN),ENSCHIG00000026821
BP	GO:0039694	viral RNA genome replication	1	2	3	21	0.0485191	0.374138	ENSCHIG00000012441(TRIM28)	ENSCHIG00000012498(TOP2A),ENSCHIG00000018878(TASOR)
BP	GO:0042119	neutrophil activation	0	3	3	21	0.0485191	0.374138	-	ENSCHIG00000008238,ENSCHIG00000014170(ITGAM),ENSCHIG00000020991(IL18)
BP	GO:0070670	response to interleukin-4	2	1	3	21	0.0485191	0.374138	ENSCHIG00000009349(NFIL3),ENSCHIG00000021723(STAT5B)	ENSCHIG00000023775(MRC1)
BP	GO:0019226	transmission of nerve impulse	4	0	4	35	0.0485236	0.374138	ENSCHIG00000010560(MAG),ENSCHIG00000010670(NTRK3),ENSCHIG00000017870(CLDN19),ENSCHIG00000026195(SCN1B)	-
BP	GO:0030835	negative regulation of actin filament depolymerization	2	2	4	35	0.0485236	0.374138	ENSCHIG00000007211(LMOD1),ENSCHIG00000023166(TMOD4)	ENSCHIG00000014472(SCIN),ENSCHIG00000026369(LIMA1)
BP	GO:0043299	leukocyte degranulation	0	4	4	35	0.0485236	0.374138	-	ENSCHIG00000007718(RAB27A),ENSCHIG00000014170(ITGAM),ENSCHIG00000020076(CD84),ENSCHIG00000026501
MF	GO:0008514	organic anion transmembrane transporter activity	4	5	9	123	0.0489944	0.307502	ENSCHIG00000007220(SLC7A8),ENSCHIG00000012621(SLC16A3),ENSCHIG00000012656(SLC25A48),ENSCHIG00000021442	ENSCHIG00000013881,ENSCHIG00000015717(SLC16A7),ENSCHIG00000022398(SLC25A13),ENSCHIG00000022473(SFXN1),ENSCHIG00000023537(SLC25A24)
MF	GO:0005272	sodium channel activity	2	2	4	36	0.0490113	0.307502	ENSCHIG00000021893(HCN2),ENSCHIG00000026195(SCN1B)	ENSCHIG00000006052(SCN3B),ENSCHIG00000016974(SCN3A)
MF	GO:0015215	nucleotide transmembrane transporter activity	1	3	4	36	0.0490113	0.307502	ENSCHIG00000012656(SLC25A48)	ENSCHIG00000013881,ENSCHIG00000022398(SLC25A13),ENSCHIG00000023537(SLC25A24)
MF	GO:0015216	purine nucleotide transmembrane transporter activity	1	3	4	36	0.0490113	0.307502	ENSCHIG00000012656(SLC25A48)	ENSCHIG00000013881,ENSCHIG00000022398(SLC25A13),ENSCHIG00000023537(SLC25A24)
BP	GO:0051129	negative regulation of cellular component organization	6	18	24	422	0.0490806	0.377835	ENSCHIG00000007211(LMOD1),ENSCHIG00000009445(HSF1),ENSCHIG00000010560(MAG),ENSCHIG00000017983(GPX1),ENSCHIG00000018901(ULK1),ENSCHIG00000023166(TMOD4)	ENSCHIG00000000510(MAP2),ENSCHIG00000004276(FAP),ENSCHIG00000012498(TOP2A),ENSCHIG00000013990(TRIM37),ENSCHIG00000014472(SCIN),ENSCHIG00000015403(CXCL10),ENSCHIG00000015544(EPHA3),ENSCHIG00000015650(TMEM67),ENSCHIG00000016588(ATM),ENSCHIG00000017564(MAP6D1),ENSCHIG00000018943(BMERB1),ENSCHIG00000019450(MT3),ENSCHIG00000020693(EPHA7),ENSCHIG00000022452(ARHGAP28),ENSCHIG00000024271(DNAJA4),ENSCHIG0…
MF	GO:0043168	anion binding	30	66	96	2113	0.0492317	0.307502	ENSCHIG00000001102,ENSCHIG00000009070,ENSCHIG00000010205(PLCL2),ENSCHIG00000010560(MAG),ENSCHIG00000010670(NTRK3),ENSCHIG00000011217(AK1),ENSCHIG00000011255(PYGM),ENSCHIG00000012234(PLXNB3),ENSCHIG00000012303(LDHD),ENSCHIG00000012501(SH3PXD2A),ENSCHIG00000013125(ACVR2B),ENSCHIG00000014164(RYR1),ENSCHIG00000014709(MICALL1),ENSCHIG00000015194(UCKL1),ENSCHIG00000016990(GPR143),ENSCHIG00000017070(CYP…	ENSCHIG00000000529(RAB3C),ENSCHIG00000004524(CDK14),ENSCHIG00000005867(FIGNL1),ENSCHIG00000007718(RAB27A),ENSCHIG00000008115(MYLK4),ENSCHIG00000009097(CRABP2),ENSCHIG00000009318(KIF24),ENSCHIG00000010163,ENSCHIG00000010297(MTIF2),ENSCHIG00000010888(DUS4L),ENSCHIG00000011205,ENSCHIG00000011241(GBP5),ENSCHIG00000011272(PLXNC1),ENSCHIG00000011930(CAMK4),ENSCHIG00000012078(MAST1),ENSCHIG00000012195(P…
BP	GO:0048858	cell projection morphogenesis	8	15	23	401	0.049251	0.378123	ENSCHIG00000000579(SEMA4D),ENSCHIG00000010670(NTRK3),ENSCHIG00000015568(ISL2),ENSCHIG00000018901(ULK1),ENSCHIG00000022297(SRCIN1),ENSCHIG00000023346(CPNE9),ENSCHIG00000026195(SCN1B),ENSCHIG00000027103(LIMK1)	ENSCHIG00000000421(B4GALT6),ENSCHIG00000000510(MAP2),ENSCHIG00000001025,ENSCHIG00000008580(FLRT3),ENSCHIG00000008681,ENSCHIG00000009097(CRABP2),ENSCHIG00000012179(ETV1),ENSCHIG00000012534(UNC5B),ENSCHIG00000013804(RIMS2),ENSCHIG00000016980,ENSCHIG00000017316(LPAR3),ENSCHIG00000018077(CNTN4),ENSCHIG00000019450(MT3),ENSCHIG00000020693(EPHA7),ENSCHIG00000024289
BP	GO:0021782	glial cell development	3	3	6	67	0.0492732	0.378123	ENSCHIG00000010560(MAG),ENSCHIG00000010670(NTRK3),ENSCHIG00000020140(SOX10)	ENSCHIG00000000421(B4GALT6),ENSCHIG00000007588(TSPAN2),ENSCHIG00000024710(C1QA)
BP	GO:0051092	positive regulation of NF-kappaB transcription factor activity	2	6	8	102	0.0495838	0.379312	ENSCHIG00000012324(TRAPPC9),ENSCHIG00000024325	ENSCHIG00000012340(NLRC4),ENSCHIG00000013990(TRIM37),ENSCHIG00000016771(TRAF5),ENSCHIG00000019727(CTH),ENSCHIG00000020991(IL18),ENSCHIG00000027016(TFRC)
BP	GO:0072331	signal transduction by p53 class mediator	4	4	8	102	0.0495838	0.379312	ENSCHIG00000006042(CDKN1A),ENSCHIG00000010347,ENSCHIG00000011122(TP73),ENSCHIG00000014407(TFAP4)	ENSCHIG00000010637(PLA2R1),ENSCHIG00000011243(SPRED1),ENSCHIG00000016588(ATM),ENSCHIG00000021916(ATR)
BP	GO:0048514	blood vessel morphogenesis	3	21	24	423	0.0501785	0.38326	ENSCHIG00000007846(JUNB),ENSCHIG00000017983(GPX1),ENSCHIG00000026576(WNT4)	ENSCHIG00000007611(C3AR1),ENSCHIG00000008926(CCDC134),ENSCHIG00000009677(PDE3B),ENSCHIG00000010202(PRRX1),ENSCHIG00000011243(SPRED1),ENSCHIG00000011863(VASH2),ENSCHIG00000015119(PIK3C2A),ENSCHIG00000015152(COMP),ENSCHIG00000015403(CXCL10),ENSCHIG00000015764(ZFPM2),ENSCHIG00000016324(APLN),ENSCHIG00000017918(ADAMTS9),ENSCHIG00000020448(CCN3),ENSCHIG00000020658(ENPEP),ENSCHIG00000020738(FGF9),ENSCH…
BP	GO:0008285	negative regulation of cell population proliferation	10	15	25	445	0.050969	0.388689	ENSCHIG00000006042(CDKN1A),ENSCHIG00000009445(HSF1),ENSCHIG00000009793(MYOD1),ENSCHIG00000011122(TP73),ENSCHIG00000011756(INCA1),ENSCHIG00000014407(TFAP4),ENSCHIG00000017870(CLDN19),ENSCHIG00000019209(SCRIB),ENSCHIG00000020103(CLMN),ENSCHIG00000024390	ENSCHIG00000004276(FAP),ENSCHIG00000008671(ADORA3),ENSCHIG00000010429(BMP5),ENSCHIG00000012195(PRKG1),ENSCHIG00000014472(SCIN),ENSCHIG00000016288(SERPINE2),ENSCHIG00000016324(APLN),ENSCHIG00000016588(ATM),ENSCHIG00000017444(ZNF268),ENSCHIG00000020448(CCN3),ENSCHIG00000022242(CD109),ENSCHIG00000022609(GPNMB),ENSCHIG00000022793(IL12A),ENSCHIG00000024438(PDCD1LG2),ENSCHIG00000024872(IFT80)
BP	GO:0007162	negative regulation of cell adhesion	6	6	12	178	0.0512845	0.390483	ENSCHIG00000000579(SEMA4D),ENSCHIG00000012234(PLXNB3),ENSCHIG00000017801(ASS1),ENSCHIG00000019209(SCRIB),ENSCHIG00000024175(MELTF),ENSCHIG00000026310(FZD7)	ENSCHIG00000009677(PDE3B),ENSCHIG00000012195(PRKG1),ENSCHIG00000016288(SERPINE2),ENSCHIG00000020923(ANXA1),ENSCHIG00000022609(GPNMB),ENSCHIG00000024438(PDCD1LG2)
CC	GO:0005886	plasma membrane	43	107	150	3493	0.0515393	0.380773	ENSCHIG00000000579(SEMA4D),ENSCHIG00000001027(FZD9),ENSCHIG00000003321(RGS14),ENSCHIG00000005791(GJC3),ENSCHIG00000007220(SLC7A8),ENSCHIG00000007493(ZBTB42),ENSCHIG00000007733(GJB1),ENSCHIG00000009635(ENOX2),ENSCHIG00000010542(GPR37L1),ENSCHIG00000010560(MAG),ENSCHIG00000010613(CST6),ENSCHIG00000010670(NTRK3),ENSCHIG00000010805(DRP2),ENSCHIG00000010808(KNTC1),ENSCHIG00000011217(AK1),ENSCHIG000000…	ENSCHIG00000000529(RAB3C),ENSCHIG00000002384,ENSCHIG00000003875(PCDH7),ENSCHIG00000004276(FAP),ENSCHIG00000004524(CDK14),ENSCHIG00000005457(CACNA1B),ENSCHIG00000005671,ENSCHIG00000005935(LHCGR),ENSCHIG00000006052(SCN3B),ENSCHIG00000006461(ADCYAP1R1),ENSCHIG00000007588(TSPAN2),ENSCHIG00000007611(C3AR1),ENSCHIG00000007641(GRIP1),ENSCHIG00000007759(CORIN),ENSCHIG00000008094(TREM2),ENSCHIG00000008107…
BP	GO:0001501	skeletal system development	9	13	22	382	0.0516654	0.39277	ENSCHIG00000000579(SEMA4D),ENSCHIG00000013756(ACTN3),ENSCHIG00000014164(RYR1),ENSCHIG00000017070(CYP26B1),ENSCHIG00000017515(HOXD1),ENSCHIG00000019296(ARID5B),ENSCHIG00000019458(OSR2),ENSCHIG00000020131(PHOSPHO1),ENSCHIG00000023245(HOXD9)	ENSCHIG00000010202(PRRX1),ENSCHIG00000015152(COMP),ENSCHIG00000015932(FAT4),ENSCHIG00000020448(CCN3),ENSCHIG00000020461(LRRC17),ENSCHIG00000020738(FGF9),ENSCHIG00000020792,ENSCHIG00000021066(EFEMP1),ENSCHIG00000021478(SNX10),ENSCHIG00000022001(EYA1),ENSCHIG00000022376(SATB2),ENSCHIG00000024211(NPR3),ENSCHIG00000024872(IFT80)
BP	GO:1990138	neuron projection extension	4	4	8	103	0.0519845	0.39458	ENSCHIG00000010670(NTRK3),ENSCHIG00000018901(ULK1),ENSCHIG00000023346(CPNE9),ENSCHIG00000027103(LIMK1)	ENSCHIG00000000510(MAP2),ENSCHIG00000008580(FLRT3),ENSCHIG00000013804(RIMS2),ENSCHIG00000019450(MT3)
BP	GO:0023051	regulation of signaling	33	66	99	2137	0.0521277	0.395052	ENSCHIG00000000455(MYOZ1),ENSCHIG00000000579(SEMA4D),ENSCHIG00000001027(FZD9),ENSCHIG00000001200(NFKBIL1),ENSCHIG00000003321(RGS14),ENSCHIG00000008697(DUSP7),ENSCHIG00000010205(PLCL2),ENSCHIG00000010542(GPR37L1),ENSCHIG00000011539(ZFYVE28),ENSCHIG00000011756(INCA1),ENSCHIG00000011819(GADD45B),ENSCHIG00000013125(ACVR2B),ENSCHIG00000013756(ACTN3),ENSCHIG00000016957(CCDC88C),ENSCHIG00000016990(GPR14…	ENSCHIG00000004220(SPRY4),ENSCHIG00000004524(CDK14),ENSCHIG00000005457(CACNA1B),ENSCHIG00000005867(FIGNL1),ENSCHIG00000008094(TREM2),ENSCHIG00000008249(POSTN),ENSCHIG00000009097(CRABP2),ENSCHIG00000010182(ADORA1),ENSCHIG00000010202(PRRX1),ENSCHIG00000010429(BMP5),ENSCHIG00000010637(PLA2R1),ENSCHIG00000011243(SPRED1),ENSCHIG00000011870(MDFIC),ENSCHIG00000012534(UNC5B),ENSCHIG00000012706(LMCD1),ENS…
BP	GO:0051592	response to calcium ion	2	4	6	68	0.0523147	0.395854	ENSCHIG00000003296(FOSB),ENSCHIG00000007846(JUNB)	ENSCHIG00000020704(TNNT2),ENSCHIG00000022398(SLC25A13),ENSCHIG00000023537(SLC25A24),ENSCHIG00000023655(CARF)
BP	GO:0015868	purine ribonucleotide transport	1	3	4	36	0.0529459	0.398156	ENSCHIG00000012656(SLC25A48)	ENSCHIG00000013881,ENSCHIG00000022398(SLC25A13),ENSCHIG00000023537(SLC25A24)
BP	GO:0032648	regulation of interferon-beta production	1	3	4	36	0.0529459	0.398156	ENSCHIG00000024325	ENSCHIG00000016625(TLR8),ENSCHIG00000021012(TLR7),ENSCHIG00000026463(TRAF3)
BP	GO:0051503	adenine nucleotide transport	1	3	4	36	0.0529459	0.398156	ENSCHIG00000012656(SLC25A48)	ENSCHIG00000013881,ENSCHIG00000022398(SLC25A13),ENSCHIG00000023537(SLC25A24)
BP	GO:0120163	negative regulation of cold-induced thermogenesis	2	2	4	36	0.0529459	0.398156	ENSCHIG00000010205(PLCL2),ENSCHIG00000013756(ACTN3)	ENSCHIG00000024211(NPR3),ENSCHIG00000026437(ARRDC3)
CC	GO:0031430	M band	0	2	2	10	0.0532377	0.380773	-	ENSCHIG00000008403(MYOM3),ENSCHIG00000017409(SMPX)
CC	GO:0033270	paranode region of axon	2	0	2	10	0.0532377	0.380773	ENSCHIG00000010560(MAG),ENSCHIG00000019328(NCMAP)	-
CC	GO:0098644	complex of collagen trimers	0	2	2	10	0.0532377	0.380773	-	ENSCHIG00000012424(COL11A1),ENSCHIG00000023831(LUM)
BP	GO:0022411	cellular component disassembly	5	11	16	259	0.0534621	0.401419	ENSCHIG00000007211(LMOD1),ENSCHIG00000022203(MAP1LC3A),ENSCHIG00000022932(SQSTM1),ENSCHIG00000023166(TMOD4),ENSCHIG00000024175(MELTF)	ENSCHIG00000004276(FAP),ENSCHIG00000009318(KIF24),ENSCHIG00000012498(TOP2A),ENSCHIG00000014472(SCIN),ENSCHIG00000015758(CFL2),ENSCHIG00000017564(MAP6D1),ENSCHIG00000018943(BMERB1),ENSCHIG00000022768(CTSS),ENSCHIG00000024000(DNM1L),ENSCHIG00000024710(C1QA),ENSCHIG00000026369(LIMA1)
BP	GO:0035303	regulation of dephosphorylation	8	3	11	160	0.0538103	0.402983	ENSCHIG00000000455(MYOZ1),ENSCHIG00000000579(SEMA4D),ENSCHIG00000006791(CAMSAP3),ENSCHIG00000013059(PPP1R27),ENSCHIG00000013673(PPP1R1A),ENSCHIG00000018803(SH2D4A),ENSCHIG00000021684(PPP1R15A),ENSCHIG00000026094(NUAK1)	ENSCHIG00000008378(ELFN2),ENSCHIG00000011243(SPRED1),ENSCHIG00000023391(CSRNP3)
BP	GO:0048738	cardiac muscle tissue development	5	5	10	141	0.0540307	0.402983	ENSCHIG00000011122(TP73),ENSCHIG00000017086(MYLK2),ENSCHIG00000020204,ENSCHIG00000023888(PIM1),ENSCHIG00000026310(FZD7)	ENSCHIG00000011759(PLN),ENSCHIG00000015764(ZFPM2),ENSCHIG00000017918(ADAMTS9),ENSCHIG00000020704(TNNT2),ENSCHIG00000020738(FGF9)
CC	GO:0035869	ciliary transition zone	1	4	5	54	0.0540497	0.380773	ENSCHIG00000012216(CEP131)	ENSCHIG00000006328(MACIR),ENSCHIG00000015650(TMEM67),ENSCHIG00000020491(CC2D2A),ENSCHIG00000025739(PCDHB13)
BP	GO:0048585	negative regulation of response to stimulus	19	34	53	1070	0.0542978	0.402983	ENSCHIG00000000455(MYOZ1),ENSCHIG00000001200(NFKBIL1),ENSCHIG00000003321(RGS14),ENSCHIG00000008697(DUSP7),ENSCHIG00000009445(HSF1),ENSCHIG00000010205(PLCL2),ENSCHIG00000011539(ZFYVE28),ENSCHIG00000013756(ACTN3),ENSCHIG00000016957(CCDC88C),ENSCHIG00000017070(CYP26B1),ENSCHIG00000017870(CLDN19),ENSCHIG00000017983(GPX1),ENSCHIG00000019678(PELI3),ENSCHIG00000020140(SOX10),ENSCHIG00000020711(MAZ),ENSC…	ENSCHIG00000004220(SPRY4),ENSCHIG00000005867(FIGNL1),ENSCHIG00000006328(MACIR),ENSCHIG00000008107(LRFN5),ENSCHIG00000010182(ADORA1),ENSCHIG00000010429(BMP5),ENSCHIG00000011243(SPRED1),ENSCHIG00000012195(PRKG1),ENSCHIG00000012534(UNC5B),ENSCHIG00000014109(SMPDL3B),ENSCHIG00000015608(ASPN),ENSCHIG00000016288(SERPINE2),ENSCHIG00000016324(APLN),ENSCHIG00000016588(ATM),ENSCHIG00000017390(IL1RL1),ENSCH…
BP	GO:0002062	chondrocyte differentiation	1	6	7	86	0.0542988	0.402983	ENSCHIG00000019458(OSR2)	ENSCHIG00000015152(COMP),ENSCHIG00000020448(CCN3),ENSCHIG00000020738(FGF9),ENSCHIG00000020792,ENSCHIG00000021066(EFEMP1),ENSCHIG00000024872(IFT80)
BP	GO:0003073	regulation of systemic arterial blood pressure	1	4	5	52	0.0543447	0.402983	ENSCHIG00000020204	ENSCHIG00000007759(CORIN),ENSCHIG00000010182(ADORA1),ENSCHIG00000020658(ENPEP),ENSCHIG00000024088(ARHGAP42)
BP	GO:0032729	positive regulation of interferon-gamma production	1	4	5	52	0.0543447	0.402983	ENSCHIG00000019209(SCRIB)	ENSCHIG00000016625(TLR8),ENSCHIG00000020991(IL18),ENSCHIG00000021012(TLR7),ENSCHIG00000022793(IL12A)
BP	GO:0009267	cellular response to starvation	4	4	8	104	0.0544588	0.402983	ENSCHIG00000006042(CDKN1A),ENSCHIG00000009793(MYOD1),ENSCHIG00000022203(MAP1LC3A),ENSCHIG00000026576(WNT4)	ENSCHIG00000014991(WRN),ENSCHIG00000016017(STK26),ENSCHIG00000019018(AOC1),ENSCHIG00000025523(SESN3)
BP	GO:0048015	phosphatidylinositol-mediated signaling	3	5	8	104	0.0544588	0.402983	ENSCHIG00000000579(SEMA4D),ENSCHIG00000016990(GPR143),ENSCHIG00000020711(MAZ)	ENSCHIG00000012534(UNC5B),ENSCHIG00000015119(PIK3C2A),ENSCHIG00000016288(SERPINE2),ENSCHIG00000020991(IL18),ENSCHIG00000021006(PTPN13)
BP	GO:0043525	positive regulation of neuron apoptotic process	1	2	3	22	0.0545801	0.402983	ENSCHIG00000010347	ENSCHIG00000016588(ATM),ENSCHIG00000020693(EPHA7)
BP	GO:0044275	cellular carbohydrate catabolic process	1	2	3	22	0.0545801	0.402983	ENSCHIG00000011255(PYGM)	ENSCHIG00000020917,ENSCHIG00000021346
BP	GO:0060421	positive regulation of heart growth	1	2	3	22	0.0545801	0.402983	ENSCHIG00000023888(PIM1)	ENSCHIG00000015764(ZFPM2),ENSCHIG00000020738(FGF9)
MF	GO:0004745	NAD-retinol dehydrogenase activity	1	1	2	10	0.0546377	0.307502	ENSCHIG00000017124(DHRS7C)	ENSCHIG00000017969(DHRS9)
MF	GO:0005537	mannose binding	0	2	2	10	0.0546377	0.307502	-	ENSCHIG00000023034(CLEC4A),ENSCHIG00000023775(MRC1)
MF	GO:0010314	phosphatidylinositol-5-phosphate binding	1	1	2	10	0.0546377	0.307502	ENSCHIG00000012501(SH3PXD2A)	ENSCHIG00000026282(PLA2G4A)
MF	GO:0031005	filamin binding	0	2	2	10	0.0546377	0.307502	-	ENSCHIG00000015650(TMEM67),ENSCHIG00000018339(DPYSL3)
MF	GO:0035004	phosphatidylinositol 3-kinase activity	0	2	2	10	0.0546377	0.307502	-	ENSCHIG00000015119(PIK3C2A),ENSCHIG00000016588(ATM)
MF	GO:0052744	phosphatidylinositol monophosphate phosphatase activity	1	1	2	10	0.0546377	0.307502	ENSCHIG00000016043(MTMR14)	ENSCHIG00000018419(SACM1L)
BP	GO:0002764	immune response-regulating signaling pathway	3	12	15	240	0.0554397	0.406057	ENSCHIG00000001200(NFKBIL1),ENSCHIG00000010205(PLCL2),ENSCHIG00000024325	ENSCHIG00000007611(C3AR1),ENSCHIG00000008238,ENSCHIG00000014109(SMPDL3B),ENSCHIG00000016068(VAV3),ENSCHIG00000016625(TLR8),ENSCHIG00000020053,ENSCHIG00000020323(ALPK1),ENSCHIG00000021012(TLR7),ENSCHIG00000022693(TEC),ENSCHIG00000025240(GCSAM),ENSCHIG00000026463(TRAF3),ENSCHIG00000027141
BP	GO:0048660	regulation of smooth muscle cell proliferation	1	5	6	69	0.0554682	0.406057	ENSCHIG00000006042(CDKN1A)	ENSCHIG00000012195(PRKG1),ENSCHIG00000016324(APLN),ENSCHIG00000020738(FGF9),ENSCHIG00000020991(IL18),ENSCHIG00000022793(IL12A)
MF	GO:0005539	glycosaminoglycan binding	0	9	9	126	0.0555145	0.307502	-	ENSCHIG00000008249(POSTN),ENSCHIG00000015152(COMP),ENSCHIG00000015403(CXCL10),ENSCHIG00000016288(SERPINE2),ENSCHIG00000017237(HAPLN3),ENSCHIG00000017909(ECM2),ENSCHIG00000019018(AOC1),ENSCHIG00000021027(ACAN),ENSCHIG00000022609(GPNMB)
BP	GO:0051094	positive regulation of developmental process	16	28	44	868	0.0557282	0.406057	ENSCHIG00000000579(SEMA4D),ENSCHIG00000001027(FZD9),ENSCHIG00000007846(JUNB),ENSCHIG00000009445(HSF1),ENSCHIG00000009793(MYOD1),ENSCHIG00000010670(NTRK3),ENSCHIG00000013125(ACVR2B),ENSCHIG00000013756(ACTN3),ENSCHIG00000017070(CYP26B1),ENSCHIG00000019458(OSR2),ENSCHIG00000020140(SOX10),ENSCHIG00000021723(STAT5B),ENSCHIG00000023346(CPNE9),ENSCHIG00000023888(PIM1),ENSCHIG00000026576(WNT4),ENSCHIG000…	ENSCHIG00000007611(C3AR1),ENSCHIG00000008580(FLRT3),ENSCHIG00000008681,ENSCHIG00000009097(CRABP2),ENSCHIG00000010429(BMP5),ENSCHIG00000011250(MSR1),ENSCHIG00000011863(VASH2),ENSCHIG00000012067(LRRN3),ENSCHIG00000013804(RIMS2),ENSCHIG00000014472(SCIN),ENSCHIG00000015764(ZFPM2),ENSCHIG00000016288(SERPINE2),ENSCHIG00000017316(LPAR3),ENSCHIG00000017444(ZNF268),ENSCHIG00000017918(ADAMTS9),ENSCHIG00000…
BP	GO:1903506	regulation of nucleic acid-templated transcription	50	61	111	2429	0.0557961	0.406057	ENSCHIG00000000455(MYOZ1),ENSCHIG00000000579(SEMA4D),ENSCHIG00000001200(NFKBIL1),ENSCHIG00000002525(IRF2BP1),ENSCHIG00000003296(FOSB),ENSCHIG00000003321(RGS14),ENSCHIG00000003732(TNNI2),ENSCHIG00000005605(MAFA),ENSCHIG00000007493(ZBTB42),ENSCHIG00000007846(JUNB),ENSCHIG00000007994(IER2),ENSCHIG00000009349(NFIL3),ENSCHIG00000009445(HSF1),ENSCHIG00000009793(MYOD1),ENSCHIG00000011122(TP73),ENSCHIG00…	ENSCHIG00000001570(MLLT11),ENSCHIG00000008199(HOXA13),ENSCHIG00000008671(ADORA3),ENSCHIG00000010202(PRRX1),ENSCHIG00000010357(ZNF484),ENSCHIG00000010429(BMP5),ENSCHIG00000010691,ENSCHIG00000010694(NR2F1),ENSCHIG00000011870(MDFIC),ENSCHIG00000011930(CAMK4),ENSCHIG00000012179(ETV1),ENSCHIG00000012340(NLRC4),ENSCHIG00000012436,ENSCHIG00000012498(TOP2A),ENSCHIG00000012706(LMCD1),ENSCHIG00000012827(TF…
BP	GO:0010038	response to metal ion	3	7	10	142	0.0561669	0.406057	ENSCHIG00000003296(FOSB),ENSCHIG00000007846(JUNB),ENSCHIG00000009445(HSF1)	ENSCHIG00000012827(TFR2),ENSCHIG00000019018(AOC1),ENSCHIG00000019450(MT3),ENSCHIG00000020704(TNNT2),ENSCHIG00000022398(SLC25A13),ENSCHIG00000023537(SLC25A24),ENSCHIG00000023655(CARF)
BP	GO:0099536	synaptic signaling	8	13	21	365	0.0567688	0.406057	ENSCHIG00000003321(RGS14),ENSCHIG00000010205(PLCL2),ENSCHIG00000017086(MYLK2),ENSCHIG00000019209(SCRIB),ENSCHIG00000021805(CHRNE),ENSCHIG00000022932(SQSTM1),ENSCHIG00000023814(SYT12),ENSCHIG00000024371(DRD1)	ENSCHIG00000005457(CACNA1B),ENSCHIG00000010182(ADORA1),ENSCHIG00000013804(RIMS2),ENSCHIG00000016288(SERPINE2),ENSCHIG00000017325(PTPRD),ENSCHIG00000018324(MME),ENSCHIG00000018439(OTOF),ENSCHIG00000019109(LYPD1),ENSCHIG00000020976(DGKB),ENSCHIG00000022845(TAC1),ENSCHIG00000025667(PRKAR2B),ENSCHIG00000026205(NPY5R),ENSCHIG00000026387(GRIN3A)
BP	GO:2001141	regulation of RNA biosynthetic process	50	61	111	2431	0.056837	0.406057	ENSCHIG00000000455(MYOZ1),ENSCHIG00000000579(SEMA4D),ENSCHIG00000001200(NFKBIL1),ENSCHIG00000002525(IRF2BP1),ENSCHIG00000003296(FOSB),ENSCHIG00000003321(RGS14),ENSCHIG00000003732(TNNI2),ENSCHIG00000005605(MAFA),ENSCHIG00000007493(ZBTB42),ENSCHIG00000007846(JUNB),ENSCHIG00000007994(IER2),ENSCHIG00000009349(NFIL3),ENSCHIG00000009445(HSF1),ENSCHIG00000009793(MYOD1),ENSCHIG00000011122(TP73),ENSCHIG00…	ENSCHIG00000001570(MLLT11),ENSCHIG00000008199(HOXA13),ENSCHIG00000008671(ADORA3),ENSCHIG00000010202(PRRX1),ENSCHIG00000010357(ZNF484),ENSCHIG00000010429(BMP5),ENSCHIG00000010691,ENSCHIG00000010694(NR2F1),ENSCHIG00000011870(MDFIC),ENSCHIG00000011930(CAMK4),ENSCHIG00000012179(ETV1),ENSCHIG00000012340(NLRC4),ENSCHIG00000012436,ENSCHIG00000012498(TOP2A),ENSCHIG00000012706(LMCD1),ENSCHIG00000012827(TF…
BP	GO:0007416	synapse assembly	2	6	8	105	0.0570072	0.406057	ENSCHIG00000000579(SEMA4D),ENSCHIG00000010670(NTRK3)	ENSCHIG00000008580(FLRT3),ENSCHIG00000008681,ENSCHIG00000012067(LRRN3),ENSCHIG00000017325(PTPRD),ENSCHIG00000017613(SDK2),ENSCHIG00000020693(EPHA7)
BP	GO:0050678	regulation of epithelial cell proliferation	6	9	15	241	0.0570679	0.406057	ENSCHIG00000012234(PLXNB3),ENSCHIG00000017983(GPX1),ENSCHIG00000019458(OSR2),ENSCHIG00000020679(TGM1),ENSCHIG00000022084(STAT5A),ENSCHIG00000026310(FZD7)	ENSCHIG00000010429(BMP5),ENSCHIG00000011863(VASH2),ENSCHIG00000016324(APLN),ENSCHIG00000020738(FGF9),ENSCHIG00000022001(EYA1),ENSCHIG00000022242(CD109),ENSCHIG00000022793(IL12A),ENSCHIG00000024872(IFT80),ENSCHIG00000026372(IQGAP3)
BP	GO:0006937	regulation of muscle contraction	3	4	7	87	0.0571313	0.406057	ENSCHIG00000007239(TNNT3),ENSCHIG00000013756(ACTN3),ENSCHIG00000017086(MYLK2)	ENSCHIG00000011759(PLN),ENSCHIG00000012195(PRKG1),ENSCHIG00000020704(TNNT2),ENSCHIG00000024088(ARHGAP42)
BP	GO:0001767	establishment of lymphocyte polarity	2	0	2	10	0.0572016	0.406057	ENSCHIG00000017070(CYP26B1),ENSCHIG00000019209(SCRIB)	-
BP	GO:0001768	establishment of T cell polarity	2	0	2	10	0.0572016	0.406057	ENSCHIG00000017070(CYP26B1),ENSCHIG00000019209(SCRIB)	-
BP	GO:0001973	G protein-coupled adenosine receptor signaling pathway	0	2	2	10	0.0572016	0.406057	-	ENSCHIG00000008671(ADORA3),ENSCHIG00000010182(ADORA1)
BP	GO:0006978	DNA damage response, signal transduction by p53 class mediator resulting in transcription of p21 class mediator	2	0	2	10	0.0572016	0.406057	ENSCHIG00000006042(CDKN1A),ENSCHIG00000014407(TFAP4)	-
BP	GO:0007398	ectoderm development	1	1	2	10	0.0572016	0.406057	ENSCHIG00000026310(FZD7)	ENSCHIG00000014170(ITGAM)
BP	GO:0010715	regulation of extracellular matrix disassembly	1	1	2	10	0.0572016	0.406057	ENSCHIG00000024175(MELTF)	ENSCHIG00000004276(FAP)
BP	GO:0010744	positive regulation of macrophage derived foam cell differentiation	0	2	2	10	0.0572016	0.406057	-	ENSCHIG00000011250(MSR1),ENSCHIG00000020991(IL18)
BP	GO:0035588	G protein-coupled purinergic receptor signaling pathway	0	2	2	10	0.0572016	0.406057	-	ENSCHIG00000008671(ADORA3),ENSCHIG00000010182(ADORA1)
BP	GO:0038094	Fc-gamma receptor signaling pathway	0	2	2	10	0.0572016	0.406057	-	ENSCHIG00000008238,ENSCHIG00000027141
BP	GO:0040034	regulation of development, heterochronic	0	2	2	10	0.0572016	0.406057	-	ENSCHIG00000016288(SERPINE2),ENSCHIG00000020738(FGF9)
BP	GO:0046007	negative regulation of activated T cell proliferation	1	1	2	10	0.0572016	0.406057	ENSCHIG00000019209(SCRIB)	ENSCHIG00000024438(PDCD1LG2)
BP	GO:0046184	aldehyde biosynthetic process	1	1	2	10	0.0572016	0.406057	ENSCHIG00000026576(WNT4)	ENSCHIG00000010429(BMP5)
BP	GO:0048505	regulation of timing of cell differentiation	0	2	2	10	0.0572016	0.406057	-	ENSCHIG00000016288(SERPINE2),ENSCHIG00000020738(FGF9)
BP	GO:0060416	response to growth hormone	2	0	2	10	0.0572016	0.406057	ENSCHIG00000021723(STAT5B),ENSCHIG00000022084(STAT5A)	-
BP	GO:1900273	positive regulation of long-term synaptic potentiation	1	1	2	10	0.0572016	0.406057	ENSCHIG00000022932(SQSTM1)	ENSCHIG00000018324(MME)
BP	GO:0032989	cellular component morphogenesis	9	17	26	472	0.0572161	0.406057	ENSCHIG00000000455(MYOZ1),ENSCHIG00000000579(SEMA4D),ENSCHIG00000010670(NTRK3),ENSCHIG00000015568(ISL2),ENSCHIG00000018901(ULK1),ENSCHIG00000022297(SRCIN1),ENSCHIG00000023346(CPNE9),ENSCHIG00000026195(SCN1B),ENSCHIG00000027103(LIMK1)	ENSCHIG00000000421(B4GALT6),ENSCHIG00000000510(MAP2),ENSCHIG00000001025,ENSCHIG00000008580(FLRT3),ENSCHIG00000008681,ENSCHIG00000009097(CRABP2),ENSCHIG00000012179(ETV1),ENSCHIG00000012534(UNC5B),ENSCHIG00000013804(RIMS2),ENSCHIG00000015758(CFL2),ENSCHIG00000016980,ENSCHIG00000017316(LPAR3),ENSCHIG00000018077(CNTN4),ENSCHIG00000019450(MT3),ENSCHIG00000020693(EPHA7),ENSCHIG00000024000(DNM1L),ENSCHI…
MF	GO:0005109	frizzled binding	3	0	3	23	0.0573185	0.307502	ENSCHIG00000016957(CCDC88C),ENSCHIG00000026310(FZD7),ENSCHIG00000026576(WNT4)	-
BP	GO:0015865	purine nucleotide transport	1	3	4	37	0.0575797	0.406057	ENSCHIG00000012656(SLC25A48)	ENSCHIG00000013881,ENSCHIG00000022398(SLC25A13),ENSCHIG00000023537(SLC25A24)
BP	GO:0032608	interferon-beta production	1	3	4	37	0.0575797	0.406057	ENSCHIG00000024325	ENSCHIG00000016625(TLR8),ENSCHIG00000021012(TLR7),ENSCHIG00000026463(TRAF3)
BP	GO:0042446	hormone biosynthetic process	2	2	4	37	0.0575797	0.406057	ENSCHIG00000022705(EGR1),ENSCHIG00000026576(WNT4)	ENSCHIG00000005935(LHCGR),ENSCHIG00000010429(BMP5)
BP	GO:0050853	B cell receptor signaling pathway	1	3	4	37	0.0575797	0.406057	ENSCHIG00000010205(PLCL2)	ENSCHIG00000016068(VAV3),ENSCHIG00000022693(TEC),ENSCHIG00000025240(GCSAM)
BP	GO:1901216	positive regulation of neuron death	1	3	4	37	0.0575797	0.406057	ENSCHIG00000010347	ENSCHIG00000016588(ATM),ENSCHIG00000020693(EPHA7),ENSCHIG00000024710(C1QA)
BP	GO:0046474	glycerophospholipid biosynthetic process	0	9	9	124	0.0581928	0.409788	-	ENSCHIG00000014068(FABP3),ENSCHIG00000015119(PIK3C2A),ENSCHIG00000016588(ATM),ENSCHIG00000018186(PIGA),ENSCHIG00000019789(INPP4B),ENSCHIG00000020572(GPAM),ENSCHIG00000021561(ACSL3),ENSCHIG00000021714(LPCAT2),ENSCHIG00000022484(PI4K2B)
BP	GO:1901343	negative regulation of vasculature development	1	5	6	70	0.058734	0.413003	ENSCHIG00000026576(WNT4)	ENSCHIG00000009677(PDE3B),ENSCHIG00000010760(ANGPTL7),ENSCHIG00000011243(SPRED1),ENSCHIG00000015403(CXCL10),ENSCHIG00000017918(ADAMTS9)
MF	GO:0008201	heparin binding	0	7	7	90	0.0593528	0.307502	-	ENSCHIG00000008249(POSTN),ENSCHIG00000015152(COMP),ENSCHIG00000015403(CXCL10),ENSCHIG00000016288(SERPINE2),ENSCHIG00000017909(ECM2),ENSCHIG00000019018(AOC1),ENSCHIG00000022609(GPNMB)
MF	GO:0008017	microtubule binding	2	10	12	187	0.0594245	0.307502	ENSCHIG00000003321(RGS14),ENSCHIG00000006791(CAMSAP3)	ENSCHIG00000000510(MAP2),ENSCHIG00000009318(KIF24),ENSCHIG00000011863(VASH2),ENSCHIG00000012078(MAST1),ENSCHIG00000013402(CEP57),ENSCHIG00000017564(MAP6D1),ENSCHIG00000023432(KIF20A),ENSCHIG00000023478(KIF6),ENSCHIG00000024172(GAS2),ENSCHIG00000025333(KIF21A)
BP	GO:0044089	positive regulation of cellular component biogenesis	7	12	19	325	0.0595183	0.416821	ENSCHIG00000000579(SEMA4D),ENSCHIG00000007211(LMOD1),ENSCHIG00000010670(NTRK3),ENSCHIG00000012441(TRIM28),ENSCHIG00000017870(CLDN19),ENSCHIG00000026576(WNT4),ENSCHIG00000027103(LIMK1)	ENSCHIG00000006664(DZIP1),ENSCHIG00000008580(FLRT3),ENSCHIG00000008681,ENSCHIG00000011241(GBP5),ENSCHIG00000012067(LRRN3),ENSCHIG00000016588(ATM),ENSCHIG00000018339(DPYSL3),ENSCHIG00000018878(TASOR),ENSCHIG00000020429(CEP135),ENSCHIG00000021916(ATR),ENSCHIG00000024919(DOCK11),ENSCHIG00000027016(TFRC)
BP	GO:0006820	anion transport	5	15	20	346	0.0595595	0.416821	ENSCHIG00000007220(SLC7A8),ENSCHIG00000012621(SLC16A3),ENSCHIG00000012656(SLC25A48),ENSCHIG00000020238(SLC12A1),ENSCHIG00000021442	ENSCHIG00000009625(LRRC8D),ENSCHIG00000010637(PLA2R1),ENSCHIG00000012265(SLC26A2),ENSCHIG00000013881,ENSCHIG00000015717(SLC16A7),ENSCHIG00000016253(BEST3),ENSCHIG00000019791(SLC37A1),ENSCHIG00000020923(ANXA1),ENSCHIG00000022398(SLC25A13),ENSCHIG00000022473(SFXN1),ENSCHIG00000023537(SLC25A24),ENSCHIG00000024664(ENPP1),ENSCHIG00000025898,ENSCHIG00000026111(LRRC8B),ENSCHIG00000026821
MF	GO:0030246	carbohydrate binding	2	9	11	167	0.0595709	0.307502	ENSCHIG00000021725(SELL),ENSCHIG00000025267(GALNT17)	ENSCHIG00000010637(PLA2R1),ENSCHIG00000011967(GALNT14),ENSCHIG00000014265(CLEC11A),ENSCHIG00000020323(ALPK1),ENSCHIG00000021027(ACAN),ENSCHIG00000021364(P4HA3),ENSCHIG00000023034(CLEC4A),ENSCHIG00000023775(MRC1),ENSCHIG00000024664(ENPP1)
BP	GO:0005975	carbohydrate metabolic process	12	12	24	431	0.0596079	0.416821	ENSCHIG00000005138(PGAM2),ENSCHIG00000011255(PYGM),ENSCHIG00000013515,ENSCHIG00000013756(ACTN3),ENSCHIG00000016031,ENSCHIG00000018054(GPD2),ENSCHIG00000018654(PGM1),ENSCHIG00000019504(ENO3),ENSCHIG00000022516,ENSCHIG00000023341(PRKAG3),ENSCHIG00000023423(PFKFB3),ENSCHIG00000025872(PGM2L1)	ENSCHIG00000000421(B4GALT6),ENSCHIG00000005935(LHCGR),ENSCHIG00000008375,ENSCHIG00000010543,ENSCHIG00000020917,ENSCHIG00000021346,ENSCHIG00000024196(GNPTAB),ENSCHIG00000024305,ENSCHIG00000024327(GOT1),ENSCHIG00000024664(ENPP1),ENSCHIG00000024702(PCK2),ENSCHIG00000025102(GBE1)
BP	GO:0048017	inositol lipid-mediated signaling	3	5	8	106	0.05963	0.416821	ENSCHIG00000000579(SEMA4D),ENSCHIG00000016990(GPR143),ENSCHIG00000020711(MAZ)	ENSCHIG00000012534(UNC5B),ENSCHIG00000015119(PIK3C2A),ENSCHIG00000016288(SERPINE2),ENSCHIG00000020991(IL18),ENSCHIG00000021006(PTPN13)
BP	GO:0030334	regulation of cell migration	10	22	32	605	0.0597048	0.416821	ENSCHIG00000000189(FAM83H),ENSCHIG00000000579(SEMA4D),ENSCHIG00000006791(CAMSAP3),ENSCHIG00000010670(NTRK3),ENSCHIG00000012234(PLXNB3),ENSCHIG00000017870(CLDN19),ENSCHIG00000020711(MAZ),ENSCHIG00000022084(STAT5A),ENSCHIG00000022297(SRCIN1),ENSCHIG00000026576(WNT4)	ENSCHIG00000006328(MACIR),ENSCHIG00000007611(C3AR1),ENSCHIG00000008671(ADORA3),ENSCHIG00000010182(ADORA1),ENSCHIG00000011243(SPRED1),ENSCHIG00000012195(PRKG1),ENSCHIG00000015119(PIK3C2A),ENSCHIG00000015403(CXCL10),ENSCHIG00000016017(STK26),ENSCHIG00000016588(ATM),ENSCHIG00000017444(ZNF268),ENSCHIG00000017918(ADAMTS9),ENSCHIG00000018339(DPYSL3),ENSCHIG00000018943(BMERB1),ENSCHIG00000020448(CCN3),E…
BP	GO:0007268	chemical synaptic transmission	8	12	20	347	0.060974	0.421301	ENSCHIG00000003321(RGS14),ENSCHIG00000010205(PLCL2),ENSCHIG00000017086(MYLK2),ENSCHIG00000019209(SCRIB),ENSCHIG00000021805(CHRNE),ENSCHIG00000022932(SQSTM1),ENSCHIG00000023814(SYT12),ENSCHIG00000024371(DRD1)	ENSCHIG00000005457(CACNA1B),ENSCHIG00000010182(ADORA1),ENSCHIG00000013804(RIMS2),ENSCHIG00000016288(SERPINE2),ENSCHIG00000018324(MME),ENSCHIG00000018439(OTOF),ENSCHIG00000019109(LYPD1),ENSCHIG00000020976(DGKB),ENSCHIG00000022845(TAC1),ENSCHIG00000025667(PRKAR2B),ENSCHIG00000026205(NPY5R),ENSCHIG00000026387(GRIN3A)
BP	GO:0098916	anterograde trans-synaptic signaling	8	12	20	347	0.060974	0.421301	ENSCHIG00000003321(RGS14),ENSCHIG00000010205(PLCL2),ENSCHIG00000017086(MYLK2),ENSCHIG00000019209(SCRIB),ENSCHIG00000021805(CHRNE),ENSCHIG00000022932(SQSTM1),ENSCHIG00000023814(SYT12),ENSCHIG00000024371(DRD1)	ENSCHIG00000005457(CACNA1B),ENSCHIG00000010182(ADORA1),ENSCHIG00000013804(RIMS2),ENSCHIG00000016288(SERPINE2),ENSCHIG00000018324(MME),ENSCHIG00000018439(OTOF),ENSCHIG00000019109(LYPD1),ENSCHIG00000020976(DGKB),ENSCHIG00000022845(TAC1),ENSCHIG00000025667(PRKAR2B),ENSCHIG00000026205(NPY5R),ENSCHIG00000026387(GRIN3A)
BP	GO:0031103	axon regeneration	2	1	3	23	0.0609837	0.421301	ENSCHIG00000010560(MAG),ENSCHIG00000010670(NTRK3)	ENSCHIG00000020744(TNC)
BP	GO:0051154	negative regulation of striated muscle cell differentiation	2	1	3	23	0.0609837	0.421301	ENSCHIG00000017811(PLPP7),ENSCHIG00000026310(FZD7)	ENSCHIG00000020448(CCN3)
BP	GO:0002682	regulation of immune system process	9	36	45	897	0.0612505	0.421301	ENSCHIG00000001200(NFKBIL1),ENSCHIG00000006042(CDKN1A),ENSCHIG00000006768(CSF3R),ENSCHIG00000010205(PLCL2),ENSCHIG00000017070(CYP26B1),ENSCHIG00000017983(GPX1),ENSCHIG00000019209(SCRIB),ENSCHIG00000021723(STAT5B),ENSCHIG00000024325	ENSCHIG00000007611(C3AR1),ENSCHIG00000008094(TREM2),ENSCHIG00000008238,ENSCHIG00000009532(IL2RA),ENSCHIG00000009934(TMEM178A),ENSCHIG00000010182(ADORA1),ENSCHIG00000012340(NLRC4),ENSCHIG00000014109(SMPDL3B),ENSCHIG00000014170(ITGAM),ENSCHIG00000014472(SCIN),ENSCHIG00000015403(CXCL10),ENSCHIG00000016068(VAV3),ENSCHIG00000016588(ATM),ENSCHIG00000016625(TLR8),ENSCHIG00000017390(IL1RL1),ENSCHIG000000…
BP	GO:0080134	regulation of response to stress	11	30	41	807	0.0614188	0.421301	ENSCHIG00000000455(MYOZ1),ENSCHIG00000009445(HSF1),ENSCHIG00000010670(NTRK3),ENSCHIG00000011819(GADD45B),ENSCHIG00000012441(TRIM28),ENSCHIG00000017870(CLDN19),ENSCHIG00000017983(GPX1),ENSCHIG00000021723(STAT5B),ENSCHIG00000022731(CADM4),ENSCHIG00000024325,ENSCHIG00000026576(WNT4)	ENSCHIG00000005867(FIGNL1),ENSCHIG00000006328(MACIR),ENSCHIG00000008094(TREM2),ENSCHIG00000008107(LRFN5),ENSCHIG00000010182(ADORA1),ENSCHIG00000010202(PRRX1),ENSCHIG00000010637(PLA2R1),ENSCHIG00000010724(ELMOD2),ENSCHIG00000011243(SPRED1),ENSCHIG00000012195(PRKG1),ENSCHIG00000012340(NLRC4),ENSCHIG00000013458,ENSCHIG00000013507(CHORDC1),ENSCHIG00000014109(SMPDL3B),ENSCHIG00000015902,ENSCHIG0000001…
BP	GO:0001932	regulation of protein phosphorylation	17	20	37	718	0.061953	0.421301	ENSCHIG00000000579(SEMA4D),ENSCHIG00000003321(RGS14),ENSCHIG00000006042(CDKN1A),ENSCHIG00000008697(DUSP7),ENSCHIG00000010205(PLCL2),ENSCHIG00000010670(NTRK3),ENSCHIG00000011539(ZFYVE28),ENSCHIG00000011756(INCA1),ENSCHIG00000011819(GADD45B),ENSCHIG00000014407(TFAP4),ENSCHIG00000016390(MOB2),ENSCHIG00000017140(MAP3K14),ENSCHIG00000017870(CLDN19),ENSCHIG00000022297(SRCIN1),ENSCHIG00000022731(CADM4),…	ENSCHIG00000004220(SPRY4),ENSCHIG00000008094(TREM2),ENSCHIG00000010429(BMP5),ENSCHIG00000011243(SPRED1),ENSCHIG00000013507(CHORDC1),ENSCHIG00000015370(PKIB),ENSCHIG00000018429(BANK1),ENSCHIG00000019450(MT3),ENSCHIG00000020693(EPHA7),ENSCHIG00000020991(IL18),ENSCHIG00000021006(PTPN13),ENSCHIG00000022242(CD109),ENSCHIG00000022256(CKS2),ENSCHIG00000022609(GPNMB),ENSCHIG00000022693(TEC),ENSCHIG000000…
BP	GO:0050673	epithelial cell proliferation	6	11	17	285	0.0619805	0.421301	ENSCHIG00000012234(PLXNB3),ENSCHIG00000017983(GPX1),ENSCHIG00000019458(OSR2),ENSCHIG00000020679(TGM1),ENSCHIG00000022084(STAT5A),ENSCHIG00000026310(FZD7)	ENSCHIG00000004276(FAP),ENSCHIG00000010429(BMP5),ENSCHIG00000011863(VASH2),ENSCHIG00000016324(APLN),ENSCHIG00000016493(COL8A1),ENSCHIG00000020738(FGF9),ENSCHIG00000022001(EYA1),ENSCHIG00000022242(CD109),ENSCHIG00000022793(IL12A),ENSCHIG00000024872(IFT80),ENSCHIG00000026372(IQGAP3)
BP	GO:0032611	interleukin-1 beta production	1	4	5	54	0.0620801	0.421301	ENSCHIG00000022705(EGR1)	ENSCHIG00000011241(GBP5),ENSCHIG00000012340(NLRC4),ENSCHIG00000013458,ENSCHIG00000016625(TLR8)
BP	GO:0032652	regulation of interleukin-1 production	1	4	5	54	0.0620801	0.421301	ENSCHIG00000022705(EGR1)	ENSCHIG00000012340(NLRC4),ENSCHIG00000013458,ENSCHIG00000016625(TLR8),ENSCHIG00000020923(ANXA1)
BP	GO:0048844	artery morphogenesis	0	5	5	54	0.0620801	0.421301	-	ENSCHIG00000010202(PRRX1),ENSCHIG00000015152(COMP),ENSCHIG00000017918(ADAMTS9),ENSCHIG00000022001(EYA1),ENSCHIG00000024739(HPGD)
MF	GO:0003690	double-stranded DNA binding	28	16	44	898	0.0623115	0.307502	ENSCHIG00000003296(FOSB),ENSCHIG00000005605(MAFA),ENSCHIG00000007846(JUNB),ENSCHIG00000007994(IER2),ENSCHIG00000009349(NFIL3),ENSCHIG00000009445(HSF1),ENSCHIG00000009793(MYOD1),ENSCHIG00000011122(TP73),ENSCHIG00000011957(MAFF),ENSCHIG00000012016(TBX18),ENSCHIG00000014407(TFAP4),ENSCHIG00000014557(BHLHE40),ENSCHIG00000015568(ISL2),ENSCHIG00000015841(PCBP3),ENSCHIG00000015862(ZBTB48),ENSCHIG0000001…	ENSCHIG00000008199(HOXA13),ENSCHIG00000010202(PRRX1),ENSCHIG00000010694(NR2F1),ENSCHIG00000012179(ETV1),ENSCHIG00000015540,ENSCHIG00000016554(CENPS),ENSCHIG00000018772(PRDM5),ENSCHIG00000019119(ZNF385D),ENSCHIG00000019534,ENSCHIG00000020027(GTF2IRD1),ENSCHIG00000020650(ESRRG),ENSCHIG00000022376(SATB2),ENSCHIG00000023655(CARF),ENSCHIG00000024059(HLTF),ENSCHIG00000024682(PRRX2),ENSCHIG00000025909(Z…
BP	GO:0043087	regulation of GTPase activity	9	9	18	306	0.062334	0.421301	ENSCHIG00000000579(SEMA4D),ENSCHIG00000003321(RGS14),ENSCHIG00000008869(RGS8),ENSCHIG00000010670(NTRK3),ENSCHIG00000012234(PLXNB3),ENSCHIG00000016928(MTSS2),ENSCHIG00000019209(SCRIB),ENSCHIG00000020419(TBC1D4),ENSCHIG00000026576(WNT4)	ENSCHIG00000000763(RINL),ENSCHIG00000010724(ELMOD2),ENSCHIG00000012195(PRKG1),ENSCHIG00000014998(PLEKHG4),ENSCHIG00000015544(EPHA3),ENSCHIG00000016068(VAV3),ENSCHIG00000024088(ARHGAP42),ENSCHIG00000024919(DOCK11),ENSCHIG00000026372(IQGAP3)
BP	GO:0031529	ruffle organization	1	3	4	38	0.0624232	0.421301	ENSCHIG00000016928(MTSS2)	ENSCHIG00000012613(ARHGEF26),ENSCHIG00000021478(SNX10),ENSCHIG00000026369(LIMA1)
BP	GO:0035567	non-canonical Wnt signaling pathway	3	1	4	38	0.0624232	0.421301	ENSCHIG00000016957(CCDC88C),ENSCHIG00000026310(FZD7),ENSCHIG00000026576(WNT4)	ENSCHIG00000024872(IFT80)
BP	GO:0050732	negative regulation of peptidyl-tyrosine phosphorylation	4	0	4	38	0.0624232	0.421301	ENSCHIG00000000579(SEMA4D),ENSCHIG00000011539(ZFYVE28),ENSCHIG00000022297(SRCIN1),ENSCHIG00000022731(CADM4)	-
BP	GO:0071277	cellular response to calcium ion	2	2	4	38	0.0624232	0.421301	ENSCHIG00000003296(FOSB),ENSCHIG00000007846(JUNB)	ENSCHIG00000023537(SLC25A24),ENSCHIG00000023655(CARF)
MF	GO:1990837	sequence-specific double-stranded DNA binding	27	15	42	852	0.0625611	0.307502	ENSCHIG00000003296(FOSB),ENSCHIG00000005605(MAFA),ENSCHIG00000007846(JUNB),ENSCHIG00000007994(IER2),ENSCHIG00000009349(NFIL3),ENSCHIG00000009445(HSF1),ENSCHIG00000009793(MYOD1),ENSCHIG00000011122(TP73),ENSCHIG00000011957(MAFF),ENSCHIG00000012016(TBX18),ENSCHIG00000014407(TFAP4),ENSCHIG00000014557(BHLHE40),ENSCHIG00000015568(ISL2),ENSCHIG00000015862(ZBTB48),ENSCHIG00000016780(CALCOCO1),ENSCHIG0000…	ENSCHIG00000008199(HOXA13),ENSCHIG00000010202(PRRX1),ENSCHIG00000010694(NR2F1),ENSCHIG00000012179(ETV1),ENSCHIG00000015540,ENSCHIG00000018772(PRDM5),ENSCHIG00000019119(ZNF385D),ENSCHIG00000019534,ENSCHIG00000020027(GTF2IRD1),ENSCHIG00000020650(ESRRG),ENSCHIG00000022376(SATB2),ENSCHIG00000023655(CARF),ENSCHIG00000024059(HLTF),ENSCHIG00000024682(PRRX2),ENSCHIG00000025909(ZNF750)
BP	GO:0010001	glial cell differentiation	5	5	10	145	0.0629057	0.421301	ENSCHIG00000010560(MAG),ENSCHIG00000010670(NTRK3),ENSCHIG00000020140(SOX10),ENSCHIG00000022835,ENSCHIG00000027044(TMEM98)	ENSCHIG00000000421(B4GALT6),ENSCHIG00000007588(TSPAN2),ENSCHIG00000016288(SERPINE2),ENSCHIG00000024289,ENSCHIG00000024710(C1QA)
BP	GO:0043244	regulation of protein-containing complex disassembly	2	5	7	89	0.0630662	0.421301	ENSCHIG00000007211(LMOD1),ENSCHIG00000023166(TMOD4)	ENSCHIG00000014472(SCIN),ENSCHIG00000015758(CFL2),ENSCHIG00000017564(MAP6D1),ENSCHIG00000018943(BMERB1),ENSCHIG00000026369(LIMA1)
BP	GO:1905039	carboxylic acid transmembrane transport	2	5	7	89	0.0630662	0.421301	ENSCHIG00000007220(SLC7A8),ENSCHIG00000012621(SLC16A3)	ENSCHIG00000009625(LRRC8D),ENSCHIG00000015717(SLC16A7),ENSCHIG00000022398(SLC25A13),ENSCHIG00000022473(SFXN1),ENSCHIG00000026821
BP	GO:0002274	myeloid leukocyte activation	0	9	9	126	0.0631091	0.421301	-	ENSCHIG00000008094(TREM2),ENSCHIG00000008238,ENSCHIG00000011930(CAMK4),ENSCHIG00000014170(ITGAM),ENSCHIG00000017390(IL1RL1),ENSCHIG00000020076(CD84),ENSCHIG00000020991(IL18),ENSCHIG00000024710(C1QA),ENSCHIG00000026501
BP	GO:0042445	hormone metabolic process	4	5	9	126	0.0631091	0.421301	ENSCHIG00000017070(CYP26B1),ENSCHIG00000021723(STAT5B),ENSCHIG00000022705(EGR1),ENSCHIG00000026576(WNT4)	ENSCHIG00000005935(LHCGR),ENSCHIG00000007759(CORIN),ENSCHIG00000009097(CRABP2),ENSCHIG00000010429(BMP5),ENSCHIG00000017969(DHRS9)
MF	GO:0004857	enzyme inhibitor activity	5	10	15	251	0.0634375	0.307502	ENSCHIG00000000455(MYOZ1),ENSCHIG00000006042(CDKN1A),ENSCHIG00000010613(CST6),ENSCHIG00000011756(INCA1),ENSCHIG00000013673(PPP1R1A)	ENSCHIG00000011243(SPRED1),ENSCHIG00000015370(PKIB),ENSCHIG00000016288(SERPINE2),ENSCHIG00000017391(SERPINA5),ENSCHIG00000019450(MT3),ENSCHIG00000020923(ANXA1),ENSCHIG00000022242(CD109),ENSCHIG00000024283(TNFAIP8),ENSCHIG00000025667(PRKAR2B),ENSCHIG00000026258(LXN)
MF	GO:0004114	3',5'-cyclic-nucleotide phosphodiesterase activity	1	2	3	24	0.0636946	0.307502	ENSCHIG00000020852	ENSCHIG00000009677(PDE3B),ENSCHIG00000024041(PDE1A)
MF	GO:0004364	glutathione transferase activity	2	1	3	24	0.0636946	0.307502	ENSCHIG00000010819,ENSCHIG00000026143	ENSCHIG00000017360
MF	GO:0052866	phosphatidylinositol phosphate phosphatase activity	1	2	3	24	0.0636946	0.307502	ENSCHIG00000016043(MTMR14)	ENSCHIG00000018419(SACM1L),ENSCHIG00000019789(INPP4B)
BP	GO:0035556	intracellular signal transduction	31	49	80	1709	0.0637689	0.421301	ENSCHIG00000000455(MYOZ1),ENSCHIG00000000579(SEMA4D),ENSCHIG00000001200(NFKBIL1),ENSCHIG00000002914(ASB12),ENSCHIG00000003321(RGS14),ENSCHIG00000005605(MAFA),ENSCHIG00000006042(CDKN1A),ENSCHIG00000008697(DUSP7),ENSCHIG00000009445(HSF1),ENSCHIG00000010026(PRSS33),ENSCHIG00000010205(PLCL2),ENSCHIG00000010325(ASB2),ENSCHIG00000010347,ENSCHIG00000010542(GPR37L1),ENSCHIG00000010808(KNTC1),ENSCHIG00000…	ENSCHIG00000001570(MLLT11),ENSCHIG00000003129(RAPGEF5),ENSCHIG00000004220(SPRY4),ENSCHIG00000005867(FIGNL1),ENSCHIG00000008094(TREM2),ENSCHIG00000010637(PLA2R1),ENSCHIG00000011243(SPRED1),ENSCHIG00000011759(PLN),ENSCHIG00000012078(MAST1),ENSCHIG00000012195(PRKG1),ENSCHIG00000012534(UNC5B),ENSCHIG00000012706(LMCD1),ENSCHIG00000013458,ENSCHIG00000014852(PSD2),ENSCHIG00000015050(NEK8),ENSCHIG0000001…
BP	GO:0060348	bone development	6	5	11	165	0.064224	0.421301	ENSCHIG00000000579(SEMA4D),ENSCHIG00000013756(ACTN3),ENSCHIG00000014164(RYR1),ENSCHIG00000017070(CYP26B1),ENSCHIG00000019458(OSR2),ENSCHIG00000020131(PHOSPHO1)	ENSCHIG00000015152(COMP),ENSCHIG00000015932(FAT4),ENSCHIG00000020461(LRRC17),ENSCHIG00000021478(SNX10),ENSCHIG00000024872(IFT80)
CC	GO:0000776	kinetochore	2	5	7	93	0.0642968	0.380773	ENSCHIG00000009445(HSF1),ENSCHIG00000010808(KNTC1)	ENSCHIG00000006920(DYNLT3),ENSCHIG00000010173(GPATCH11),ENSCHIG00000014036(CENPH),ENSCHIG00000016554(CENPS),ENSCHIG00000024586(DYNC1LI1)
CC	GO:0031594	neuromuscular junction	3	1	4	40	0.0647238	0.380773	ENSCHIG00000018984(PDZRN3),ENSCHIG00000019677(ACHE),ENSCHIG00000021805(CHRNE)	ENSCHIG00000016288(SERPINE2)
MF	GO:0016722	oxidoreductase activity, acting on metal ions	0	2	2	11	0.0651095	0.307502	-	ENSCHIG00000014071(HEPH),ENSCHIG00000020739(STEAP2)
BP	GO:0006950	response to stress	36	69	105	2303	0.0652405	0.421301	ENSCHIG00000000455(MYOZ1),ENSCHIG00000003321(RGS14),ENSCHIG00000006042(CDKN1A),ENSCHIG00000009445(HSF1),ENSCHIG00000009793(MYOD1),ENSCHIG00000010347,ENSCHIG00000010560(MAG),ENSCHIG00000010670(NTRK3),ENSCHIG00000011122(TP73),ENSCHIG00000011819(GADD45B),ENSCHIG00000012441(TRIM28),ENSCHIG00000014164(RYR1),ENSCHIG00000014407(TFAP4),ENSCHIG00000016957(CCDC88C),ENSCHIG00000017070(CYP26B1),ENSCHIG000000…	ENSCHIG00000005867(FIGNL1),ENSCHIG00000006328(MACIR),ENSCHIG00000007588(TSPAN2),ENSCHIG00000007718(RAB27A),ENSCHIG00000008094(TREM2),ENSCHIG00000008107(LRFN5),ENSCHIG00000009625(LRRC8D),ENSCHIG00000010182(ADORA1),ENSCHIG00000010202(PRRX1),ENSCHIG00000010637(PLA2R1),ENSCHIG00000010724(ELMOD2),ENSCHIG00000011241(GBP5),ENSCHIG00000011243(SPRED1),ENSCHIG00000012195(PRKG1),ENSCHIG00000012340(NLRC4),EN…
CC	GO:0016234	inclusion body	2	3	5	57	0.065341	0.380773	ENSCHIG00000017983(GPX1),ENSCHIG00000022932(SQSTM1)	ENSCHIG00000013990(TRIM37),ENSCHIG00000019450(MT3),ENSCHIG00000026174(HSPB7)
MF	GO:0019842	vitamin binding	2	6	8	111	0.0657657	0.307502	ENSCHIG00000011255(PYGM),ENSCHIG00000021911(SDS)	ENSCHIG00000009097(CRABP2),ENSCHIG00000015003(CYP2R1),ENSCHIG00000019727(CTH),ENSCHIG00000021364(P4HA3),ENSCHIG00000024327(GOT1),ENSCHIG00000026821
MF	GO:0005085	guanyl-nucleotide exchange factor activity	1	9	10	150	0.065886	0.307502	ENSCHIG00000016957(CCDC88C)	ENSCHIG00000000763(RINL),ENSCHIG00000003129(RAPGEF5),ENSCHIG00000008645(NGEF),ENSCHIG00000012266(ECT2L),ENSCHIG00000012613(ARHGEF26),ENSCHIG00000014998(PLEKHG4),ENSCHIG00000016068(VAV3),ENSCHIG00000021312(RALGPS2),ENSCHIG00000024919(DOCK11)
BP	GO:0070848	response to growth factor	8	16	24	436	0.0661022	0.421301	ENSCHIG00000010221(FAM83G),ENSCHIG00000010670(NTRK3),ENSCHIG00000013125(ACVR2B),ENSCHIG00000016928(MTSS2),ENSCHIG00000021723(STAT5B),ENSCHIG00000022705(EGR1),ENSCHIG00000022731(CADM4),ENSCHIG00000026576(WNT4)	ENSCHIG00000008580(FLRT3),ENSCHIG00000011243(SPRED1),ENSCHIG00000013402(CEP57),ENSCHIG00000015152(COMP),ENSCHIG00000015608(ASPN),ENSCHIG00000015932(FAT4),ENSCHIG00000016324(APLN),ENSCHIG00000017165(SMAD9),ENSCHIG00000018886(MXRA5),ENSCHIG00000019450(MT3),ENSCHIG00000020738(FGF9),ENSCHIG00000020923(ANXA1),ENSCHIG00000022242(CD109),ENSCHIG00000022793(IL12A),ENSCHIG00000022845(TAC1),ENSCHIG000000247…
BP	GO:0030278	regulation of ossification	5	2	7	90	0.0661692	0.421301	ENSCHIG00000001027(FZD9),ENSCHIG00000013125(ACVR2B),ENSCHIG00000013756(ACTN3),ENSCHIG00000019458(OSR2),ENSCHIG00000026576(WNT4)	ENSCHIG00000015152(COMP),ENSCHIG00000025168(OMD)
BP	GO:1903825	organic acid transmembrane transport	2	5	7	90	0.0661692	0.421301	ENSCHIG00000007220(SLC7A8),ENSCHIG00000012621(SLC16A3)	ENSCHIG00000009625(LRRC8D),ENSCHIG00000015717(SLC16A7),ENSCHIG00000022398(SLC25A13),ENSCHIG00000022473(SFXN1),ENSCHIG00000026821
BP	GO:0006862	nucleotide transport	1	3	4	39	0.0674742	0.421301	ENSCHIG00000012656(SLC25A48)	ENSCHIG00000013881,ENSCHIG00000022398(SLC25A13),ENSCHIG00000023537(SLC25A24)
BP	GO:0043620	regulation of DNA-templated transcription in response to stress	3	1	4	39	0.0674742	0.421301	ENSCHIG00000003321(RGS14),ENSCHIG00000009445(HSF1),ENSCHIG00000022705(EGR1)	ENSCHIG00000019450(MT3)
BP	GO:0046854	phosphatidylinositol phosphate biosynthetic process	0	4	4	39	0.0674742	0.421301	-	ENSCHIG00000015119(PIK3C2A),ENSCHIG00000016588(ATM),ENSCHIG00000019789(INPP4B),ENSCHIG00000022484(PI4K2B)
BP	GO:0051149	positive regulation of muscle cell differentiation	3	1	4	39	0.0674742	0.421301	ENSCHIG00000009793(MYOD1),ENSCHIG00000013756(ACTN3),ENSCHIG00000017070(CYP26B1)	ENSCHIG00000019727(CTH)
BP	GO:0006911	phagocytosis, engulfment	0	3	3	24	0.06772	0.421301	-	ENSCHIG00000008094(TREM2),ENSCHIG00000011250(MSR1),ENSCHIG00000027141
BP	GO:0032728	positive regulation of interferon-beta production	1	2	3	24	0.06772	0.421301	ENSCHIG00000024325	ENSCHIG00000016625(TLR8),ENSCHIG00000021012(TLR7)
BP	GO:0033273	response to vitamin	1	2	3	24	0.06772	0.421301	ENSCHIG00000023888(PIM1)	ENSCHIG00000008249(POSTN),ENSCHIG00000026821
BP	GO:0036230	granulocyte activation	0	3	3	24	0.06772	0.421301	-	ENSCHIG00000008238,ENSCHIG00000014170(ITGAM),ENSCHIG00000020991(IL18)
BP	GO:0045736	negative regulation of cyclin-dependent protein serine/threonine kinase activity	3	0	3	24	0.06772	0.421301	ENSCHIG00000006042(CDKN1A),ENSCHIG00000011756(INCA1),ENSCHIG00000014407(TFAP4)	-
BP	GO:0000963	mitochondrial RNA processing	0	2	2	11	0.0681208	0.421301	-	ENSCHIG00000009342(TRMT61B),ENSCHIG00000018801(TRMT5)
BP	GO:0006089	lactate metabolic process	2	0	2	11	0.0681208	0.421301	ENSCHIG00000012303(LDHD),ENSCHIG00000013756(ACTN3)	-
BP	GO:0008211	glucocorticoid metabolic process	1	1	2	11	0.0681208	0.421301	ENSCHIG00000026576(WNT4)	ENSCHIG00000010429(BMP5)
BP	GO:0010801	negative regulation of peptidyl-threonine phosphorylation	1	1	2	11	0.0681208	0.421301	ENSCHIG00000022731(CADM4)	ENSCHIG00000011243(SPRED1)
BP	GO:0014733	regulation of skeletal muscle adaptation	1	1	2	11	0.0681208	0.421301	ENSCHIG00000013756(ACTN3)	ENSCHIG00000020027(GTF2IRD1)
BP	GO:0016048	detection of temperature stimulus	0	2	2	11	0.0681208	0.421301	-	ENSCHIG00000026258(LXN),ENSCHIG00000026726(TRPM8)
BP	GO:0042772	DNA damage response, signal transduction resulting in transcription	2	0	2	11	0.0681208	0.421301	ENSCHIG00000006042(CDKN1A),ENSCHIG00000014407(TFAP4)	-
BP	GO:0045932	negative regulation of muscle contraction	0	2	2	11	0.0681208	0.421301	-	ENSCHIG00000012195(PRKG1),ENSCHIG00000024088(ARHGAP42)
BP	GO:0046688	response to copper ion	1	1	2	11	0.0681208	0.421301	ENSCHIG00000009445(HSF1)	ENSCHIG00000019018(AOC1)
BP	GO:0048070	regulation of developmental pigmentation	0	2	2	11	0.0681208	0.421301	-	ENSCHIG00000017918(ADAMTS9),ENSCHIG00000027074(ADAMTS20)
BP	GO:0055091	phospholipid homeostasis	0	2	2	11	0.0681208	0.421301	-	ENSCHIG00000014068(FABP3),ENSCHIG00000020572(GPAM)
BP	GO:0090308	regulation of DNA methylation-dependent heterochromatin formation	1	1	2	11	0.0681208	0.421301	ENSCHIG00000012441(TRIM28)	ENSCHIG00000018878(TASOR)
BP	GO:0120305	regulation of pigmentation	0	2	2	11	0.0681208	0.421301	-	ENSCHIG00000017918(ADAMTS9),ENSCHIG00000027074(ADAMTS20)
BP	GO:1902548	negative regulation of cellular response to vascular endothelial growth factor stimulus	1	1	2	11	0.0681208	0.421301	ENSCHIG00000022731(CADM4)	ENSCHIG00000022793(IL12A)
BP	GO:1902932	positive regulation of alcohol biosynthetic process	1	1	2	11	0.0681208	0.421301	ENSCHIG00000026576(WNT4)	ENSCHIG00000005935(LHCGR)
BP	GO:2000193	positive regulation of fatty acid transport	0	2	2	11	0.0681208	0.421301	-	ENSCHIG00000010637(PLA2R1),ENSCHIG00000014068(FABP3)
BP	GO:0042692	muscle cell differentiation	9	5	14	227	0.0683706	0.421301	ENSCHIG00000000455(MYOZ1),ENSCHIG00000009793(MYOD1),ENSCHIG00000013756(ACTN3),ENSCHIG00000014164(RYR1),ENSCHIG00000017070(CYP26B1),ENSCHIG00000017811(PLPP7),ENSCHIG00000017983(GPX1),ENSCHIG00000026310(FZD7),ENSCHIG00000026576(WNT4)	ENSCHIG00000015152(COMP),ENSCHIG00000015403(CXCL10),ENSCHIG00000015758(CFL2),ENSCHIG00000019727(CTH),ENSCHIG00000020448(CCN3)
MF	GO:0042802	identical protein binding	24	41	65	1400	0.0685548	0.307502	ENSCHIG00000001027(FZD9),ENSCHIG00000005138(PGAM2),ENSCHIG00000009445(HSF1),ENSCHIG00000009793(MYOD1),ENSCHIG00000010560(MAG),ENSCHIG00000011122(TP73),ENSCHIG00000011756(INCA1),ENSCHIG00000012216(CEP131),ENSCHIG00000014407(TFAP4),ENSCHIG00000014557(BHLHE40),ENSCHIG00000014709(MICALL1),ENSCHIG00000015862(ZBTB48),ENSCHIG00000015980(AMPD1),ENSCHIG00000017221(TMEM266),ENSCHIG00000017272(ATP6V1C2),ENS…	ENSCHIG00000002074(UHRF1BP1L),ENSCHIG00000004276(FAP),ENSCHIG00000006920(DYNLT3),ENSCHIG00000008403(MYOM3),ENSCHIG00000008580(FLRT3),ENSCHIG00000008681,ENSCHIG00000008729(MCOLN2),ENSCHIG00000009318(KIF24),ENSCHIG00000010760(ANGPTL7),ENSCHIG00000011131(MITD1),ENSCHIG00000011241(GBP5),ENSCHIG00000011759(PLN),ENSCHIG00000012009(CD3G),ENSCHIG00000012340(NLRC4),ENSCHIG00000012498(TOP2A),ENSCHIG0000001…
MF	GO:0016765	transferase activity, transferring alkyl or aryl (other than methyl) groups	4	1	5	57	0.0686293	0.307502	ENSCHIG00000010819,ENSCHIG00000024342(FDFT1),ENSCHIG00000024390,ENSCHIG00000026143	ENSCHIG00000017360
MF	GO:1901505	carbohydrate derivative transmembrane transporter activity	1	4	5	57	0.0686293	0.307502	ENSCHIG00000012656(SLC25A48)	ENSCHIG00000013881,ENSCHIG00000019791(SLC37A1),ENSCHIG00000022398(SLC25A13),ENSCHIG00000023537(SLC25A24)
BP	GO:0050864	regulation of B cell activation	3	4	7	91	0.0693628	0.421301	ENSCHIG00000006042(CDKN1A),ENSCHIG00000021723(STAT5B),ENSCHIG00000024325	ENSCHIG00000016068(VAV3),ENSCHIG00000016588(ATM),ENSCHIG00000018429(BANK1),ENSCHIG00000027016(TFRC)
BP	GO:0045017	glycerolipid biosynthetic process	0	10	10	148	0.0701456	0.421301	-	ENSCHIG00000014068(FABP3),ENSCHIG00000015119(PIK3C2A),ENSCHIG00000016588(ATM),ENSCHIG00000018186(PIGA),ENSCHIG00000019789(INPP4B),ENSCHIG00000020572(GPAM),ENSCHIG00000021561(ACSL3),ENSCHIG00000021714(LPCAT2),ENSCHIG00000022484(PI4K2B),ENSCHIG00000026282(PLA2G4A)
MF	GO:0004112	cyclic-nucleotide phosphodiesterase activity	1	2	3	25	0.0703824	0.307502	ENSCHIG00000020852	ENSCHIG00000009677(PDE3B),ENSCHIG00000024041(PDE1A)
BP	GO:0051153	regulation of striated muscle cell differentiation	4	1	5	56	0.0704045	0.421301	ENSCHIG00000013756(ACTN3),ENSCHIG00000017070(CYP26B1),ENSCHIG00000017811(PLPP7),ENSCHIG00000026310(FZD7)	ENSCHIG00000020448(CCN3)
BP	GO:2000145	regulation of cell motility	11	22	33	637	0.0706657	0.421301	ENSCHIG00000000189(FAM83H),ENSCHIG00000000579(SEMA4D),ENSCHIG00000006791(CAMSAP3),ENSCHIG00000010670(NTRK3),ENSCHIG00000012234(PLXNB3),ENSCHIG00000017870(CLDN19),ENSCHIG00000020711(MAZ),ENSCHIG00000022084(STAT5A),ENSCHIG00000022297(SRCIN1),ENSCHIG00000022731(CADM4),ENSCHIG00000026576(WNT4)	ENSCHIG00000006328(MACIR),ENSCHIG00000007611(C3AR1),ENSCHIG00000008671(ADORA3),ENSCHIG00000010182(ADORA1),ENSCHIG00000011243(SPRED1),ENSCHIG00000012195(PRKG1),ENSCHIG00000015119(PIK3C2A),ENSCHIG00000015403(CXCL10),ENSCHIG00000016017(STK26),ENSCHIG00000016588(ATM),ENSCHIG00000017444(ZNF268),ENSCHIG00000017918(ADAMTS9),ENSCHIG00000018339(DPYSL3),ENSCHIG00000018943(BMERB1),ENSCHIG00000020448(CCN3),E…
BP	GO:0051240	positive regulation of multicellular organismal process	18	28	46	930	0.0707731	0.421301	ENSCHIG00000000579(SEMA4D),ENSCHIG00000001027(FZD9),ENSCHIG00000009445(HSF1),ENSCHIG00000010560(MAG),ENSCHIG00000010670(NTRK3),ENSCHIG00000013125(ACVR2B),ENSCHIG00000013756(ACTN3),ENSCHIG00000019209(SCRIB),ENSCHIG00000019458(OSR2),ENSCHIG00000019677(ACHE),ENSCHIG00000020140(SOX10),ENSCHIG00000020204,ENSCHIG00000021723(STAT5B),ENSCHIG00000022705(EGR1),ENSCHIG00000023888(PIM1),ENSCHIG00000024325,EN…	ENSCHIG00000007611(C3AR1),ENSCHIG00000008580(FLRT3),ENSCHIG00000008681,ENSCHIG00000008729(MCOLN2),ENSCHIG00000009097(CRABP2),ENSCHIG00000011863(VASH2),ENSCHIG00000012067(LRRN3),ENSCHIG00000012340(NLRC4),ENSCHIG00000013458,ENSCHIG00000015764(ZFPM2),ENSCHIG00000016288(SERPINE2),ENSCHIG00000016625(TLR8),ENSCHIG00000017316(LPAR3),ENSCHIG00000017390(IL1RL1),ENSCHIG00000018324(MME),ENSCHIG00000020572(G…
BP	GO:0002694	regulation of leukocyte activation	5	15	20	354	0.0715328	0.421301	ENSCHIG00000006042(CDKN1A),ENSCHIG00000017070(CYP26B1),ENSCHIG00000019209(SCRIB),ENSCHIG00000021723(STAT5B),ENSCHIG00000024325	ENSCHIG00000008094(TREM2),ENSCHIG00000014170(ITGAM),ENSCHIG00000016068(VAV3),ENSCHIG00000016588(ATM),ENSCHIG00000017390(IL1RL1),ENSCHIG00000018429(BANK1),ENSCHIG00000020076(CD84),ENSCHIG00000020572(GPAM),ENSCHIG00000020923(ANXA1),ENSCHIG00000020991(IL18),ENSCHIG00000022609(GPNMB),ENSCHIG00000022793(IL12A),ENSCHIG00000024438(PDCD1LG2),ENSCHIG00000026501,ENSCHIG00000027016(TFRC)
BP	GO:0010646	regulation of cell communication	31	66	97	2123	0.0718488	0.421301	ENSCHIG00000000455(MYOZ1),ENSCHIG00000000579(SEMA4D),ENSCHIG00000001027(FZD9),ENSCHIG00000001200(NFKBIL1),ENSCHIG00000003321(RGS14),ENSCHIG00000008697(DUSP7),ENSCHIG00000010205(PLCL2),ENSCHIG00000010542(GPR37L1),ENSCHIG00000011539(ZFYVE28),ENSCHIG00000011756(INCA1),ENSCHIG00000011819(GADD45B),ENSCHIG00000013125(ACVR2B),ENSCHIG00000013756(ACTN3),ENSCHIG00000016957(CCDC88C),ENSCHIG00000016990(GPR14…	ENSCHIG00000004220(SPRY4),ENSCHIG00000004524(CDK14),ENSCHIG00000005457(CACNA1B),ENSCHIG00000005867(FIGNL1),ENSCHIG00000008094(TREM2),ENSCHIG00000008249(POSTN),ENSCHIG00000009097(CRABP2),ENSCHIG00000010182(ADORA1),ENSCHIG00000010202(PRRX1),ENSCHIG00000010429(BMP5),ENSCHIG00000010637(PLA2R1),ENSCHIG00000011243(SPRED1),ENSCHIG00000011870(MDFIC),ENSCHIG00000012534(UNC5B),ENSCHIG00000012706(LMCD1),ENS…
BP	GO:0010639	negative regulation of organelle organization	3	11	14	229	0.0723357	0.421301	ENSCHIG00000007211(LMOD1),ENSCHIG00000017983(GPX1),ENSCHIG00000023166(TMOD4)	ENSCHIG00000012498(TOP2A),ENSCHIG00000013990(TRIM37),ENSCHIG00000014472(SCIN),ENSCHIG00000015650(TMEM67),ENSCHIG00000016588(ATM),ENSCHIG00000017564(MAP6D1),ENSCHIG00000018943(BMERB1),ENSCHIG00000022452(ARHGAP28),ENSCHIG00000024586(DYNC1LI1),ENSCHIG00000026369(LIMA1),ENSCHIG00000027016(TFRC)
BP	GO:0051093	negative regulation of developmental process	11	20	31	594	0.0723374	0.421301	ENSCHIG00000000455(MYOZ1),ENSCHIG00000000579(SEMA4D),ENSCHIG00000006042(CDKN1A),ENSCHIG00000011122(TP73),ENSCHIG00000015568(ISL2),ENSCHIG00000017811(PLPP7),ENSCHIG00000021723(STAT5B),ENSCHIG00000024175(MELTF),ENSCHIG00000026310(FZD7),ENSCHIG00000026576(WNT4),ENSCHIG00000027044(TMEM98)	ENSCHIG00000000510(MAP2),ENSCHIG00000009677(PDE3B),ENSCHIG00000009934(TMEM178A),ENSCHIG00000010760(ANGPTL7),ENSCHIG00000011243(SPRED1),ENSCHIG00000013840(DIXDC1),ENSCHIG00000015403(CXCL10),ENSCHIG00000015608(ASPN),ENSCHIG00000015764(ZFPM2),ENSCHIG00000017918(ADAMTS9),ENSCHIG00000018077(CNTN4),ENSCHIG00000019450(MT3),ENSCHIG00000020448(CCN3),ENSCHIG00000020461(LRRC17),ENSCHIG00000020693(EPHA7),ENS…
BP	GO:0055017	cardiac muscle tissue growth	2	2	4	40	0.0727301	0.421301	ENSCHIG00000011122(TP73),ENSCHIG00000023888(PIM1)	ENSCHIG00000015764(ZFPM2),ENSCHIG00000020738(FGF9)
BP	GO:0031503	protein-containing complex localization	3	3	6	74	0.0729222	0.421301	ENSCHIG00000012216(CEP131),ENSCHIG00000015774(CEP72),ENSCHIG00000026513(KLHL21)	ENSCHIG00000007641(GRIP1),ENSCHIG00000019091(MZT1),ENSCHIG00000019613(IFT81)
BP	GO:0060349	bone morphogenesis	4	2	6	74	0.0729222	0.421301	ENSCHIG00000013756(ACTN3),ENSCHIG00000017070(CYP26B1),ENSCHIG00000019458(OSR2),ENSCHIG00000020131(PHOSPHO1)	ENSCHIG00000015152(COMP),ENSCHIG00000024872(IFT80)
MF	GO:0008081	phosphoric diester hydrolase activity	2	4	6	76	0.0733352	0.307502	ENSCHIG00000010205(PLCL2),ENSCHIG00000020852	ENSCHIG00000009677(PDE3B),ENSCHIG00000014109(SMPDL3B),ENSCHIG00000024041(PDE1A),ENSCHIG00000024664(ENPP1)
CC	GO:0000779	condensed chromosome, centromeric region	2	5	7	96	0.0735824	0.380773	ENSCHIG00000009445(HSF1),ENSCHIG00000010808(KNTC1)	ENSCHIG00000006920(DYNLT3),ENSCHIG00000010173(GPATCH11),ENSCHIG00000014036(CENPH),ENSCHIG00000016554(CENPS),ENSCHIG00000024586(DYNC1LI1)
CC	GO:0005814	centriole	0	7	7	96	0.0735824	0.380773	-	ENSCHIG00000006664(DZIP1),ENSCHIG00000009318(KIF24),ENSCHIG00000012498(TOP2A),ENSCHIG00000013299(MPHOSPH9),ENSCHIG00000020429(CEP135),ENSCHIG00000024898(HYLS1),ENSCHIG00000026931(SCLT1)
BP	GO:0006351	DNA-templated transcription	50	63	113	2508	0.073682	0.421301	ENSCHIG00000000455(MYOZ1),ENSCHIG00000000579(SEMA4D),ENSCHIG00000001200(NFKBIL1),ENSCHIG00000002525(IRF2BP1),ENSCHIG00000003296(FOSB),ENSCHIG00000003321(RGS14),ENSCHIG00000003732(TNNI2),ENSCHIG00000005605(MAFA),ENSCHIG00000007493(ZBTB42),ENSCHIG00000007846(JUNB),ENSCHIG00000007994(IER2),ENSCHIG00000009349(NFIL3),ENSCHIG00000009445(HSF1),ENSCHIG00000009793(MYOD1),ENSCHIG00000011122(TP73),ENSCHIG00…	ENSCHIG00000001570(MLLT11),ENSCHIG00000008199(HOXA13),ENSCHIG00000008671(ADORA3),ENSCHIG00000010202(PRRX1),ENSCHIG00000010357(ZNF484),ENSCHIG00000010429(BMP5),ENSCHIG00000010691,ENSCHIG00000010694(NR2F1),ENSCHIG00000011870(MDFIC),ENSCHIG00000011930(CAMK4),ENSCHIG00000012179(ETV1),ENSCHIG00000012340(NLRC4),ENSCHIG00000012436,ENSCHIG00000012498(TOP2A),ENSCHIG00000012706(LMCD1),ENSCHIG00000012827(TF…
BP	GO:0097529	myeloid leukocyte migration	2	7	9	130	0.0737123	0.421301	ENSCHIG00000006768(CSF3R),ENSCHIG00000021723(STAT5B)	ENSCHIG00000007611(C3AR1),ENSCHIG00000008729(MCOLN2),ENSCHIG00000015403(CXCL10),ENSCHIG00000016068(VAV3),ENSCHIG00000020448(CCN3),ENSCHIG00000020923(ANXA1),ENSCHIG00000024000(DNM1L)
MF	GO:0000976	transcription cis-regulatory region binding	21	12	33	656	0.0737465	0.307502	ENSCHIG00000003296(FOSB),ENSCHIG00000005605(MAFA),ENSCHIG00000007846(JUNB),ENSCHIG00000007994(IER2),ENSCHIG00000009349(NFIL3),ENSCHIG00000009445(HSF1),ENSCHIG00000009793(MYOD1),ENSCHIG00000011122(TP73),ENSCHIG00000014407(TFAP4),ENSCHIG00000014557(BHLHE40),ENSCHIG00000015862(ZBTB48),ENSCHIG00000016780(CALCOCO1),ENSCHIG00000019296(ARID5B),ENSCHIG00000019458(OSR2),ENSCHIG00000019922(MLXIP),ENSCHIG00…	ENSCHIG00000010202(PRRX1),ENSCHIG00000010694(NR2F1),ENSCHIG00000012179(ETV1),ENSCHIG00000015540,ENSCHIG00000018772(PRDM5),ENSCHIG00000019534,ENSCHIG00000020027(GTF2IRD1),ENSCHIG00000020650(ESRRG),ENSCHIG00000022376(SATB2),ENSCHIG00000023655(CARF),ENSCHIG00000024059(HLTF),ENSCHIG00000025909(ZNF750)
MF	GO:0001067	transcription regulatory region nucleic acid binding	21	12	33	656	0.0737465	0.307502	ENSCHIG00000003296(FOSB),ENSCHIG00000005605(MAFA),ENSCHIG00000007846(JUNB),ENSCHIG00000007994(IER2),ENSCHIG00000009349(NFIL3),ENSCHIG00000009445(HSF1),ENSCHIG00000009793(MYOD1),ENSCHIG00000011122(TP73),ENSCHIG00000014407(TFAP4),ENSCHIG00000014557(BHLHE40),ENSCHIG00000015862(ZBTB48),ENSCHIG00000016780(CALCOCO1),ENSCHIG00000019296(ARID5B),ENSCHIG00000019458(OSR2),ENSCHIG00000019922(MLXIP),ENSCHIG00…	ENSCHIG00000010202(PRRX1),ENSCHIG00000010694(NR2F1),ENSCHIG00000012179(ETV1),ENSCHIG00000015540,ENSCHIG00000018772(PRDM5),ENSCHIG00000019534,ENSCHIG00000020027(GTF2IRD1),ENSCHIG00000020650(ESRRG),ENSCHIG00000022376(SATB2),ENSCHIG00000023655(CARF),ENSCHIG00000024059(HLTF),ENSCHIG00000025909(ZNF750)
BP	GO:0009966	regulation of signal transduction	30	57	87	1889	0.0741375	0.421301	ENSCHIG00000000455(MYOZ1),ENSCHIG00000000579(SEMA4D),ENSCHIG00000001027(FZD9),ENSCHIG00000001200(NFKBIL1),ENSCHIG00000003321(RGS14),ENSCHIG00000008697(DUSP7),ENSCHIG00000010205(PLCL2),ENSCHIG00000010542(GPR37L1),ENSCHIG00000011539(ZFYVE28),ENSCHIG00000011756(INCA1),ENSCHIG00000011819(GADD45B),ENSCHIG00000013125(ACVR2B),ENSCHIG00000013756(ACTN3),ENSCHIG00000016957(CCDC88C),ENSCHIG00000016990(GPR14…	ENSCHIG00000004220(SPRY4),ENSCHIG00000004524(CDK14),ENSCHIG00000005867(FIGNL1),ENSCHIG00000008094(TREM2),ENSCHIG00000008249(POSTN),ENSCHIG00000009097(CRABP2),ENSCHIG00000010202(PRRX1),ENSCHIG00000010429(BMP5),ENSCHIG00000010637(PLA2R1),ENSCHIG00000011243(SPRED1),ENSCHIG00000011870(MDFIC),ENSCHIG00000012534(UNC5B),ENSCHIG00000012706(LMCD1),ENSCHIG00000013458,ENSCHIG00000013840(DIXDC1),ENSCHIG00000…
BP	GO:0001558	regulation of cell growth	5	9	14	230	0.0743737	0.421301	ENSCHIG00000000579(SEMA4D),ENSCHIG00000006042(CDKN1A),ENSCHIG00000010670(NTRK3),ENSCHIG00000023346(CPNE9),ENSCHIG00000027103(LIMK1)	ENSCHIG00000000510(MAP2),ENSCHIG00000009097(CRABP2),ENSCHIG00000013804(RIMS2),ENSCHIG00000016288(SERPINE2),ENSCHIG00000017316(LPAR3),ENSCHIG00000019450(MT3),ENSCHIG00000020448(CCN3),ENSCHIG00000020693(EPHA7),ENSCHIG00000024664(ENPP1)
CC	GO:0000120	RNA polymerase I transcription regulator complex	0	1	1	2	0.0747438	0.380773	-	ENSCHIG00000026408(TAF1D)
CC	GO:0000308	cytoplasmic cyclin-dependent protein kinase holoenzyme complex	0	1	1	2	0.0747438	0.380773	-	ENSCHIG00000004524(CDK14)
CC	GO:0005683	U7 snRNP	0	1	1	2	0.0747438	0.380773	-	ENSCHIG00000019251(LSM11)
CC	GO:0005927	muscle tendon junction	0	1	1	2	0.0747438	0.380773	-	ENSCHIG00000017409(SMPX)
CC	GO:0005965	protein farnesyltransferase complex	1	0	1	2	0.0747438	0.380773	ENSCHIG00000024390	-
CC	GO:0019035	viral integration complex	0	1	1	2	0.0747438	0.380773	-	ENSCHIG00000012498(TOP2A)
CC	GO:0031315	extrinsic component of mitochondrial outer membrane	1	0	1	2	0.0747438	0.380773	ENSCHIG00000020140(SOX10)	-
CC	GO:0034685	integrin alphav-beta6 complex	0	1	1	2	0.0747438	0.380773	-	ENSCHIG00000013972(ITGB6)
CC	GO:0034750	Scrib-APC-beta-catenin complex	1	0	1	2	0.0747438	0.380773	ENSCHIG00000019209(SCRIB)	-
CC	GO:0035339	SPOTS complex	1	0	1	2	0.0747438	0.380773	ENSCHIG00000026679(ORMDL3)	-
CC	GO:0036019	endolysosome	1	0	1	2	0.0747438	0.380773	ENSCHIG00000024325	-
CC	GO:0043514	interleukin-12 complex	0	1	1	2	0.0747438	0.380773	-	ENSCHIG00000022793(IL12A)
CC	GO:0044753	amphisome	1	0	1	2	0.0747438	0.380773	ENSCHIG00000022932(SQSTM1)	-
CC	GO:0070557	PCNA-p21 complex	1	0	1	2	0.0747438	0.380773	ENSCHIG00000006042(CDKN1A)	-
CC	GO:0071204	histone pre-mRNA 3'end processing complex	0	1	1	2	0.0747438	0.380773	-	ENSCHIG00000019251(LSM11)
CC	GO:0071821	FANCM-MHF complex	0	1	1	2	0.0747438	0.380773	-	ENSCHIG00000016554(CENPS)
CC	GO:0090651	apical cytoplasm	0	1	1	2	0.0747438	0.380773	-	ENSCHIG00000021478(SNX10)
CC	GO:0097179	protease inhibitor complex	0	1	1	2	0.0747438	0.380773	-	ENSCHIG00000017391(SERPINA5)
CC	GO:0097180	serine protease inhibitor complex	0	1	1	2	0.0747438	0.380773	-	ENSCHIG00000017391(SERPINA5)
CC	GO:0097543	ciliary inversin compartment	0	1	1	2	0.0747438	0.380773	-	ENSCHIG00000015050(NEK8)
CC	GO:0097632	extrinsic component of phagophore assembly site membrane	1	0	1	2	0.0747438	0.380773	ENSCHIG00000018901(ULK1)	-
CC	GO:0097635	extrinsic component of autophagosome membrane	1	0	1	2	0.0747438	0.380773	ENSCHIG00000018901(ULK1)	-
CC	GO:0099073	mitochondrion-derived vesicle	0	1	1	2	0.0747438	0.380773	-	ENSCHIG00000024000(DNM1L)
CC	GO:1902560	GMP reductase complex	1	0	1	2	0.0747438	0.380773	ENSCHIG00000024167(GMPR)	-
CC	GO:1904090	peptidase inhibitor complex	0	1	1	2	0.0747438	0.380773	-	ENSCHIG00000017391(SERPINA5)
MF	GO:0016616	oxidoreductase activity, acting on the CH-OH group of donors, NAD or NADP as acceptor	1	6	7	95	0.0747754	0.307502	ENSCHIG00000017124(DHRS7C)	ENSCHIG00000010543,ENSCHIG00000017969(DHRS9),ENSCHIG00000024305,ENSCHIG00000024739(HPGD),ENSCHIG00000025261(ALDH3A1),ENSCHIG00000025317
BP	GO:0003254	regulation of membrane depolarization	1	2	3	25	0.0747784	0.421301	ENSCHIG00000026195(SCN1B)	ENSCHIG00000001570(MLLT11),ENSCHIG00000006052(SCN3B)
BP	GO:0014003	oligodendrocyte development	2	1	3	25	0.0747784	0.421301	ENSCHIG00000010560(MAG),ENSCHIG00000020140(SOX10)	ENSCHIG00000000421(B4GALT6)
BP	GO:0022617	extracellular matrix disassembly	1	2	3	25	0.0747784	0.421301	ENSCHIG00000024175(MELTF)	ENSCHIG00000004276(FAP),ENSCHIG00000022768(CTSS)
BP	GO:0031952	regulation of protein autophosphorylation	0	3	3	25	0.0747784	0.421301	-	ENSCHIG00000020693(EPHA7),ENSCHIG00000022609(GPNMB),ENSCHIG00000024664(ENPP1)
BP	GO:0048713	regulation of oligodendrocyte differentiation	2	1	3	25	0.0747784	0.421301	ENSCHIG00000022835,ENSCHIG00000027044(TMEM98)	ENSCHIG00000024289
BP	GO:1904030	negative regulation of cyclin-dependent protein kinase activity	3	0	3	25	0.0747784	0.421301	ENSCHIG00000006042(CDKN1A),ENSCHIG00000011756(INCA1),ENSCHIG00000014407(TFAP4)	-
CC	GO:0005921	gap junction	2	1	3	26	0.0747824	0.380773	ENSCHIG00000005791(GJC3),ENSCHIG00000007733(GJB1)	ENSCHIG00000020448(CCN3)
BP	GO:0042325	regulation of phosphorylation	19	21	40	798	0.0750961	0.421301	ENSCHIG00000000579(SEMA4D),ENSCHIG00000003321(RGS14),ENSCHIG00000006042(CDKN1A),ENSCHIG00000008697(DUSP7),ENSCHIG00000010205(PLCL2),ENSCHIG00000010670(NTRK3),ENSCHIG00000011539(ZFYVE28),ENSCHIG00000011756(INCA1),ENSCHIG00000011819(GADD45B),ENSCHIG00000013756(ACTN3),ENSCHIG00000014407(TFAP4),ENSCHIG00000016390(MOB2),ENSCHIG00000017140(MAP3K14),ENSCHIG00000017870(CLDN19),ENSCHIG00000022297(SRCIN1),…	ENSCHIG00000004220(SPRY4),ENSCHIG00000008094(TREM2),ENSCHIG00000010429(BMP5),ENSCHIG00000011243(SPRED1),ENSCHIG00000013507(CHORDC1),ENSCHIG00000015370(PKIB),ENSCHIG00000016068(VAV3),ENSCHIG00000018429(BANK1),ENSCHIG00000019450(MT3),ENSCHIG00000020693(EPHA7),ENSCHIG00000020991(IL18),ENSCHIG00000021006(PTPN13),ENSCHIG00000022242(CD109),ENSCHIG00000022256(CKS2),ENSCHIG00000022609(GPNMB),ENSCHIG00000…
MF	GO:0001588	dopamine neurotransmitter receptor activity, coupled via Gs	1	0	1	2	0.0758097	0.307502	ENSCHIG00000024371(DRD1)	-
MF	GO:0003918	DNA topoisomerase type II (double strand cut, ATP-hydrolyzing) activity	0	1	1	2	0.0758097	0.307502	-	ENSCHIG00000012498(TOP2A)
MF	GO:0003920	GMP reductase activity	1	0	1	2	0.0758097	0.307502	ENSCHIG00000024167(GMPR)	-
MF	GO:0003976	UDP-N-acetylglucosamine-lysosomal-enzyme N-acetylglucosaminephosphotransferase activity	0	1	1	2	0.0758097	0.307502	-	ENSCHIG00000024196(GNPTAB)
MF	GO:0004430	1-phosphatidylinositol 4-kinase activity	0	1	1	2	0.0758097	0.307502	-	ENSCHIG00000022484(PI4K2B)
MF	GO:0004609	phosphatidylserine decarboxylase activity	0	1	1	2	0.0758097	0.307502	-	ENSCHIG00000024327(GOT1)
MF	GO:0004611	phosphoenolpyruvate carboxykinase activity	0	1	1	2	0.0758097	0.307502	-	ENSCHIG00000024702(PCK2)
MF	GO:0004613	phosphoenolpyruvate carboxykinase (GTP) activity	0	1	1	2	0.0758097	0.307502	-	ENSCHIG00000024702(PCK2)
MF	GO:0004660	protein farnesyltransferase activity	1	0	1	2	0.0758097	0.307502	ENSCHIG00000024390	-
MF	GO:0004677	DNA-dependent protein kinase activity	0	1	1	2	0.0758097	0.307502	-	ENSCHIG00000016588(ATM)
MF	GO:0004692	cGMP-dependent protein kinase activity	0	1	1	2	0.0758097	0.307502	-	ENSCHIG00000012195(PRKG1)
MF	GO:0004704	NF-kappaB-inducing kinase activity	1	0	1	2	0.0758097	0.307502	ENSCHIG00000017140(MAP3K14)	-
MF	GO:0004807	triose-phosphate isomerase activity	1	0	1	2	0.0758097	0.307502	ENSCHIG00000016031	-
MF	GO:0004911	interleukin-2 receptor activity	0	1	1	2	0.0758097	0.307502	-	ENSCHIG00000009532(IL2RA)
MF	GO:0005006	epidermal growth factor receptor activity	0	1	1	2	0.0758097	0.307502	-	ENSCHIG00000021066(EFEMP1)
MF	GO:0005308	creatine transmembrane transporter activity	1	0	1	2	0.0758097	0.307502	ENSCHIG00000021442	-
MF	GO:0008489	UDP-galactose:glucosylceramide beta-1,4-galactosyltransferase activity	0	1	1	2	0.0758097	0.307502	-	ENSCHIG00000000421(B4GALT6)
MF	GO:0008823	cupric reductase activity	0	1	1	2	0.0758097	0.307502	-	ENSCHIG00000020739(STEAP2)
MF	GO:0008929	methylglyoxal synthase activity	1	0	1	2	0.0758097	0.307502	ENSCHIG00000016031	-
MF	GO:0009378	four-way junction helicase activity	0	1	1	2	0.0758097	0.307502	-	ENSCHIG00000014991(WRN)
MF	GO:0015119	hexose phosphate transmembrane transporter activity	0	1	1	2	0.0758097	0.307502	-	ENSCHIG00000019791(SLC37A1)
MF	GO:0015152	glucose-6-phosphate transmembrane transporter activity	0	1	1	2	0.0758097	0.307502	-	ENSCHIG00000019791(SLC37A1)
MF	GO:0015315	organophosphate:inorganic phosphate antiporter activity	0	1	1	2	0.0758097	0.307502	-	ENSCHIG00000019791(SLC37A1)
MF	GO:0015526	hexose-phosphate:inorganic phosphate antiporter activity	0	1	1	2	0.0758097	0.307502	-	ENSCHIG00000019791(SLC37A1)
MF	GO:0016316	phosphatidylinositol-3,4-bisphosphate 4-phosphatase activity	0	1	1	2	0.0758097	0.307502	-	ENSCHIG00000019789(INPP4B)
MF	GO:0016492	G protein-coupled neurotensin receptor activity	0	1	1	2	0.0758097	0.307502	-	ENSCHIG00000011816(NTSR2)
MF	GO:0019767	IgE receptor activity	0	1	1	2	0.0758097	0.307502	-	ENSCHIG00000008238
MF	GO:0019959	interleukin-8 binding	1	0	1	2	0.0758097	0.307502	ENSCHIG00000012101	-
MF	GO:0019972	interleukin-12 binding	0	1	1	2	0.0758097	0.307502	-	ENSCHIG00000022793(IL12A)
MF	GO:0019976	interleukin-2 binding	0	1	1	2	0.0758097	0.307502	-	ENSCHIG00000009532(IL2RA)
MF	GO:0030343	vitamin D3 25-hydroxylase activity	0	1	1	2	0.0758097	0.307502	-	ENSCHIG00000015003(CYP2R1)
MF	GO:0031699	beta-3 adrenergic receptor binding	0	1	1	2	0.0758097	0.307502	-	ENSCHIG00000026437(ARRDC3)
MF	GO:0032542	sulfiredoxin activity	0	1	1	2	0.0758097	0.307502	-	ENSCHIG00000014700(SRXN1)
MF	GO:0033842	N-acetyl-beta-glucosaminyl-glycoprotein 4-beta-N-acetylgalactosaminyltransferase activity	1	0	1	2	0.0758097	0.307502	ENSCHIG00000016775(B4GALNT3)	-
MF	GO:0035851	Krueppel-associated box domain binding	1	0	1	2	0.0758097	0.307502	ENSCHIG00000012441(TRIM28)	-
MF	GO:0036505	prosaposin receptor activity	1	0	1	2	0.0758097	0.307502	ENSCHIG00000010542(GPR37L1)	-
MF	GO:0042943	D-amino acid transmembrane transporter activity	0	1	1	2	0.0758097	0.307502	-	ENSCHIG00000022473(SFXN1)
MF	GO:0045159	myosin II binding	0	1	1	2	0.0758097	0.307502	-	ENSCHIG00000025240(GCSAM)
MF	GO:0045504	dynein heavy chain binding	0	1	1	2	0.0758097	0.307502	-	ENSCHIG00000024586(DYNC1LI1)
MF	GO:0046857	oxidoreductase activity, acting on other nitrogenous compounds as donors, with NAD or NADP as acceptor	1	0	1	2	0.0758097	0.307502	ENSCHIG00000024167(GMPR)	-
MF	GO:0047023	androsterone dehydrogenase activity	0	1	1	2	0.0758097	0.307502	-	ENSCHIG00000017969(DHRS9)
MF	GO:0047044	androstan-3-alpha,17-beta-diol dehydrogenase activity	0	1	1	2	0.0758097	0.307502	-	ENSCHIG00000017969(DHRS9)
MF	GO:0047192	1-alkylglycerophosphocholine O-acetyltransferase activity	0	1	1	2	0.0758097	0.307502	-	ENSCHIG00000021714(LPCAT2)
MF	GO:0050833	pyruvate transmembrane transporter activity	0	1	1	2	0.0758097	0.307502	-	ENSCHIG00000015717(SLC16A7)
MF	GO:0052851	ferric-chelate reductase (NADPH) activity	0	1	1	2	0.0758097	0.307502	-	ENSCHIG00000020739(STEAP2)
MF	GO:0060002	plus-end directed microfilament motor activity	0	1	1	2	0.0758097	0.307502	-	ENSCHIG00000015900(MYO3A)
MF	GO:0061513	glucose 6-phosphate:inorganic phosphate antiporter activity	0	1	1	2	0.0758097	0.307502	-	ENSCHIG00000019791(SLC37A1)
MF	GO:0061749	forked DNA-dependent helicase activity	0	1	1	2	0.0758097	0.307502	-	ENSCHIG00000014991(WRN)
MF	GO:0070052	collagen V binding	0	1	1	2	0.0758097	0.307502	-	ENSCHIG00000017909(ECM2)
MF	GO:0070336	flap-structured DNA binding	0	1	1	2	0.0758097	0.307502	-	ENSCHIG00000014991(WRN)
MF	GO:0070538	oleic acid binding	0	1	1	2	0.0758097	0.307502	-	ENSCHIG00000014068(FABP3)
MF	GO:0070853	myosin VI binding	0	1	1	2	0.0758097	0.307502	-	ENSCHIG00000026372(IQGAP3)
MF	GO:0071209	U7 snRNA binding	0	1	1	2	0.0758097	0.307502	-	ENSCHIG00000019251(LSM11)
MF	GO:0072545	tyrosine binding	1	0	1	2	0.0758097	0.307502	ENSCHIG00000016990(GPR143)	-
MF	GO:0086062	voltage-gated sodium channel activity involved in Purkinje myocyte action potential	1	0	1	2	0.0758097	0.307502	ENSCHIG00000026195(SCN1B)	-
MF	GO:0140293	ADP-ribosylglutamate hydrolase activity	1	0	1	2	0.0758097	0.307502	ENSCHIG00000019953(MACROD1)	-
MF	GO:0140311	protein sequestering activity	1	0	1	2	0.0758097	0.307502	ENSCHIG00000006042(CDKN1A)	-
MF	GO:0140313	molecular sequestering activity	1	0	1	2	0.0758097	0.307502	ENSCHIG00000006042(CDKN1A)	-
MF	GO:1902387	ceramide 1-phosphate binding	0	1	1	2	0.0758097	0.307502	-	ENSCHIG00000026282(PLA2G4A)
MF	GO:1990829	C-rich single-stranded DNA binding	1	0	1	2	0.0758097	0.307502	ENSCHIG00000015841(PCBP3)	-
BP	GO:0010720	positive regulation of cell development	5	6	11	170	0.0758695	0.421301	ENSCHIG00000000579(SEMA4D),ENSCHIG00000010670(NTRK3),ENSCHIG00000013756(ACTN3),ENSCHIG00000020140(SOX10),ENSCHIG00000027103(LIMK1)	ENSCHIG00000008681,ENSCHIG00000009097(CRABP2),ENSCHIG00000016288(SERPINE2),ENSCHIG00000017316(LPAR3),ENSCHIG00000018324(MME),ENSCHIG00000024289
MF	GO:0004861	cyclin-dependent protein serine/threonine kinase inhibitor activity	2	0	2	12	0.0761843	0.307502	ENSCHIG00000006042(CDKN1A),ENSCHIG00000011756(INCA1)	-
MF	GO:0030169	low-density lipoprotein particle binding	0	2	2	12	0.0761843	0.307502	-	ENSCHIG00000008094(TREM2),ENSCHIG00000011250(MSR1)
MF	GO:0046625	sphingolipid binding	1	1	2	12	0.0761843	0.307502	ENSCHIG00000010560(MAG)	ENSCHIG00000026282(PLA2G4A)
BP	GO:0031326	regulation of cellular biosynthetic process	55	71	126	2825	0.0764025	0.421301	ENSCHIG00000000455(MYOZ1),ENSCHIG00000000579(SEMA4D),ENSCHIG00000001200(NFKBIL1),ENSCHIG00000002525(IRF2BP1),ENSCHIG00000003296(FOSB),ENSCHIG00000003321(RGS14),ENSCHIG00000003732(TNNI2),ENSCHIG00000005275(GUCA2A),ENSCHIG00000005605(MAFA),ENSCHIG00000006042(CDKN1A),ENSCHIG00000007493(ZBTB42),ENSCHIG00000007846(JUNB),ENSCHIG00000007994(IER2),ENSCHIG00000009349(NFIL3),ENSCHIG00000009445(HSF1),ENSCHI…	ENSCHIG00000001570(MLLT11),ENSCHIG00000005935(LHCGR),ENSCHIG00000008199(HOXA13),ENSCHIG00000008671(ADORA3),ENSCHIG00000010202(PRRX1),ENSCHIG00000010357(ZNF484),ENSCHIG00000010429(BMP5),ENSCHIG00000010691,ENSCHIG00000010694(NR2F1),ENSCHIG00000011870(MDFIC),ENSCHIG00000011930(CAMK4),ENSCHIG00000012179(ETV1),ENSCHIG00000012340(NLRC4),ENSCHIG00000012436,ENSCHIG00000012498(TOP2A),ENSCHIG00000012706(LM…
BP	GO:0044344	cellular response to fibroblast growth factor stimulus	1	5	6	75	0.07675	0.421301	ENSCHIG00000026576(WNT4)	ENSCHIG00000008580(FLRT3),ENSCHIG00000013402(CEP57),ENSCHIG00000015932(FAT4),ENSCHIG00000016324(APLN),ENSCHIG00000020738(FGF9)
BP	GO:0071774	response to fibroblast growth factor	1	5	6	75	0.07675	0.421301	ENSCHIG00000026576(WNT4)	ENSCHIG00000008580(FLRT3),ENSCHIG00000013402(CEP57),ENSCHIG00000015932(FAT4),ENSCHIG00000016324(APLN),ENSCHIG00000020738(FGF9)
BP	GO:0030326	embryonic limb morphogenesis	3	5	8	112	0.0769458	0.421301	ENSCHIG00000017070(CYP26B1),ENSCHIG00000019458(OSR2),ENSCHIG00000023245(HOXD9)	ENSCHIG00000009097(CRABP2),ENSCHIG00000010202(PRRX1),ENSCHIG00000020738(FGF9),ENSCHIG00000022176(FREM2),ENSCHIG00000024787(FRAS1)
BP	GO:0035113	embryonic appendage morphogenesis	3	5	8	112	0.0769458	0.421301	ENSCHIG00000017070(CYP26B1),ENSCHIG00000019458(OSR2),ENSCHIG00000023245(HOXD9)	ENSCHIG00000009097(CRABP2),ENSCHIG00000010202(PRRX1),ENSCHIG00000020738(FGF9),ENSCHIG00000022176(FREM2),ENSCHIG00000024787(FRAS1)
BP	GO:0001544	initiation of primordial ovarian follicle growth	0	1	1	2	0.0777368	0.421301	-	ENSCHIG00000024172(GAS2)
BP	GO:0001692	histamine metabolic process	0	1	1	2	0.0777368	0.421301	-	ENSCHIG00000010212(HNMT)
BP	GO:0001712	ectodermal cell fate commitment	1	0	1	2	0.0777368	0.421301	ENSCHIG00000026310(FZD7)	-
BP	GO:0001802	type III hypersensitivity	0	1	1	2	0.0777368	0.421301	-	ENSCHIG00000027141
BP	GO:0001803	regulation of type III hypersensitivity	0	1	1	2	0.0777368	0.421301	-	ENSCHIG00000027141
BP	GO:0001805	positive regulation of type III hypersensitivity	0	1	1	2	0.0777368	0.421301	-	ENSCHIG00000027141
BP	GO:0002337	B-1a B cell differentiation	1	0	1	2	0.0777368	0.421301	ENSCHIG00000010205(PLCL2)	-
BP	GO:0002582	positive regulation of antigen processing and presentation of peptide or polysaccharide antigen via MHC class II	0	1	1	2	0.0777368	0.421301	-	ENSCHIG00000008094(TREM2)
BP	GO:0002585	positive regulation of antigen processing and presentation of peptide antigen	0	1	1	2	0.0777368	0.421301	-	ENSCHIG00000008094(TREM2)
BP	GO:0002588	positive regulation of antigen processing and presentation of peptide antigen via MHC class II	0	1	1	2	0.0777368	0.421301	-	ENSCHIG00000008094(TREM2)
BP	GO:0003050	regulation of systemic arterial blood pressure by atrial natriuretic peptide	0	1	1	2	0.0777368	0.421301	-	ENSCHIG00000007759(CORIN)
BP	GO:0003062	regulation of heart rate by chemical signal	1	0	1	2	0.0777368	0.421301	ENSCHIG00000020204	-
BP	GO:0003373	dynamin family protein polymerization involved in membrane fission	0	1	1	2	0.0777368	0.421301	-	ENSCHIG00000024000(DNM1L)
BP	GO:0003374	dynamin family protein polymerization involved in mitochondrial fission	0	1	1	2	0.0777368	0.421301	-	ENSCHIG00000024000(DNM1L)
BP	GO:0003383	apical constriction	1	0	1	2	0.0777368	0.421301	ENSCHIG00000016957(CCDC88C)	-
BP	GO:0006500	N-terminal protein palmitoylation	0	1	1	2	0.0777368	0.421301	-	ENSCHIG00000017564(MAP6D1)
BP	GO:0006532	aspartate biosynthetic process	0	1	1	2	0.0777368	0.421301	-	ENSCHIG00000024327(GOT1)
BP	GO:0006533	aspartate catabolic process	0	1	1	2	0.0777368	0.421301	-	ENSCHIG00000024327(GOT1)
BP	GO:0006538	glutamate catabolic process	0	1	1	2	0.0777368	0.421301	-	ENSCHIG00000024327(GOT1)
BP	GO:0006565	L-serine catabolic process	1	0	1	2	0.0777368	0.421301	ENSCHIG00000021911(SDS)	-
BP	GO:0006663	platelet activating factor biosynthetic process	0	1	1	2	0.0777368	0.421301	-	ENSCHIG00000021714(LPCAT2)
BP	GO:0006668	sphinganine-1-phosphate metabolic process	0	1	1	2	0.0777368	0.421301	-	ENSCHIG00000020626(SGPP1)
BP	GO:0007624	ultradian rhythm	1	0	1	2	0.0777368	0.421301	ENSCHIG00000009635(ENOX2)	-
BP	GO:0009092	homoserine metabolic process	0	1	1	2	0.0777368	0.421301	-	ENSCHIG00000019727(CTH)
BP	GO:0009608	response to symbiont	1	0	1	2	0.0777368	0.421301	ENSCHIG00000017983(GPX1)	-
BP	GO:0009609	response to symbiotic bacterium	1	0	1	2	0.0777368	0.421301	ENSCHIG00000017983(GPX1)	-
BP	GO:0010269	response to selenium ion	1	0	1	2	0.0777368	0.421301	ENSCHIG00000017983(GPX1)	-
BP	GO:0010706	ganglioside biosynthetic process via lactosylceramide	0	1	1	2	0.0777368	0.421301	-	ENSCHIG00000000421(B4GALT6)
BP	GO:0014012	peripheral nervous system axon regeneration	0	1	1	2	0.0777368	0.421301	-	ENSCHIG00000020744(TNC)
BP	GO:0014728	regulation of the force of skeletal muscle contraction	1	0	1	2	0.0777368	0.421301	ENSCHIG00000013756(ACTN3)	-
BP	GO:0014732	skeletal muscle atrophy	1	0	1	2	0.0777368	0.421301	ENSCHIG00000013756(ACTN3)	-
BP	GO:0014862	regulation of skeletal muscle contraction by chemo-mechanical energy conversion	1	0	1	2	0.0777368	0.421301	ENSCHIG00000013756(ACTN3)	-
BP	GO:0015881	creatine transmembrane transport	1	0	1	2	0.0777368	0.421301	ENSCHIG00000021442	-
BP	GO:0019060	intracellular transport of viral protein in host cell	0	1	1	2	0.0777368	0.421301	-	ENSCHIG00000021671(IFIT1)
BP	GO:0019262	N-acetylneuraminate catabolic process	0	1	1	2	0.0777368	0.421301	-	ENSCHIG00000000246(RENBP)
BP	GO:0019343	cysteine biosynthetic process via cystathionine	0	1	1	2	0.0777368	0.421301	-	ENSCHIG00000019727(CTH)
BP	GO:0019346	transsulfuration	0	1	1	2	0.0777368	0.421301	-	ENSCHIG00000019727(CTH)
BP	GO:0019550	glutamate catabolic process to aspartate	0	1	1	2	0.0777368	0.421301	-	ENSCHIG00000024327(GOT1)
BP	GO:0019551	glutamate catabolic process to 2-oxoglutarate	0	1	1	2	0.0777368	0.421301	-	ENSCHIG00000024327(GOT1)
BP	GO:0021687	cerebellar molecular layer morphogenesis	0	1	1	2	0.0777368	0.421301	-	ENSCHIG00000024289
BP	GO:0021966	corticospinal neuron axon guidance	1	0	1	2	0.0777368	0.421301	ENSCHIG00000026195(SCN1B)	-
BP	GO:0030505	inorganic diphosphate transport	0	1	1	2	0.0777368	0.421301	-	ENSCHIG00000024664(ENPP1)
BP	GO:0030581	symbiont intracellular protein transport in host	0	1	1	2	0.0777368	0.421301	-	ENSCHIG00000021671(IFIT1)
BP	GO:0031446	regulation of fast-twitch skeletal muscle fiber contraction	1	0	1	2	0.0777368	0.421301	ENSCHIG00000013756(ACTN3)	-
BP	GO:0031448	positive regulation of fast-twitch skeletal muscle fiber contraction	1	0	1	2	0.0777368	0.421301	ENSCHIG00000013756(ACTN3)	-
BP	GO:0032345	negative regulation of aldosterone metabolic process	0	1	1	2	0.0777368	0.421301	-	ENSCHIG00000010429(BMP5)
BP	GO:0032346	positive regulation of aldosterone metabolic process	1	0	1	2	0.0777368	0.421301	ENSCHIG00000026576(WNT4)	-
BP	GO:0032348	negative regulation of aldosterone biosynthetic process	0	1	1	2	0.0777368	0.421301	-	ENSCHIG00000010429(BMP5)
BP	GO:0032349	positive regulation of aldosterone biosynthetic process	1	0	1	2	0.0777368	0.421301	ENSCHIG00000026576(WNT4)	-
BP	GO:0032741	positive regulation of interleukin-18 production	1	0	1	2	0.0777368	0.421301	ENSCHIG00000024325	-
BP	GO:0032971	regulation of muscle filament sliding	1	0	1	2	0.0777368	0.421301	ENSCHIG00000017086(MYLK2)	-
BP	GO:0033031	positive regulation of neutrophil apoptotic process	0	1	1	2	0.0777368	0.421301	-	ENSCHIG00000020923(ANXA1)
BP	GO:0033239	negative regulation of cellular amine metabolic process	0	1	1	2	0.0777368	0.421301	-	ENSCHIG00000026683(ATCAY)
BP	GO:0034769	basement membrane disassembly	0	1	1	2	0.0777368	0.421301	-	ENSCHIG00000022768(CTSS)
BP	GO:0035711	T-helper 1 cell activation	0	1	1	2	0.0777368	0.421301	-	ENSCHIG00000022793(IL12A)
BP	GO:0042148	strand invasion	0	1	1	2	0.0777368	0.421301	-	ENSCHIG00000014991(WRN)
BP	GO:0042942	D-serine transport	0	1	1	2	0.0777368	0.421301	-	ENSCHIG00000022473(SFXN1)
BP	GO:0043315	positive regulation of neutrophil degranulation	0	1	1	2	0.0777368	0.421301	-	ENSCHIG00000014170(ITGAM)
BP	GO:0043490	malate-aspartate shuttle	0	1	1	2	0.0777368	0.421301	-	ENSCHIG00000022398(SLC25A13)
BP	GO:0045218	zonula adherens maintenance	1	0	1	2	0.0777368	0.421301	ENSCHIG00000006791(CAMSAP3)	-
BP	GO:0045763	negative regulation of cellular amino acid metabolic process	0	1	1	2	0.0777368	0.421301	-	ENSCHIG00000026683(ATCAY)
BP	GO:0045870	positive regulation of single stranded viral RNA replication via double stranded DNA intermediate	0	1	1	2	0.0777368	0.421301	-	ENSCHIG00000012498(TOP2A)
BP	GO:0051754	meiotic sister chromatid cohesion, centromeric	0	1	1	2	0.0777368	0.421301	-	ENSCHIG00000013638(SGO2)
BP	GO:0052803	imidazole-containing compound metabolic process	0	1	1	2	0.0777368	0.421301	-	ENSCHIG00000010212(HNMT)
BP	GO:0060378	regulation of brood size	0	1	1	2	0.0777368	0.421301	-	ENSCHIG00000013221(TEKT3)
BP	GO:0060748	tertiary branching involved in mammary gland duct morphogenesis	1	0	1	2	0.0777368	0.421301	ENSCHIG00000026576(WNT4)	-
BP	GO:0060979	vasculogenesis involved in coronary vascular morphogenesis	0	1	1	2	0.0777368	0.421301	-	ENSCHIG00000011243(SPRED1)
BP	GO:0062232	prostanoid catabolic process	0	1	1	2	0.0777368	0.421301	-	ENSCHIG00000024739(HPGD)
BP	GO:0070171	negative regulation of tooth mineralization	0	1	1	2	0.0777368	0.421301	-	ENSCHIG00000015608(ASPN)
BP	GO:0070235	regulation of activation-induced cell death of T cells	0	1	1	2	0.0777368	0.421301	-	ENSCHIG00000020572(GPAM)
BP	GO:0070236	negative regulation of activation-induced cell death of T cells	0	1	1	2	0.0777368	0.421301	-	ENSCHIG00000020572(GPAM)
BP	GO:0070256	negative regulation of mucus secretion	0	1	1	2	0.0777368	0.421301	-	ENSCHIG00000010182(ADORA1)
BP	GO:0071642	positive regulation of macrophage inflammatory protein 1 alpha production	0	1	1	2	0.0777368	0.421301	-	ENSCHIG00000008729(MCOLN2)
BP	GO:0071732	cellular response to nitric oxide	0	1	1	2	0.0777368	0.421301	-	ENSCHIG00000019450(MT3)
BP	GO:0071878	negative regulation of adenylate cyclase-activating adrenergic receptor signaling pathway	0	1	1	2	0.0777368	0.421301	-	ENSCHIG00000026437(ARRDC3)
BP	GO:0086092	regulation of the force of heart contraction by cardiac conduction	0	1	1	2	0.0777368	0.421301	-	ENSCHIG00000011759(PLN)
BP	GO:0090031	positive regulation of steroid hormone biosynthetic process	1	0	1	2	0.0777368	0.421301	ENSCHIG00000026576(WNT4)	-
BP	GO:0090149	mitochondrial membrane fission	0	1	1	2	0.0777368	0.421301	-	ENSCHIG00000024000(DNM1L)
BP	GO:0097355	protein localization to heterochromatin	0	1	1	2	0.0777368	0.421301	-	ENSCHIG00000018878(TASOR)
BP	GO:0098706	iron ion import across cell outer membrane	0	1	1	2	0.0777368	0.421301	-	ENSCHIG00000020739(STEAP2)
BP	GO:0140291	peptidyl-glutamate ADP-deribosylation	1	0	1	2	0.0777368	0.421301	ENSCHIG00000019953(MACROD1)	-
BP	GO:0150062	complement-mediated synapse pruning	0	1	1	2	0.0777368	0.421301	-	ENSCHIG00000024710(C1QA)
BP	GO:0150064	vertebrate eye-specific patterning	0	1	1	2	0.0777368	0.421301	-	ENSCHIG00000024710(C1QA)
BP	GO:1900063	regulation of peroxisome organization	0	1	1	2	0.0777368	0.421301	-	ENSCHIG00000024000(DNM1L)
BP	GO:1900220	semaphorin-plexin signaling pathway involved in bone trabecula morphogenesis	1	0	1	2	0.0777368	0.421301	ENSCHIG00000000579(SEMA4D)	-
BP	GO:1900453	negative regulation of long-term synaptic depression	0	1	1	2	0.0777368	0.421301	-	ENSCHIG00000010182(ADORA1)
BP	GO:1900739	regulation of protein insertion into mitochondrial membrane involved in apoptotic signaling pathway	1	0	1	2	0.0777368	0.421301	ENSCHIG00000010347	-
BP	GO:1900740	positive regulation of protein insertion into mitochondrial membrane involved in apoptotic signaling pathway	1	0	1	2	0.0777368	0.421301	ENSCHIG00000010347	-
BP	GO:1901074	regulation of engulfment of apoptotic cell	0	1	1	2	0.0777368	0.421301	-	ENSCHIG00000008094(TREM2)
BP	GO:1901523	icosanoid catabolic process	0	1	1	2	0.0777368	0.421301	-	ENSCHIG00000024739(HPGD)
BP	GO:1901536	negative regulation of DNA demethylation	1	0	1	2	0.0777368	0.421301	ENSCHIG00000012441(TRIM28)	-
BP	GO:1901740	negative regulation of myoblast fusion	0	1	1	2	0.0777368	0.421301	-	ENSCHIG00000015403(CXCL10)
BP	GO:1902310	positive regulation of peptidyl-serine dephosphorylation	1	0	1	2	0.0777368	0.421301	ENSCHIG00000021684(PPP1R15A)	-
BP	GO:1902565	positive regulation of neutrophil activation	0	1	1	2	0.0777368	0.421301	-	ENSCHIG00000014170(ITGAM)
BP	GO:1902811	positive regulation of skeletal muscle fiber differentiation	1	0	1	2	0.0777368	0.421301	ENSCHIG00000017070(CYP26B1)	-
BP	GO:1903210	podocyte apoptotic process	0	1	1	2	0.0777368	0.421301	-	ENSCHIG00000010637(PLA2R1)
BP	GO:1903433	regulation of constitutive secretory pathway	0	1	1	2	0.0777368	0.421301	-	ENSCHIG00000007718(RAB27A)
BP	GO:1904020	regulation of G protein-coupled receptor internalization	0	1	1	2	0.0777368	0.421301	-	ENSCHIG00000016324(APLN)
BP	GO:1904273	L-alanine import across plasma membrane	1	0	1	2	0.0777368	0.421301	ENSCHIG00000007220(SLC7A8)	-
BP	GO:1904425	negative regulation of GTP binding	0	1	1	2	0.0777368	0.421301	-	ENSCHIG00000022452(ARHGAP28)
BP	GO:1904633	regulation of podocyte apoptotic process	0	1	1	2	0.0777368	0.421301	-	ENSCHIG00000010637(PLA2R1)
BP	GO:1904635	positive regulation of podocyte apoptotic process	0	1	1	2	0.0777368	0.421301	-	ENSCHIG00000010637(PLA2R1)
BP	GO:1905178	regulation of cardiac muscle tissue regeneration	1	0	1	2	0.0777368	0.421301	ENSCHIG00000006042(CDKN1A)	-
BP	GO:1905179	negative regulation of cardiac muscle tissue regeneration	1	0	1	2	0.0777368	0.421301	ENSCHIG00000006042(CDKN1A)	-
BP	GO:1905344	prostaglandin catabolic process	0	1	1	2	0.0777368	0.421301	-	ENSCHIG00000024739(HPGD)
BP	GO:1905380	regulation of snRNA transcription by RNA polymerase II	1	0	1	2	0.0777368	0.421301	ENSCHIG00000009793(MYOD1)	-
BP	GO:1905382	positive regulation of snRNA transcription by RNA polymerase II	1	0	1	2	0.0777368	0.421301	ENSCHIG00000009793(MYOD1)	-
BP	GO:1905704	positive regulation of inhibitory synapse assembly	1	0	1	2	0.0777368	0.421301	ENSCHIG00000000579(SEMA4D)	-
BP	GO:1990036	calcium ion import into sarcoplasmic reticulum	0	1	1	2	0.0777368	0.421301	-	ENSCHIG00000011759(PLN)
BP	GO:1990402	embryonic liver development	0	1	1	2	0.0777368	0.421301	-	ENSCHIG00000008926(CCDC134)
BP	GO:1990523	bone regeneration	1	0	1	2	0.0777368	0.421301	ENSCHIG00000001027(FZD9)	-
BP	GO:2000065	negative regulation of cortisol biosynthetic process	0	1	1	2	0.0777368	0.421301	-	ENSCHIG00000010429(BMP5)
BP	GO:2000182	regulation of progesterone biosynthetic process	1	0	1	2	0.0777368	0.421301	ENSCHIG00000022705(EGR1)	-
BP	GO:2000195	negative regulation of female gonad development	0	1	1	2	0.0777368	0.421301	-	ENSCHIG00000015764(ZFPM2)
BP	GO:2000224	regulation of testosterone biosynthetic process	1	0	1	2	0.0777368	0.421301	ENSCHIG00000026576(WNT4)	-
BP	GO:2000225	negative regulation of testosterone biosynthetic process	1	0	1	2	0.0777368	0.421301	ENSCHIG00000026576(WNT4)	-
BP	GO:2000299	negative regulation of Rho-dependent protein serine/threonine kinase activity	0	1	1	2	0.0777368	0.421301	-	ENSCHIG00000013507(CHORDC1)
BP	GO:0046034	ATP metabolic process	8	2	10	151	0.0778924	0.421301	ENSCHIG00000005138(PGAM2),ENSCHIG00000011217(AK1),ENSCHIG00000013515,ENSCHIG00000013756(ACTN3),ENSCHIG00000016031,ENSCHIG00000019504(ENO3),ENSCHIG00000022516,ENSCHIG00000023341(PRKAG3)	ENSCHIG00000022398(SLC25A13),ENSCHIG00000024000(DNM1L)
BP	GO:0007169	transmembrane receptor protein tyrosine kinase signaling pathway	7	15	22	401	0.0780666	0.421301	ENSCHIG00000010670(NTRK3),ENSCHIG00000011539(ZFYVE28),ENSCHIG00000019296(ARID5B),ENSCHIG00000021723(STAT5B),ENSCHIG00000022084(STAT5A),ENSCHIG00000022731(CADM4),ENSCHIG00000026576(WNT4)	ENSCHIG00000008580(FLRT3),ENSCHIG00000009736(ANGPTL1),ENSCHIG00000010429(BMP5),ENSCHIG00000013402(CEP57),ENSCHIG00000015544(EPHA3),ENSCHIG00000015932(FAT4),ENSCHIG00000016324(APLN),ENSCHIG00000019450(MT3),ENSCHIG00000020693(EPHA7),ENSCHIG00000020738(FGF9),ENSCHIG00000021066(EFEMP1),ENSCHIG00000022793(IL12A),ENSCHIG00000024664(ENPP1),ENSCHIG00000025523(SESN3),ENSCHIG00000026062(GRB14)
BP	GO:0072698	protein localization to microtubule cytoskeleton	3	1	4	41	0.0781877	0.421301	ENSCHIG00000012216(CEP131),ENSCHIG00000015774(CEP72),ENSCHIG00000018835(KIAA0753)	ENSCHIG00000021478(SNX10)
BP	GO:0006082	organic acid metabolic process	14	18	32	621	0.0783172	0.421301	ENSCHIG00000005138(PGAM2),ENSCHIG00000012303(LDHD),ENSCHIG00000013515,ENSCHIG00000013756(ACTN3),ENSCHIG00000016031,ENSCHIG00000017070(CYP26B1),ENSCHIG00000017801(ASS1),ENSCHIG00000017983(GPX1),ENSCHIG00000019504(ENO3),ENSCHIG00000021723(STAT5B),ENSCHIG00000021911(SDS),ENSCHIG00000022516,ENSCHIG00000023341(PRKAG3),ENSCHIG00000026867	ENSCHIG00000000246(RENBP),ENSCHIG00000006620(HACD4),ENSCHIG00000009097(CRABP2),ENSCHIG00000010543,ENSCHIG00000014068(FABP3),ENSCHIG00000017969(DHRS9),ENSCHIG00000018410(HOGA1),ENSCHIG00000019727(CTH),ENSCHIG00000020572(GPAM),ENSCHIG00000021561(ACSL3),ENSCHIG00000022314(FADS1),ENSCHIG00000024305,ENSCHIG00000024327(GOT1),ENSCHIG00000024664(ENPP1),ENSCHIG00000024739(HPGD),ENSCHIG00000025667(PRKAR2B)…
BP	GO:0042113	B cell activation	5	6	11	171	0.0783486	0.421301	ENSCHIG00000001027(FZD9),ENSCHIG00000006042(CDKN1A),ENSCHIG00000010205(PLCL2),ENSCHIG00000021723(STAT5B),ENSCHIG00000024325	ENSCHIG00000016068(VAV3),ENSCHIG00000016588(ATM),ENSCHIG00000018429(BANK1),ENSCHIG00000020053,ENSCHIG00000024919(DOCK11),ENSCHIG00000027016(TFRC)
BP	GO:0051146	striated muscle cell differentiation	8	3	11	171	0.0783486	0.421301	ENSCHIG00000000455(MYOZ1),ENSCHIG00000009793(MYOD1),ENSCHIG00000013756(ACTN3),ENSCHIG00000014164(RYR1),ENSCHIG00000017070(CYP26B1),ENSCHIG00000017811(PLPP7),ENSCHIG00000017983(GPX1),ENSCHIG00000026310(FZD7)	ENSCHIG00000015403(CXCL10),ENSCHIG00000015758(CFL2),ENSCHIG00000020448(CCN3)
BP	GO:0001909	leukocyte mediated cytotoxicity	1	4	5	58	0.0793118	0.421301	ENSCHIG00000021723(STAT5B)	ENSCHIG00000007718(RAB27A),ENSCHIG00000020991(IL18),ENSCHIG00000022793(IL12A),ENSCHIG00000027141
BP	GO:0030155	regulation of cell adhesion	10	16	26	489	0.0793905	0.421301	ENSCHIG00000000579(SEMA4D),ENSCHIG00000006791(CAMSAP3),ENSCHIG00000012234(PLXNB3),ENSCHIG00000017801(ASS1),ENSCHIG00000019209(SCRIB),ENSCHIG00000021723(STAT5B),ENSCHIG00000024175(MELTF),ENSCHIG00000026094(NUAK1),ENSCHIG00000026310(FZD7),ENSCHIG00000026576(WNT4)	ENSCHIG00000009677(PDE3B),ENSCHIG00000012195(PRKG1),ENSCHIG00000015544(EPHA3),ENSCHIG00000016068(VAV3),ENSCHIG00000016288(SERPINE2),ENSCHIG00000016493(COL8A1),ENSCHIG00000016588(ATM),ENSCHIG00000017909(ECM2),ENSCHIG00000020572(GPAM),ENSCHIG00000020693(EPHA7),ENSCHIG00000020923(ANXA1),ENSCHIG00000020991(IL18),ENSCHIG00000022609(GPNMB),ENSCHIG00000022793(IL12A),ENSCHIG00000024438(PDCD1LG2),ENSCHIG0…
BP	GO:0006656	phosphatidylcholine biosynthetic process	0	2	2	12	0.0796569	0.421301	-	ENSCHIG00000014068(FABP3),ENSCHIG00000021561(ACSL3)
BP	GO:0010832	negative regulation of myotube differentiation	1	1	2	12	0.0796569	0.421301	ENSCHIG00000017811(PLPP7)	ENSCHIG00000020448(CCN3)
BP	GO:0015740	C4-dicarboxylate transport	0	2	2	12	0.0796569	0.421301	-	ENSCHIG00000009625(LRRC8D),ENSCHIG00000022398(SLC25A13)
BP	GO:0018158	protein oxidation	1	1	2	12	0.0796569	0.421301	ENSCHIG00000017983(GPX1)	ENSCHIG00000023220(LOXL4)
BP	GO:0034111	negative regulation of homotypic cell-cell adhesion	0	2	2	12	0.0796569	0.421301	-	ENSCHIG00000012195(PRKG1),ENSCHIG00000016288(SERPINE2)
BP	GO:0040037	negative regulation of fibroblast growth factor receptor signaling pathway	1	1	2	12	0.0796569	0.421301	ENSCHIG00000026576(WNT4)	ENSCHIG00000016324(APLN)
BP	GO:0045063	T-helper 1 cell differentiation	1	1	2	12	0.0796569	0.421301	ENSCHIG00000027044(TMEM98)	ENSCHIG00000020923(ANXA1)
BP	GO:0045064	T-helper 2 cell differentiation	0	2	2	12	0.0796569	0.421301	-	ENSCHIG00000020923(ANXA1),ENSCHIG00000020991(IL18)
BP	GO:0050951	sensory perception of temperature stimulus	0	2	2	12	0.0796569	0.421301	-	ENSCHIG00000026258(LXN),ENSCHIG00000026726(TRPM8)
BP	GO:0051382	kinetochore assembly	0	2	2	12	0.0796569	0.421301	-	ENSCHIG00000014036(CENPH),ENSCHIG00000016554(CENPS)
BP	GO:0061952	midbody abscission	0	2	2	12	0.0796569	0.421301	-	ENSCHIG00000011131(MITD1),ENSCHIG00000023432(KIF20A)
BP	GO:0070841	inclusion body assembly	0	2	2	12	0.0796569	0.421301	-	ENSCHIG00000013990(TRIM37),ENSCHIG00000024271(DNAJA4)
BP	GO:0070885	negative regulation of calcineurin-NFAT signaling cascade	2	0	2	12	0.0796569	0.421301	ENSCHIG00000000455(MYOZ1),ENSCHIG00000013756(ACTN3)	-
BP	GO:0106057	negative regulation of calcineurin-mediated signaling	2	0	2	12	0.0796569	0.421301	ENSCHIG00000000455(MYOZ1),ENSCHIG00000013756(ACTN3)	-
BP	GO:1904262	negative regulation of TORC1 signaling	0	2	2	12	0.0796569	0.421301	-	ENSCHIG00000016588(ATM),ENSCHIG00000025523(SESN3)
BP	GO:2001267	regulation of cysteine-type endopeptidase activity involved in apoptotic signaling pathway	1	1	2	12	0.0796569	0.421301	ENSCHIG00000014407(TFAP4)	ENSCHIG00000025699(PRR7)
BP	GO:0050727	regulation of inflammatory response	3	10	13	212	0.0797127	0.421301	ENSCHIG00000017983(GPX1),ENSCHIG00000021723(STAT5B),ENSCHIG00000024325	ENSCHIG00000006328(MACIR),ENSCHIG00000008094(TREM2),ENSCHIG00000008107(LRFN5),ENSCHIG00000010182(ADORA1),ENSCHIG00000013458,ENSCHIG00000014109(SMPDL3B),ENSCHIG00000015902,ENSCHIG00000017390(IL1RL1),ENSCHIG00000020923(ANXA1),ENSCHIG00000027141
BP	GO:0050790	regulation of catalytic activity	31	35	66	1402	0.0798165	0.421393	ENSCHIG00000000455(MYOZ1),ENSCHIG00000000579(SEMA4D),ENSCHIG00000003321(RGS14),ENSCHIG00000005275(GUCA2A),ENSCHIG00000006042(CDKN1A),ENSCHIG00000006791(CAMSAP3),ENSCHIG00000008697(DUSP7),ENSCHIG00000008869(RGS8),ENSCHIG00000010347,ENSCHIG00000010613(CST6),ENSCHIG00000010670(NTRK3),ENSCHIG00000011539(ZFYVE28),ENSCHIG00000011756(INCA1),ENSCHIG00000011819(GADD45B),ENSCHIG00000012234(PLXNB3),ENSCHIG0…	ENSCHIG00000000763(RINL),ENSCHIG00000004220(SPRY4),ENSCHIG00000005935(LHCGR),ENSCHIG00000008378(ELFN2),ENSCHIG00000010724(ELMOD2),ENSCHIG00000011243(SPRED1),ENSCHIG00000012195(PRKG1),ENSCHIG00000012340(NLRC4),ENSCHIG00000013507(CHORDC1),ENSCHIG00000014991(WRN),ENSCHIG00000014998(PLEKHG4),ENSCHIG00000015370(PKIB),ENSCHIG00000015544(EPHA3),ENSCHIG00000016068(VAV3),ENSCHIG00000016288(SERPINE2),ENSCH…
BP	GO:0071363	cellular response to growth factor stimulus	8	15	23	424	0.0801801	0.422855	ENSCHIG00000010221(FAM83G),ENSCHIG00000010670(NTRK3),ENSCHIG00000013125(ACVR2B),ENSCHIG00000016928(MTSS2),ENSCHIG00000021723(STAT5B),ENSCHIG00000022705(EGR1),ENSCHIG00000022731(CADM4),ENSCHIG00000026576(WNT4)	ENSCHIG00000008580(FLRT3),ENSCHIG00000011243(SPRED1),ENSCHIG00000013402(CEP57),ENSCHIG00000015152(COMP),ENSCHIG00000015608(ASPN),ENSCHIG00000015932(FAT4),ENSCHIG00000016324(APLN),ENSCHIG00000017165(SMAD9),ENSCHIG00000019450(MT3),ENSCHIG00000020738(FGF9),ENSCHIG00000020923(ANXA1),ENSCHIG00000022242(CD109),ENSCHIG00000022793(IL12A),ENSCHIG00000022845(TAC1),ENSCHIG00000024739(HPGD)
MF	GO:0019901	protein kinase binding	9	14	23	435	0.0803708	0.323097	ENSCHIG00000000189(FAM83H),ENSCHIG00000006042(CDKN1A),ENSCHIG00000009445(HSF1),ENSCHIG00000011122(TP73),ENSCHIG00000021684(PPP1R15A),ENSCHIG00000022297(SRCIN1),ENSCHIG00000022731(CADM4),ENSCHIG00000022932(SQSTM1),ENSCHIG00000023341(PRKAG3)	ENSCHIG00000011243(SPRED1),ENSCHIG00000012498(TOP2A),ENSCHIG00000017032(VRK2),ENSCHIG00000018429(BANK1),ENSCHIG00000021561(ACSL3),ENSCHIG00000023432(KIF20A),ENSCHIG00000024367(NBEA),ENSCHIG00000025240(GCSAM),ENSCHIG00000025667(PRKAR2B),ENSCHIG00000025699(PRR7),ENSCHIG00000026062(GRB14),ENSCHIG00000026463(TRAF3),ENSCHIG00000026777(IL12RB2),ENSCHIG00000027016(TFRC)
MF	GO:0098772	molecular function regulator activity	15	42	57	1224	0.0807487	0.323318	ENSCHIG00000000455(MYOZ1),ENSCHIG00000003321(RGS14),ENSCHIG00000005275(GUCA2A),ENSCHIG00000006042(CDKN1A),ENSCHIG00000008869(RGS8),ENSCHIG00000010613(CST6),ENSCHIG00000011756(INCA1),ENSCHIG00000013673(PPP1R1A),ENSCHIG00000016928(MTSS2),ENSCHIG00000016957(CCDC88C),ENSCHIG00000017140(MAP3K14),ENSCHIG00000020419(TBC1D4),ENSCHIG00000024071,ENSCHIG00000026195(SCN1B),ENSCHIG00000026576(WNT4)	ENSCHIG00000000763(RINL),ENSCHIG00000002408,ENSCHIG00000003129(RAPGEF5),ENSCHIG00000006052(SCN3B),ENSCHIG00000008580(FLRT3),ENSCHIG00000008645(NGEF),ENSCHIG00000010429(BMP5),ENSCHIG00000010724(ELMOD2),ENSCHIG00000011243(SPRED1),ENSCHIG00000011759(PLN),ENSCHIG00000012195(PRKG1),ENSCHIG00000012266(ECT2L),ENSCHIG00000012340(NLRC4),ENSCHIG00000012613(ARHGEF26),ENSCHIG00000014265(CLEC11A),ENSCHIG00000…
BP	GO:0046649	lymphocyte activation	11	14	25	468	0.0807555	0.425429	ENSCHIG00000001027(FZD9),ENSCHIG00000006042(CDKN1A),ENSCHIG00000010205(PLCL2),ENSCHIG00000017070(CYP26B1),ENSCHIG00000019209(SCRIB),ENSCHIG00000021723(STAT5B),ENSCHIG00000022705(EGR1),ENSCHIG00000024325,ENSCHIG00000026310(FZD7),ENSCHIG00000026576(WNT4),ENSCHIG00000027044(TMEM98)	ENSCHIG00000007718(RAB27A),ENSCHIG00000016068(VAV3),ENSCHIG00000016588(ATM),ENSCHIG00000018429(BANK1),ENSCHIG00000020053,ENSCHIG00000020572(GPAM),ENSCHIG00000020923(ANXA1),ENSCHIG00000020991(IL18),ENSCHIG00000022609(GPNMB),ENSCHIG00000022793(IL12A),ENSCHIG00000023034(CLEC4A),ENSCHIG00000024438(PDCD1LG2),ENSCHIG00000024919(DOCK11),ENSCHIG00000027016(TFRC)
BP	GO:0040012	regulation of locomotion	11	23	34	668	0.0811865	0.427238	ENSCHIG00000000189(FAM83H),ENSCHIG00000000579(SEMA4D),ENSCHIG00000006791(CAMSAP3),ENSCHIG00000010670(NTRK3),ENSCHIG00000012234(PLXNB3),ENSCHIG00000017870(CLDN19),ENSCHIG00000020711(MAZ),ENSCHIG00000022084(STAT5A),ENSCHIG00000022297(SRCIN1),ENSCHIG00000022731(CADM4),ENSCHIG00000026576(WNT4)	ENSCHIG00000006328(MACIR),ENSCHIG00000007611(C3AR1),ENSCHIG00000008671(ADORA3),ENSCHIG00000010182(ADORA1),ENSCHIG00000011243(SPRED1),ENSCHIG00000012195(PRKG1),ENSCHIG00000015119(PIK3C2A),ENSCHIG00000015403(CXCL10),ENSCHIG00000016017(STK26),ENSCHIG00000016588(ATM),ENSCHIG00000017444(ZNF268),ENSCHIG00000017918(ADAMTS9),ENSCHIG00000018339(DPYSL3),ENSCHIG00000018943(BMERB1),ENSCHIG00000020448(CCN3),E…
BP	GO:0022602	ovulation cycle process	1	2	3	26	0.0821473	0.429972	ENSCHIG00000021723(STAT5B)	ENSCHIG00000005935(LHCGR),ENSCHIG00000024172(GAS2)
BP	GO:0031279	regulation of cyclase activity	2	1	3	26	0.0821473	0.429972	ENSCHIG00000005275(GUCA2A),ENSCHIG00000024371(DRD1)	ENSCHIG00000005935(LHCGR)
BP	GO:0042181	ketone biosynthetic process	2	1	3	26	0.0821473	0.429972	ENSCHIG00000022705(EGR1),ENSCHIG00000026576(WNT4)	ENSCHIG00000010429(BMP5)
BP	GO:0071300	cellular response to retinoic acid	1	2	3	26	0.0821473	0.429972	ENSCHIG00000017070(CYP26B1)	ENSCHIG00000015544(EPHA3),ENSCHIG00000016588(ATM)
BP	GO:1902930	regulation of alcohol biosynthetic process	1	2	3	26	0.0821473	0.429972	ENSCHIG00000026576(WNT4)	ENSCHIG00000005935(LHCGR),ENSCHIG00000010429(BMP5)
BP	GO:0071345	cellular response to cytokine stimulus	9	18	27	513	0.0822975	0.430296	ENSCHIG00000006768(CSF3R),ENSCHIG00000009349(NFIL3),ENSCHIG00000009793(MYOD1),ENSCHIG00000012101,ENSCHIG00000018745(KRT8),ENSCHIG00000019296(ARID5B),ENSCHIG00000019678(PELI3),ENSCHIG00000021723(STAT5B),ENSCHIG00000022705(EGR1)	ENSCHIG00000004220(SPRY4),ENSCHIG00000008094(TREM2),ENSCHIG00000009532(IL2RA),ENSCHIG00000011241(GBP5),ENSCHIG00000015403(CXCL10),ENSCHIG00000017032(VRK2),ENSCHIG00000017390(IL1RL1),ENSCHIG00000018186(PIGA),ENSCHIG00000018324(MME),ENSCHIG00000018772(PRDM5),ENSCHIG00000019727(CTH),ENSCHIG00000020991(IL18),ENSCHIG00000021478(SNX10),ENSCHIG00000021671(IFIT1),ENSCHIG00000023775(MRC1),ENSCHIG000000264…
BP	GO:0009141	nucleoside triphosphate metabolic process	9	3	12	193	0.0829502	0.433244	ENSCHIG00000005138(PGAM2),ENSCHIG00000011217(AK1),ENSCHIG00000013515,ENSCHIG00000013756(ACTN3),ENSCHIG00000015194(UCKL1),ENSCHIG00000016031,ENSCHIG00000019504(ENO3),ENSCHIG00000022516,ENSCHIG00000023341(PRKAG3)	ENSCHIG00000022398(SLC25A13),ENSCHIG00000024000(DNM1L),ENSCHIG00000024664(ENPP1)
MF	GO:0016830	carbon-carbon lyase activity	1	3	4	43	0.0834528	0.332814	ENSCHIG00000013515	ENSCHIG00000018410(HOGA1),ENSCHIG00000024327(GOT1),ENSCHIG00000024702(PCK2)
BP	GO:0009199	ribonucleoside triphosphate metabolic process	9	2	11	173	0.0834579	0.434995	ENSCHIG00000005138(PGAM2),ENSCHIG00000011217(AK1),ENSCHIG00000013515,ENSCHIG00000013756(ACTN3),ENSCHIG00000015194(UCKL1),ENSCHIG00000016031,ENSCHIG00000019504(ENO3),ENSCHIG00000022516,ENSCHIG00000023341(PRKAG3)	ENSCHIG00000022398(SLC25A13),ENSCHIG00000024000(DNM1L)
BP	GO:0016049	cell growth	6	10	16	276	0.0834641	0.434995	ENSCHIG00000000579(SEMA4D),ENSCHIG00000006042(CDKN1A),ENSCHIG00000010670(NTRK3),ENSCHIG00000018901(ULK1),ENSCHIG00000023346(CPNE9),ENSCHIG00000027103(LIMK1)	ENSCHIG00000000510(MAP2),ENSCHIG00000008580(FLRT3),ENSCHIG00000009097(CRABP2),ENSCHIG00000013804(RIMS2),ENSCHIG00000016288(SERPINE2),ENSCHIG00000017316(LPAR3),ENSCHIG00000019450(MT3),ENSCHIG00000020448(CCN3),ENSCHIG00000020693(EPHA7),ENSCHIG00000024664(ENPP1)
BP	GO:0010628	positive regulation of gene expression	15	21	36	715	0.0836934	0.435112	ENSCHIG00000009349(NFIL3),ENSCHIG00000009445(HSF1),ENSCHIG00000010670(NTRK3),ENSCHIG00000016780(CALCOCO1),ENSCHIG00000017070(CYP26B1),ENSCHIG00000017086(MYLK2),ENSCHIG00000017870(CLDN19),ENSCHIG00000019209(SCRIB),ENSCHIG00000019458(OSR2),ENSCHIG00000020711(MAZ),ENSCHIG00000021723(STAT5B),ENSCHIG00000022705(EGR1),ENSCHIG00000024175(MELTF),ENSCHIG00000024325,ENSCHIG00000024371(DRD1)	ENSCHIG00000007611(C3AR1),ENSCHIG00000007718(RAB27A),ENSCHIG00000008729(MCOLN2),ENSCHIG00000012340(NLRC4),ENSCHIG00000012827(TFR2),ENSCHIG00000013458,ENSCHIG00000016588(ATM),ENSCHIG00000016625(TLR8),ENSCHIG00000017390(IL1RL1),ENSCHIG00000019450(MT3),ENSCHIG00000020738(FGF9),ENSCHIG00000020744(TNC),ENSCHIG00000020792,ENSCHIG00000020923(ANXA1),ENSCHIG00000020991(IL18),ENSCHIG00000021012(TLR7),ENSCH…
BP	GO:0006081	cellular aldehyde metabolic process	1	3	4	42	0.0838436	0.435112	ENSCHIG00000026576(WNT4)	ENSCHIG00000010429(BMP5),ENSCHIG00000018410(HOGA1),ENSCHIG00000025261(ALDH3A1)
BP	GO:0050810	regulation of steroid biosynthetic process	2	2	4	42	0.0838436	0.435112	ENSCHIG00000022705(EGR1),ENSCHIG00000026576(WNT4)	ENSCHIG00000005935(LHCGR),ENSCHIG00000010429(BMP5)
BP	GO:0051899	membrane depolarization	1	3	4	42	0.0838436	0.435112	ENSCHIG00000026195(SCN1B)	ENSCHIG00000001570(MLLT11),ENSCHIG00000006052(SCN3B),ENSCHIG00000013458
MF	GO:0140110	transcription regulator activity	34	20	54	1156	0.0838749	0.33317	ENSCHIG00000002525(IRF2BP1),ENSCHIG00000003296(FOSB),ENSCHIG00000005605(MAFA),ENSCHIG00000007846(JUNB),ENSCHIG00000007994(IER2),ENSCHIG00000009349(NFIL3),ENSCHIG00000009445(HSF1),ENSCHIG00000009793(MYOD1),ENSCHIG00000011122(TP73),ENSCHIG00000011957(MAFF),ENSCHIG00000012016(TBX18),ENSCHIG00000012441(TRIM28),ENSCHIG00000013877(CITED4),ENSCHIG00000014407(TFAP4),ENSCHIG00000014445(VGLL2),ENSCHIG00000…	ENSCHIG00000008199(HOXA13),ENSCHIG00000010202(PRRX1),ENSCHIG00000010691,ENSCHIG00000010694(NR2F1),ENSCHIG00000012179(ETV1),ENSCHIG00000012706(LMCD1),ENSCHIG00000015015(ZBED9),ENSCHIG00000015540,ENSCHIG00000015764(ZFPM2),ENSCHIG00000017165(SMAD9),ENSCHIG00000018772(PRDM5),ENSCHIG00000020027(GTF2IRD1),ENSCHIG00000020650(ESRRG),ENSCHIG00000021913(MKX),ENSCHIG00000022376(SATB2),ENSCHIG00000023391(CSR…
BP	GO:0060326	cell chemotaxis	3	10	13	214	0.0843142	0.437088	ENSCHIG00000006768(CSF3R),ENSCHIG00000012234(PLXNB3),ENSCHIG00000024071	ENSCHIG00000002408,ENSCHIG00000007611(C3AR1),ENSCHIG00000015403(CXCL10),ENSCHIG00000016068(VAV3),ENSCHIG00000020448(CCN3),ENSCHIG00000020923(ANXA1),ENSCHIG00000021417,ENSCHIG00000022701(CCL22),ENSCHIG00000022793(IL12A),ENSCHIG00000024000(DNM1L)
BP	GO:2001022	positive regulation of response to DNA damage stimulus	1	5	6	77	0.0847398	0.438828	ENSCHIG00000012441(TRIM28)	ENSCHIG00000010637(PLA2R1),ENSCHIG00000011243(SPRED1),ENSCHIG00000016588(ATM),ENSCHIG00000021916(ATR),ENSCHIG00000022001(EYA1)
BP	GO:0050808	synapse organization	5	9	14	235	0.0851231	0.440345	ENSCHIG00000000579(SEMA4D),ENSCHIG00000001027(FZD9),ENSCHIG00000010670(NTRK3),ENSCHIG00000018984(PDZRN3),ENSCHIG00000022297(SRCIN1)	ENSCHIG00000008580(FLRT3),ENSCHIG00000008681,ENSCHIG00000012067(LRRN3),ENSCHIG00000017325(PTPRD),ENSCHIG00000017613(SDK2),ENSCHIG00000020693(EPHA7),ENSCHIG00000020744(TNC),ENSCHIG00000024289,ENSCHIG00000024710(C1QA)
BP	GO:0009889	regulation of biosynthetic process	55	72	127	2863	0.0853121	0.440593	ENSCHIG00000000455(MYOZ1),ENSCHIG00000000579(SEMA4D),ENSCHIG00000001200(NFKBIL1),ENSCHIG00000002525(IRF2BP1),ENSCHIG00000003296(FOSB),ENSCHIG00000003321(RGS14),ENSCHIG00000003732(TNNI2),ENSCHIG00000005275(GUCA2A),ENSCHIG00000005605(MAFA),ENSCHIG00000006042(CDKN1A),ENSCHIG00000007493(ZBTB42),ENSCHIG00000007846(JUNB),ENSCHIG00000007994(IER2),ENSCHIG00000009349(NFIL3),ENSCHIG00000009445(HSF1),ENSCHI…	ENSCHIG00000001570(MLLT11),ENSCHIG00000005935(LHCGR),ENSCHIG00000007718(RAB27A),ENSCHIG00000008199(HOXA13),ENSCHIG00000008671(ADORA3),ENSCHIG00000010202(PRRX1),ENSCHIG00000010357(ZNF484),ENSCHIG00000010429(BMP5),ENSCHIG00000010691,ENSCHIG00000010694(NR2F1),ENSCHIG00000011870(MDFIC),ENSCHIG00000011930(CAMK4),ENSCHIG00000012179(ETV1),ENSCHIG00000012340(NLRC4),ENSCHIG00000012436,ENSCHIG00000012498(T…
BP	GO:0044706	multi-multicellular organism process	5	4	9	134	0.0853519	0.440593	ENSCHIG00000007846(JUNB),ENSCHIG00000009445(HSF1),ENSCHIG00000012441(TRIM28),ENSCHIG00000021723(STAT5B),ENSCHIG00000026576(WNT4)	ENSCHIG00000007759(CORIN),ENSCHIG00000013221(TEKT3),ENSCHIG00000016288(SERPINE2),ENSCHIG00000024739(HPGD)
BP	GO:0051716	cellular response to stimulus	77	160	237	5563	0.0855135	0.44096	ENSCHIG00000000455(MYOZ1),ENSCHIG00000000579(SEMA4D),ENSCHIG00000001027(FZD9),ENSCHIG00000001200(NFKBIL1),ENSCHIG00000002914(ASB12),ENSCHIG00000003296(FOSB),ENSCHIG00000003321(RGS14),ENSCHIG00000005138(PGAM2),ENSCHIG00000005605(MAFA),ENSCHIG00000006042(CDKN1A),ENSCHIG00000006768(CSF3R),ENSCHIG00000007846(JUNB),ENSCHIG00000008697(DUSP7),ENSCHIG00000008869(RGS8),ENSCHIG00000009349(NFIL3),ENSCHIG000…	ENSCHIG00000000510(MAP2),ENSCHIG00000001025,ENSCHIG00000001570(MLLT11),ENSCHIG00000002408,ENSCHIG00000003129(RAPGEF5),ENSCHIG00000004220(SPRY4),ENSCHIG00000004524(CDK14),ENSCHIG00000005867(FIGNL1),ENSCHIG00000005935(LHCGR),ENSCHIG00000006461(ADCYAP1R1),ENSCHIG00000006621(GNA15),ENSCHIG00000006664(DZIP1),ENSCHIG00000007570(GPR34),ENSCHIG00000007611(C3AR1),ENSCHIG00000008094(TREM2),ENSCHIG000000082…
CC	GO:0005614	interstitial matrix	0	2	2	13	0.085642	0.42821	-	ENSCHIG00000017909(ECM2),ENSCHIG00000020744(TNC)
CC	GO:0030992	intraciliary transport particle B	0	2	2	13	0.085642	0.42821	-	ENSCHIG00000019613(IFT81),ENSCHIG00000024872(IFT80)
BP	GO:0046942	carboxylic acid transport	3	7	10	154	0.0861495	0.44377	ENSCHIG00000007220(SLC7A8),ENSCHIG00000012621(SLC16A3),ENSCHIG00000021442	ENSCHIG00000009625(LRRC8D),ENSCHIG00000010637(PLA2R1),ENSCHIG00000015717(SLC16A7),ENSCHIG00000020923(ANXA1),ENSCHIG00000022398(SLC25A13),ENSCHIG00000022473(SFXN1),ENSCHIG00000026821
CC	GO:0005604	basement membrane	1	4	5	62	0.0868513	0.430379	ENSCHIG00000019677(ACHE)	ENSCHIG00000020744(TNC),ENSCHIG00000022176(FREM2),ENSCHIG00000023131(HMCN1),ENSCHIG00000024787(FRAS1)
BP	GO:0044057	regulation of system process	8	9	17	299	0.0872465	0.448947	ENSCHIG00000007239(TNNT3),ENSCHIG00000010560(MAG),ENSCHIG00000013756(ACTN3),ENSCHIG00000017086(MYLK2),ENSCHIG00000020204,ENSCHIG00000023341(PRKAG3),ENSCHIG00000026195(SCN1B),ENSCHIG00000027044(TMEM98)	ENSCHIG00000006052(SCN3B),ENSCHIG00000007759(CORIN),ENSCHIG00000010182(ADORA1),ENSCHIG00000011759(PLN),ENSCHIG00000012195(PRKG1),ENSCHIG00000012706(LMCD1),ENSCHIG00000020027(GTF2IRD1),ENSCHIG00000020704(TNNT2),ENSCHIG00000024088(ARHGAP42)
MF	GO:0000146	microfilament motor activity	0	2	2	13	0.0878002	0.342061	-	ENSCHIG00000015900(MYO3A),ENSCHIG00000026841(MYO7A)
MF	GO:0001965	G-protein alpha-subunit binding	2	0	2	13	0.0878002	0.342061	ENSCHIG00000003321(RGS14),ENSCHIG00000016957(CCDC88C)	-
BP	GO:0016358	dendrite development	2	7	9	135	0.0884241	0.454526	ENSCHIG00000000579(SEMA4D),ENSCHIG00000022297(SRCIN1)	ENSCHIG00000000510(MAP2),ENSCHIG00000007641(GRIP1),ENSCHIG00000008681,ENSCHIG00000010429(BMP5),ENSCHIG00000012195(PRKG1),ENSCHIG00000024289,ENSCHIG00000026387(GRIN3A)
BP	GO:0032088	negative regulation of NF-kappaB transcription factor activity	1	4	5	60	0.0887924	0.455829	ENSCHIG00000001200(NFKBIL1)	ENSCHIG00000008671(ADORA3),ENSCHIG00000013990(TRIM37),ENSCHIG00000021972(PKHD1),ENSCHIG00000026463(TRAF3)
BP	GO:0019751	polyol metabolic process	0	6	6	78	0.0889006	0.455829	-	ENSCHIG00000005935(LHCGR),ENSCHIG00000015003(CYP2R1),ENSCHIG00000020626(SGPP1),ENSCHIG00000020917,ENSCHIG00000021346,ENSCHIG00000024327(GOT1)
BP	GO:0051171	regulation of nitrogen compound metabolic process	76	95	171	3940	0.0889582	0.455829	ENSCHIG00000000455(MYOZ1),ENSCHIG00000000579(SEMA4D),ENSCHIG00000001200(NFKBIL1),ENSCHIG00000002525(IRF2BP1),ENSCHIG00000003296(FOSB),ENSCHIG00000003321(RGS14),ENSCHIG00000003732(TNNI2),ENSCHIG00000005275(GUCA2A),ENSCHIG00000005605(MAFA),ENSCHIG00000006042(CDKN1A),ENSCHIG00000007493(ZBTB42),ENSCHIG00000007846(JUNB),ENSCHIG00000007994(IER2),ENSCHIG00000008697(DUSP7),ENSCHIG00000009349(NFIL3),ENSCH…	ENSCHIG00000001570(MLLT11),ENSCHIG00000004220(SPRY4),ENSCHIG00000005867(FIGNL1),ENSCHIG00000008094(TREM2),ENSCHIG00000008199(HOXA13),ENSCHIG00000008671(ADORA3),ENSCHIG00000010202(PRRX1),ENSCHIG00000010357(ZNF484),ENSCHIG00000010429(BMP5),ENSCHIG00000010691,ENSCHIG00000010694(NR2F1),ENSCHIG00000011243(SPRED1),ENSCHIG00000011870(MDFIC),ENSCHIG00000011930(CAMK4),ENSCHIG00000012179(ETV1),ENSCHIG00000…
MF	GO:0005244	voltage-gated ion channel activity	5	5	10	159	0.0890956	0.342061	ENSCHIG00000011995(KCNAB3),ENSCHIG00000014164(RYR1),ENSCHIG00000018348(KCNQ5),ENSCHIG00000021893(HCN2),ENSCHIG00000026195(SCN1B)	ENSCHIG00000005457(CACNA1B),ENSCHIG00000006052(SCN3B),ENSCHIG00000016974(SCN3A),ENSCHIG00000025898,ENSCHIG00000026387(GRIN3A)
MF	GO:0017022	myosin binding	0	4	4	44	0.089137	0.342061	-	ENSCHIG00000000529(RAB3C),ENSCHIG00000007718(RAB27A),ENSCHIG00000025240(GCSAM),ENSCHIG00000026372(IQGAP3)
MF	GO:0048029	monosaccharide binding	0	4	4	44	0.089137	0.342061	-	ENSCHIG00000020323(ALPK1),ENSCHIG00000021364(P4HA3),ENSCHIG00000023034(CLEC4A),ENSCHIG00000023775(MRC1)
CC	GO:0031312	extrinsic component of organelle membrane	2	1	3	28	0.0891938	0.43606	ENSCHIG00000018901(ULK1),ENSCHIG00000020140(SOX10)	ENSCHIG00000021478(SNX10)
MF	GO:0016791	phosphatase activity	6	8	14	243	0.0895075	0.342061	ENSCHIG00000008697(DUSP7),ENSCHIG00000016043(MTMR14),ENSCHIG00000019171,ENSCHIG00000020131(PHOSPHO1),ENSCHIG00000022835,ENSCHIG00000023423(PFKFB3)	ENSCHIG00000009780(CDC14C),ENSCHIG00000014573(CDC14A),ENSCHIG00000017325(PTPRD),ENSCHIG00000018419(SACM1L),ENSCHIG00000019789(INPP4B),ENSCHIG00000020626(SGPP1),ENSCHIG00000021006(PTPN13),ENSCHIG00000022001(EYA1)
BP	GO:0043462	regulation of ATP-dependent activity	1	3	4	43	0.089694	0.457811	ENSCHIG00000007239(TNNT3)	ENSCHIG00000011759(PLN),ENSCHIG00000020704(TNNT2),ENSCHIG00000021671(IFIT1)
BP	GO:0045071	negative regulation of viral genome replication	1	2	3	27	0.0898147	0.457811	ENSCHIG00000012441(TRIM28)	ENSCHIG00000018878(TASOR),ENSCHIG00000021671(IFIT1)
BP	GO:0060997	dendritic spine morphogenesis	1	2	3	27	0.0898147	0.457811	ENSCHIG00000022297(SRCIN1)	ENSCHIG00000008681,ENSCHIG00000024289
BP	GO:0070884	regulation of calcineurin-NFAT signaling cascade	2	1	3	27	0.0898147	0.457811	ENSCHIG00000000455(MYOZ1),ENSCHIG00000013756(ACTN3)	ENSCHIG00000012706(LMCD1)
BP	GO:0071526	semaphorin-plexin signaling pathway	2	1	3	27	0.0898147	0.457811	ENSCHIG00000000579(SEMA4D),ENSCHIG00000012234(PLXNB3)	ENSCHIG00000011272(PLXNC1)
BP	GO:0002695	negative regulation of leukocyte activation	1	7	8	116	0.0900015	0.458283	ENSCHIG00000019209(SCRIB)	ENSCHIG00000016588(ATM),ENSCHIG00000018429(BANK1),ENSCHIG00000020076(CD84),ENSCHIG00000020923(ANXA1),ENSCHIG00000022609(GPNMB),ENSCHIG00000024438(PDCD1LG2),ENSCHIG00000026501
BP	GO:0055001	muscle cell development	5	2	7	97	0.0904232	0.45995	ENSCHIG00000000455(MYOZ1),ENSCHIG00000009793(MYOD1),ENSCHIG00000013756(ACTN3),ENSCHIG00000014164(RYR1),ENSCHIG00000017983(GPX1)	ENSCHIG00000015152(COMP),ENSCHIG00000015758(CFL2)
BP	GO:0030198	extracellular matrix organization	1	10	11	176	0.0915002	0.460895	ENSCHIG00000024175(MELTF)	ENSCHIG00000004276(FAP),ENSCHIG00000008249(POSTN),ENSCHIG00000010760(ANGPTL7),ENSCHIG00000015152(COMP),ENSCHIG00000017909(ECM2),ENSCHIG00000017918(ADAMTS9),ENSCHIG00000022768(CTSS),ENSCHIG00000023831(LUM),ENSCHIG00000024172(GAS2),ENSCHIG00000027074(ADAMTS20)
BP	GO:0045229	external encapsulating structure organization	1	10	11	176	0.0915002	0.460895	ENSCHIG00000024175(MELTF)	ENSCHIG00000004276(FAP),ENSCHIG00000008249(POSTN),ENSCHIG00000010760(ANGPTL7),ENSCHIG00000015152(COMP),ENSCHIG00000017909(ECM2),ENSCHIG00000017918(ADAMTS9),ENSCHIG00000022768(CTSS),ENSCHIG00000023831(LUM),ENSCHIG00000024172(GAS2),ENSCHIG00000027074(ADAMTS20)
BP	GO:0015711	organic anion transport	4	9	13	217	0.091525	0.460895	ENSCHIG00000007220(SLC7A8),ENSCHIG00000012621(SLC16A3),ENSCHIG00000012656(SLC25A48),ENSCHIG00000021442	ENSCHIG00000009625(LRRC8D),ENSCHIG00000010637(PLA2R1),ENSCHIG00000013881,ENSCHIG00000015717(SLC16A7),ENSCHIG00000020923(ANXA1),ENSCHIG00000022398(SLC25A13),ENSCHIG00000022473(SFXN1),ENSCHIG00000023537(SLC25A24),ENSCHIG00000026821
BP	GO:0002495	antigen processing and presentation of peptide antigen via MHC class II	0	2	2	13	0.091744	0.460895	-	ENSCHIG00000008094(TREM2),ENSCHIG00000022768(CTSS)
BP	GO:0002888	positive regulation of myeloid leukocyte mediated immunity	0	2	2	13	0.091744	0.460895	-	ENSCHIG00000014170(ITGAM),ENSCHIG00000027141
BP	GO:0008334	histone mRNA metabolic process	0	2	2	13	0.091744	0.460895	-	ENSCHIG00000016588(ATM),ENSCHIG00000019251(LSM11)
BP	GO:0010259	multicellular organism aging	0	2	2	13	0.091744	0.460895	-	ENSCHIG00000014991(WRN),ENSCHIG00000015152(COMP)
BP	GO:0010544	negative regulation of platelet activation	0	2	2	13	0.091744	0.460895	-	ENSCHIG00000012195(PRKG1),ENSCHIG00000016288(SERPINE2)
BP	GO:0031290	retinal ganglion cell axon guidance	1	1	2	13	0.091744	0.460895	ENSCHIG00000015568(ISL2)	ENSCHIG00000020693(EPHA7)
BP	GO:0044539	long-chain fatty acid import into cell	0	2	2	13	0.091744	0.460895	-	ENSCHIG00000014068(FABP3),ENSCHIG00000021561(ACSL3)
BP	GO:0060088	auditory receptor cell stereocilium organization	2	0	2	13	0.091744	0.460895	ENSCHIG00000019209(SCRIB),ENSCHIG00000024492(TPRN)	-
BP	GO:0071071	regulation of phospholipid biosynthetic process	0	2	2	13	0.091744	0.460895	-	ENSCHIG00000014068(FABP3),ENSCHIG00000021561(ACSL3)
BP	GO:0016050	vesicle organization	3	7	10	156	0.0919384	0.461396	ENSCHIG00000016990(GPR143),ENSCHIG00000020182,ENSCHIG00000022932(SQSTM1)	ENSCHIG00000007683(SAMD9),ENSCHIG00000007718(RAB27A),ENSCHIG00000014323(ASIP),ENSCHIG00000016068(VAV3),ENSCHIG00000016288(SERPINE2),ENSCHIG00000020923(ANXA1),ENSCHIG00000021478(SNX10)
CC	GO:0045202	synapse	9	23	32	657	0.092285	0.43606	ENSCHIG00000003321(RGS14),ENSCHIG00000010805(DRP2),ENSCHIG00000017086(MYLK2),ENSCHIG00000018984(PDZRN3),ENSCHIG00000019209(SCRIB),ENSCHIG00000019677(ACHE),ENSCHIG00000021805(CHRNE),ENSCHIG00000023814(SYT12),ENSCHIG00000024371(DRD1)	ENSCHIG00000000510(MAP2),ENSCHIG00000000529(RAB3C),ENSCHIG00000007641(GRIP1),ENSCHIG00000008580(FLRT3),ENSCHIG00000010182(ADORA1),ENSCHIG00000013804(RIMS2),ENSCHIG00000014852(PSD2),ENSCHIG00000016288(SERPINE2),ENSCHIG00000017325(PTPRD),ENSCHIG00000017613(SDK2),ENSCHIG00000018324(MME),ENSCHIG00000018439(OTOF),ENSCHIG00000019109(LYPD1),ENSCHIG00000020693(EPHA7),ENSCHIG00000020976(DGKB),ENSCHIG00000…
BP	GO:0045596	negative regulation of cell differentiation	8	15	23	432	0.0934734	0.468617	ENSCHIG00000000579(SEMA4D),ENSCHIG00000015568(ISL2),ENSCHIG00000017811(PLPP7),ENSCHIG00000021723(STAT5B),ENSCHIG00000024175(MELTF),ENSCHIG00000026310(FZD7),ENSCHIG00000026576(WNT4),ENSCHIG00000027044(TMEM98)	ENSCHIG00000000510(MAP2),ENSCHIG00000009934(TMEM178A),ENSCHIG00000011243(SPRED1),ENSCHIG00000013840(DIXDC1),ENSCHIG00000015403(CXCL10),ENSCHIG00000015764(ZFPM2),ENSCHIG00000018077(CNTN4),ENSCHIG00000019450(MT3),ENSCHIG00000020448(CCN3),ENSCHIG00000020461(LRRC17),ENSCHIG00000020693(EPHA7),ENSCHIG00000020923(ANXA1),ENSCHIG00000020991(IL18),ENSCHIG00000021066(EFEMP1),ENSCHIG00000024664(ENPP1)
BP	GO:0019218	regulation of steroid metabolic process	3	2	5	61	0.0937437	0.469007	ENSCHIG00000021723(STAT5B),ENSCHIG00000022705(EGR1),ENSCHIG00000026576(WNT4)	ENSCHIG00000005935(LHCGR),ENSCHIG00000010429(BMP5)
BP	GO:0042100	B cell proliferation	2	3	5	61	0.0937437	0.469007	ENSCHIG00000006042(CDKN1A),ENSCHIG00000010205(PLCL2)	ENSCHIG00000016068(VAV3),ENSCHIG00000016588(ATM),ENSCHIG00000027016(TFRC)
BP	GO:0043062	extracellular structure organization	1	10	11	177	0.0942819	0.471216	ENSCHIG00000024175(MELTF)	ENSCHIG00000004276(FAP),ENSCHIG00000008249(POSTN),ENSCHIG00000010760(ANGPTL7),ENSCHIG00000015152(COMP),ENSCHIG00000017909(ECM2),ENSCHIG00000017918(ADAMTS9),ENSCHIG00000022768(CTSS),ENSCHIG00000023831(LUM),ENSCHIG00000024172(GAS2),ENSCHIG00000027074(ADAMTS20)
BP	GO:0045055	regulated exocytosis	1	8	9	137	0.0947629	0.473135	ENSCHIG00000019209(SCRIB)	ENSCHIG00000007718(RAB27A),ENSCHIG00000013804(RIMS2),ENSCHIG00000014170(ITGAM),ENSCHIG00000018439(OTOF),ENSCHIG00000020076(CD84),ENSCHIG00000020739(STEAP2),ENSCHIG00000026387(GRIN3A),ENSCHIG00000026501
BP	GO:0030516	regulation of axon extension	2	2	4	44	0.0957347	0.473574	ENSCHIG00000010670(NTRK3),ENSCHIG00000027103(LIMK1)	ENSCHIG00000000510(MAP2),ENSCHIG00000019450(MT3)
BP	GO:0045685	regulation of glial cell differentiation	2	2	4	44	0.0957347	0.473574	ENSCHIG00000022835,ENSCHIG00000027044(TMEM98)	ENSCHIG00000016288(SERPINE2),ENSCHIG00000024289
BP	GO:0070613	regulation of protein processing	2	2	4	44	0.0957347	0.473574	ENSCHIG00000024175(MELTF),ENSCHIG00000027044(TMEM98)	ENSCHIG00000012340(NLRC4),ENSCHIG00000016288(SERPINE2)
BP	GO:0090398	cellular senescence	3	1	4	44	0.0957347	0.473574	ENSCHIG00000006042(CDKN1A),ENSCHIG00000022021(YPEL3),ENSCHIG00000026094(NUAK1)	ENSCHIG00000010637(PLA2R1)
BP	GO:1903078	positive regulation of protein localization to plasma membrane	1	3	4	44	0.0957347	0.473574	ENSCHIG00000022932(SQSTM1)	ENSCHIG00000008094(TREM2),ENSCHIG00000015544(EPHA3),ENSCHIG00000021561(ACSL3)
BP	GO:0032774	RNA biosynthetic process	50	64	114	2564	0.0959213	0.473574	ENSCHIG00000000455(MYOZ1),ENSCHIG00000000579(SEMA4D),ENSCHIG00000001200(NFKBIL1),ENSCHIG00000002525(IRF2BP1),ENSCHIG00000003296(FOSB),ENSCHIG00000003321(RGS14),ENSCHIG00000003732(TNNI2),ENSCHIG00000005605(MAFA),ENSCHIG00000007493(ZBTB42),ENSCHIG00000007846(JUNB),ENSCHIG00000007994(IER2),ENSCHIG00000009349(NFIL3),ENSCHIG00000009445(HSF1),ENSCHIG00000009793(MYOD1),ENSCHIG00000011122(TP73),ENSCHIG00…	ENSCHIG00000001570(MLLT11),ENSCHIG00000008199(HOXA13),ENSCHIG00000008671(ADORA3),ENSCHIG00000010202(PRRX1),ENSCHIG00000010357(ZNF484),ENSCHIG00000010429(BMP5),ENSCHIG00000010691,ENSCHIG00000010694(NR2F1),ENSCHIG00000011870(MDFIC),ENSCHIG00000011930(CAMK4),ENSCHIG00000012179(ETV1),ENSCHIG00000012340(NLRC4),ENSCHIG00000012436,ENSCHIG00000012498(TOP2A),ENSCHIG00000012706(LMCD1),ENSCHIG00000012827(TF…
CC	GO:0016235	aggresome	1	2	3	29	0.0968018	0.43606	ENSCHIG00000022932(SQSTM1)	ENSCHIG00000013990(TRIM37),ENSCHIG00000026174(HSPB7)
CC	GO:0032154	cleavage furrow	0	3	3	29	0.0968018	0.43606	-	ENSCHIG00000014852(PSD2),ENSCHIG00000023432(KIF20A),ENSCHIG00000026369(LIMA1)
MF	GO:0061135	endopeptidase regulator activity	1	7	8	121	0.0969013	0.342061	ENSCHIG00000010613(CST6)	ENSCHIG00000012340(NLRC4),ENSCHIG00000016288(SERPINE2),ENSCHIG00000017391(SERPINA5),ENSCHIG00000019450(MT3),ENSCHIG00000022242(CD109),ENSCHIG00000024283(TNFAIP8),ENSCHIG00000026258(LXN)
MF	GO:0005516	calmodulin binding	2	4	6	82	0.0973477	0.342061	ENSCHIG00000006791(CAMSAP3),ENSCHIG00000014164(RYR1)	ENSCHIG00000015900(MYO3A),ENSCHIG00000017564(MAP6D1),ENSCHIG00000026372(IQGAP3),ENSCHIG00000026841(MYO7A)
CC	GO:0001533	cornified envelope	1	1	2	14	0.0974774	0.43606	ENSCHIG00000010613(CST6)	ENSCHIG00000020923(ANXA1)
CC	GO:0031091	platelet alpha granule	0	2	2	14	0.0974774	0.43606	-	ENSCHIG00000016288(SERPINE2),ENSCHIG00000017391(SERPINA5)
CC	GO:0032426	stereocilium tip	1	1	2	14	0.0974774	0.43606	ENSCHIG00000020105(ESPNL)	ENSCHIG00000014573(CDC14A)
CC	GO:0043198	dendritic shaft	0	2	2	14	0.0974774	0.43606	-	ENSCHIG00000000510(MAP2),ENSCHIG00000025667(PRKAR2B)
BP	GO:0002224	toll-like receptor signaling pathway	2	4	6	80	0.0975499	0.473574	ENSCHIG00000001200(NFKBIL1),ENSCHIG00000024325	ENSCHIG00000014109(SMPDL3B),ENSCHIG00000016625(TLR8),ENSCHIG00000021012(TLR7),ENSCHIG00000026463(TRAF3)
BP	GO:0050806	positive regulation of synaptic transmission	3	3	6	80	0.0975499	0.473574	ENSCHIG00000003321(RGS14),ENSCHIG00000022932(SQSTM1),ENSCHIG00000023814(SYT12)	ENSCHIG00000010182(ADORA1),ENSCHIG00000016288(SERPINE2),ENSCHIG00000018324(MME)
CC	GO:0016323	basolateral plasma membrane	4	4	8	123	0.0977646	0.43606	ENSCHIG00000007220(SLC7A8),ENSCHIG00000012621(SLC16A3),ENSCHIG00000017870(CLDN19),ENSCHIG00000019209(SCRIB)	ENSCHIG00000014071(HEPH),ENSCHIG00000020923(ANXA1),ENSCHIG00000024739(HPGD),ENSCHIG00000027016(TFRC)
CC	GO:0098802	plasma membrane signaling receptor complex	0	8	8	123	0.0977646	0.43606	-	ENSCHIG00000012009(CD3G),ENSCHIG00000012827(TFR2),ENSCHIG00000013972(ITGB6),ENSCHIG00000014170(ITGAM),ENSCHIG00000018419(SACM1L),ENSCHIG00000026387(GRIN3A),ENSCHIG00000026463(TRAF3),ENSCHIG00000027016(TFRC)
BP	GO:0002548	monocyte chemotaxis	0	3	3	28	0.0977682	0.473574	-	ENSCHIG00000015403(CXCL10),ENSCHIG00000020448(CCN3),ENSCHIG00000020923(ANXA1)
BP	GO:0007019	microtubule depolymerization	0	3	3	28	0.0977682	0.473574	-	ENSCHIG00000009318(KIF24),ENSCHIG00000017564(MAP6D1),ENSCHIG00000018943(BMERB1)
BP	GO:0032814	regulation of natural killer cell activation	1	2	3	28	0.0977682	0.473574	ENSCHIG00000021723(STAT5B)	ENSCHIG00000020991(IL18),ENSCHIG00000022793(IL12A)
BP	GO:0035115	embryonic forelimb morphogenesis	2	1	3	28	0.0977682	0.473574	ENSCHIG00000019458(OSR2),ENSCHIG00000023245(HOXD9)	ENSCHIG00000009097(CRABP2)
BP	GO:0040018	positive regulation of multicellular organism growth	2	1	3	28	0.0977682	0.473574	ENSCHIG00000009445(HSF1),ENSCHIG00000021723(STAT5B)	ENSCHIG00000020572(GPAM)
BP	GO:0051339	regulation of lyase activity	2	1	3	28	0.0977682	0.473574	ENSCHIG00000005275(GUCA2A),ENSCHIG00000024371(DRD1)	ENSCHIG00000005935(LHCGR)
BP	GO:0090049	regulation of cell migration involved in sprouting angiogenesis	0	3	3	28	0.0977682	0.473574	-	ENSCHIG00000011243(SPRED1),ENSCHIG00000015119(PIK3C2A),ENSCHIG00000020923(ANXA1)
BP	GO:0106056	regulation of calcineurin-mediated signaling	2	1	3	28	0.0977682	0.473574	ENSCHIG00000000455(MYOZ1),ENSCHIG00000013756(ACTN3)	ENSCHIG00000012706(LMCD1)
BP	GO:0002573	myeloid leukocyte differentiation	2	8	10	158	0.0979541	0.473574	ENSCHIG00000007846(JUNB),ENSCHIG00000012501(SH3PXD2A)	ENSCHIG00000007588(TSPAN2),ENSCHIG00000008094(TREM2),ENSCHIG00000009934(TMEM178A),ENSCHIG00000011930(CAMK4),ENSCHIG00000020461(LRRC17),ENSCHIG00000021478(SNX10),ENSCHIG00000022242(CD109),ENSCHIG00000027016(TFRC)
BP	GO:0043436	oxoacid metabolic process	13	18	31	613	0.0984053	0.473574	ENSCHIG00000005138(PGAM2),ENSCHIG00000012303(LDHD),ENSCHIG00000013515,ENSCHIG00000013756(ACTN3),ENSCHIG00000016031,ENSCHIG00000017070(CYP26B1),ENSCHIG00000017801(ASS1),ENSCHIG00000017983(GPX1),ENSCHIG00000019504(ENO3),ENSCHIG00000021911(SDS),ENSCHIG00000022516,ENSCHIG00000023341(PRKAG3),ENSCHIG00000026867	ENSCHIG00000000246(RENBP),ENSCHIG00000006620(HACD4),ENSCHIG00000009097(CRABP2),ENSCHIG00000010543,ENSCHIG00000014068(FABP3),ENSCHIG00000017969(DHRS9),ENSCHIG00000018410(HOGA1),ENSCHIG00000019727(CTH),ENSCHIG00000020572(GPAM),ENSCHIG00000021561(ACSL3),ENSCHIG00000022314(FADS1),ENSCHIG00000024305,ENSCHIG00000024327(GOT1),ENSCHIG00000024664(ENPP1),ENSCHIG00000024739(HPGD),ENSCHIG00000025667(PRKAR2B)…
BP	GO:0030168	platelet activation	0	5	5	62	0.0988333	0.473574	-	ENSCHIG00000012195(PRKG1),ENSCHIG00000015152(COMP),ENSCHIG00000016288(SERPINE2),ENSCHIG00000022693(TEC),ENSCHIG00000026282(PLA2G4A)
BP	GO:1990266	neutrophil migration	1	4	5	62	0.0988333	0.473574	ENSCHIG00000006768(CSF3R)	ENSCHIG00000007611(C3AR1),ENSCHIG00000008729(MCOLN2),ENSCHIG00000016068(VAV3),ENSCHIG00000024000(DNM1L)
BP	GO:0018108	peptidyl-tyrosine phosphorylation	6	9	15	262	0.0990243	0.473574	ENSCHIG00000000579(SEMA4D),ENSCHIG00000010670(NTRK3),ENSCHIG00000011539(ZFYVE28),ENSCHIG00000022297(SRCIN1),ENSCHIG00000022731(CADM4),ENSCHIG00000025506(AATK)	ENSCHIG00000008094(TREM2),ENSCHIG00000015544(EPHA3),ENSCHIG00000018429(BANK1),ENSCHIG00000020693(EPHA7),ENSCHIG00000020991(IL18),ENSCHIG00000021066(EFEMP1),ENSCHIG00000022693(TEC),ENSCHIG00000022793(IL12A),ENSCHIG00000026777(IL12RB2)
MF	GO:0046983	protein dimerization activity	15	25	40	839	0.0991988	0.342061	ENSCHIG00000001027(FZD9),ENSCHIG00000007552,ENSCHIG00000009445(HSF1),ENSCHIG00000009793(MYOD1),ENSCHIG00000010560(MAG),ENSCHIG00000012216(CEP131),ENSCHIG00000014407(TFAP4),ENSCHIG00000014557(BHLHE40),ENSCHIG00000014684(TFEB),ENSCHIG00000017221(TMEM266),ENSCHIG00000019677(ACHE),ENSCHIG00000019922(MLXIP),ENSCHIG00000021723(STAT5B),ENSCHIG00000021911(SDS),ENSCHIG00000023238(DNTTIP1)	ENSCHIG00000002074(UHRF1BP1L),ENSCHIG00000004276(FAP),ENSCHIG00000008403(MYOM3),ENSCHIG00000008580(FLRT3),ENSCHIG00000008681,ENSCHIG00000011241(GBP5),ENSCHIG00000011759(PLN),ENSCHIG00000012009(CD3G),ENSCHIG00000012340(NLRC4),ENSCHIG00000012498(TOP2A),ENSCHIG00000013402(CEP57),ENSCHIG00000013990(TRIM37),ENSCHIG00000014991(WRN),ENSCHIG00000015003(CYP2R1),ENSCHIG00000016017(STK26),ENSCHIG00000016554…
BP	GO:0120031	plasma membrane bounded cell projection assembly	2	17	19	348	0.0995849	0.473574	ENSCHIG00000012216(CEP131),ENSCHIG00000016928(MTSS2)	ENSCHIG00000006664(DZIP1),ENSCHIG00000009318(KIF24),ENSCHIG00000012613(ARHGEF26),ENSCHIG00000013221(TEKT3),ENSCHIG00000015650(TMEM67),ENSCHIG00000016017(STK26),ENSCHIG00000016068(VAV3),ENSCHIG00000017316(LPAR3),ENSCHIG00000018339(DPYSL3),ENSCHIG00000019613(IFT81),ENSCHIG00000020429(CEP135),ENSCHIG00000020491(CC2D2A),ENSCHIG00000021478(SNX10),ENSCHIG00000021972(PKHD1),ENSCHIG00000024872(IFT80),ENS…
BP	GO:0022402	cell cycle process	12	24	36	727	0.0996099	0.473574	ENSCHIG00000003321(RGS14),ENSCHIG00000006042(CDKN1A),ENSCHIG00000009445(HSF1),ENSCHIG00000010808(KNTC1),ENSCHIG00000012216(CEP131),ENSCHIG00000014407(TFAP4),ENSCHIG00000015774(CEP72),ENSCHIG00000017070(CYP26B1),ENSCHIG00000018835(KIAA0753),ENSCHIG00000019264,ENSCHIG00000026513(KLHL21),ENSCHIG00000026576(WNT4)	ENSCHIG00000004524(CDK14),ENSCHIG00000005867(FIGNL1),ENSCHIG00000011131(MITD1),ENSCHIG00000012498(TOP2A),ENSCHIG00000012868(HECW2),ENSCHIG00000013507(CHORDC1),ENSCHIG00000013638(SGO2),ENSCHIG00000013990(TRIM37),ENSCHIG00000015650(TMEM67),ENSCHIG00000016554(CENPS),ENSCHIG00000016588(ATM),ENSCHIG00000018878(TASOR),ENSCHIG00000018909(SMC4),ENSCHIG00000019251(LSM11),ENSCHIG00000020429(CEP135),ENSCHIG…
MF	GO:0005003	ephrin receptor activity	0	2	2	14	0.0998988	0.342061	-	ENSCHIG00000015544(EPHA3),ENSCHIG00000020693(EPHA7)
MF	GO:0042813	Wnt receptor activity	2	0	2	14	0.0998988	0.342061	ENSCHIG00000001027(FZD9),ENSCHIG00000026310(FZD7)	-
BP	GO:0044281	small molecule metabolic process	27	32	59	1259	0.0999557	0.473574	ENSCHIG00000005138(PGAM2),ENSCHIG00000005275(GUCA2A),ENSCHIG00000011217(AK1),ENSCHIG00000012303(LDHD),ENSCHIG00000013515,ENSCHIG00000013756(ACTN3),ENSCHIG00000015194(UCKL1),ENSCHIG00000015980(AMPD1),ENSCHIG00000016031,ENSCHIG00000017070(CYP26B1),ENSCHIG00000017801(ASS1),ENSCHIG00000017983(GPX1),ENSCHIG00000018054(GPD2),ENSCHIG00000018654(PGM1),ENSCHIG00000019504(ENO3),ENSCHIG00000019953(MACROD1),…	ENSCHIG00000000246(RENBP),ENSCHIG00000005935(LHCGR),ENSCHIG00000006620(HACD4),ENSCHIG00000009097(CRABP2),ENSCHIG00000010429(BMP5),ENSCHIG00000010543,ENSCHIG00000014068(FABP3),ENSCHIG00000015003(CYP2R1),ENSCHIG00000017969(DHRS9),ENSCHIG00000018324(MME),ENSCHIG00000018410(HOGA1),ENSCHIG00000019727(CTH),ENSCHIG00000020572(GPAM),ENSCHIG00000020626(SGPP1),ENSCHIG00000020917,ENSCHIG00000021346,ENSCHIG0…
MF	GO:0019902	phosphatase binding	5	3	8	122	0.100407	0.342061	ENSCHIG00000013059(PPP1R27),ENSCHIG00000018803(SH2D4A),ENSCHIG00000021684(PPP1R15A),ENSCHIG00000022731(CADM4),ENSCHIG00000024492(TPRN)	ENSCHIG00000011243(SPRED1),ENSCHIG00000026463(TRAF3),ENSCHIG00000026879(DZIP3)
BP	GO:0006650	glycerophospholipid metabolic process	0	12	12	200	0.101182	0.473574	-	ENSCHIG00000014068(FABP3),ENSCHIG00000015119(PIK3C2A),ENSCHIG00000016588(ATM),ENSCHIG00000018186(PIGA),ENSCHIG00000018419(SACM1L),ENSCHIG00000019789(INPP4B),ENSCHIG00000020572(GPAM),ENSCHIG00000021561(ACSL3),ENSCHIG00000021714(LPCAT2),ENSCHIG00000022484(PI4K2B),ENSCHIG00000024480(ABHD3),ENSCHIG00000026282(PLA2G4A)
BP	GO:0050867	positive regulation of cell activation	2	11	13	221	0.101717	0.473574	ENSCHIG00000006042(CDKN1A),ENSCHIG00000021723(STAT5B)	ENSCHIG00000008094(TREM2),ENSCHIG00000014170(ITGAM),ENSCHIG00000016068(VAV3),ENSCHIG00000017390(IL1RL1),ENSCHIG00000020572(GPAM),ENSCHIG00000020923(ANXA1),ENSCHIG00000020991(IL18),ENSCHIG00000022793(IL12A),ENSCHIG00000024438(PDCD1LG2),ENSCHIG00000026282(PLA2G4A),ENSCHIG00000027016(TFRC)
BP	GO:0007422	peripheral nervous system development	3	1	4	45	0.101961	0.473574	ENSCHIG00000010670(NTRK3),ENSCHIG00000020140(SOX10),ENSCHIG00000023245(HOXD9)	ENSCHIG00000012179(ETV1)
BP	GO:0010822	positive regulation of mitochondrion organization	1	3	4	45	0.101961	0.473574	ENSCHIG00000010347	ENSCHIG00000001570(MLLT11),ENSCHIG00000016856(TNFSF10),ENSCHIG00000024000(DNM1L)
BP	GO:0014855	striated muscle cell proliferation	2	2	4	45	0.101961	0.473574	ENSCHIG00000011122(TP73),ENSCHIG00000023888(PIM1)	ENSCHIG00000015764(ZFPM2),ENSCHIG00000020738(FGF9)
BP	GO:0030101	natural killer cell activation	1	3	4	45	0.101961	0.473574	ENSCHIG00000021723(STAT5B)	ENSCHIG00000007718(RAB27A),ENSCHIG00000020991(IL18),ENSCHIG00000022793(IL12A)
BP	GO:0030888	regulation of B cell proliferation	1	3	4	45	0.101961	0.473574	ENSCHIG00000006042(CDKN1A)	ENSCHIG00000016068(VAV3),ENSCHIG00000016588(ATM),ENSCHIG00000027016(TFRC)
BP	GO:0060419	heart growth	2	2	4	45	0.101961	0.473574	ENSCHIG00000011122(TP73),ENSCHIG00000023888(PIM1)	ENSCHIG00000015764(ZFPM2),ENSCHIG00000020738(FGF9)
BP	GO:0030307	positive regulation of cell growth	4	3	7	100	0.102162	0.473574	ENSCHIG00000000579(SEMA4D),ENSCHIG00000010670(NTRK3),ENSCHIG00000023346(CPNE9),ENSCHIG00000027103(LIMK1)	ENSCHIG00000009097(CRABP2),ENSCHIG00000013804(RIMS2),ENSCHIG00000017316(LPAR3)
BP	GO:0050776	regulation of immune response	5	21	26	504	0.103293	0.473574	ENSCHIG00000001200(NFKBIL1),ENSCHIG00000010205(PLCL2),ENSCHIG00000017983(GPX1),ENSCHIG00000021723(STAT5B),ENSCHIG00000024325	ENSCHIG00000007611(C3AR1),ENSCHIG00000008238,ENSCHIG00000012340(NLRC4),ENSCHIG00000014109(SMPDL3B),ENSCHIG00000014170(ITGAM),ENSCHIG00000016068(VAV3),ENSCHIG00000016625(TLR8),ENSCHIG00000017390(IL1RL1),ENSCHIG00000020053,ENSCHIG00000020076(CD84),ENSCHIG00000020323(ALPK1),ENSCHIG00000020923(ANXA1),ENSCHIG00000020991(IL18),ENSCHIG00000021012(TLR7),ENSCHIG00000022693(TEC),ENSCHIG00000022793(IL12A),E…
BP	GO:0018212	peptidyl-tyrosine modification	6	9	15	264	0.103814	0.473574	ENSCHIG00000000579(SEMA4D),ENSCHIG00000010670(NTRK3),ENSCHIG00000011539(ZFYVE28),ENSCHIG00000022297(SRCIN1),ENSCHIG00000022731(CADM4),ENSCHIG00000025506(AATK)	ENSCHIG00000008094(TREM2),ENSCHIG00000015544(EPHA3),ENSCHIG00000018429(BANK1),ENSCHIG00000020693(EPHA7),ENSCHIG00000020991(IL18),ENSCHIG00000021066(EFEMP1),ENSCHIG00000022693(TEC),ENSCHIG00000022793(IL12A),ENSCHIG00000026777(IL12RB2)
BP	GO:0050954	sensory perception of mechanical stimulus	3	5	8	120	0.104259	0.473574	ENSCHIG00000017983(GPX1),ENSCHIG00000020105(ESPNL),ENSCHIG00000024492(TPRN)	ENSCHIG00000012424(COL11A1),ENSCHIG00000014573(CDC14A),ENSCHIG00000015900(MYO3A),ENSCHIG00000016288(SERPINE2),ENSCHIG00000026841(MYO7A)
BP	GO:0016043	cellular component organization	49	119	168	3890	0.104286	0.473574	ENSCHIG00000000189(FAM83H),ENSCHIG00000000455(MYOZ1),ENSCHIG00000000579(SEMA4D),ENSCHIG00000001027(FZD9),ENSCHIG00000003321(RGS14),ENSCHIG00000006042(CDKN1A),ENSCHIG00000006791(CAMSAP3),ENSCHIG00000007211(LMOD1),ENSCHIG00000009445(HSF1),ENSCHIG00000009793(MYOD1),ENSCHIG00000010347,ENSCHIG00000010560(MAG),ENSCHIG00000010670(NTRK3),ENSCHIG00000010817(H1-3),ENSCHIG00000011122(TP73),ENSCHIG0000001188…	ENSCHIG00000000421(B4GALT6),ENSCHIG00000000510(MAP2),ENSCHIG00000001025,ENSCHIG00000001570(MLLT11),ENSCHIG00000004276(FAP),ENSCHIG00000005867(FIGNL1),ENSCHIG00000006664(DZIP1),ENSCHIG00000007588(TSPAN2),ENSCHIG00000007641(GRIP1),ENSCHIG00000007683(SAMD9),ENSCHIG00000007718(RAB27A),ENSCHIG00000008094(TREM2),ENSCHIG00000008249(POSTN),ENSCHIG00000008338(LTBP2),ENSCHIG00000008580(FLRT3),ENSCHIG000000…
BP	GO:0002076	osteoblast development	1	1	2	14	0.10432	0.473574	ENSCHIG00000019677(ACHE)	ENSCHIG00000022376(SATB2)
BP	GO:0002093	auditory receptor cell morphogenesis	2	0	2	14	0.10432	0.473574	ENSCHIG00000019209(SCRIB),ENSCHIG00000024492(TPRN)	-
BP	GO:0007530	sex determination	1	1	2	14	0.10432	0.473574	ENSCHIG00000026576(WNT4)	ENSCHIG00000020738(FGF9)
BP	GO:0030325	adrenal gland development	2	0	2	14	0.10432	0.473574	ENSCHIG00000019296(ARID5B),ENSCHIG00000026576(WNT4)	-
BP	GO:0038093	Fc receptor signaling pathway	0	2	2	14	0.10432	0.473574	-	ENSCHIG00000008238,ENSCHIG00000027141
BP	GO:0042133	neurotransmitter metabolic process	1	1	2	14	0.10432	0.473574	ENSCHIG00000019677(ACHE)	ENSCHIG00000010212(HNMT)
BP	GO:0043173	nucleotide salvage	2	0	2	14	0.10432	0.473574	ENSCHIG00000015194(UCKL1),ENSCHIG00000015980(AMPD1)	-
BP	GO:0045624	positive regulation of T-helper cell differentiation	0	2	2	14	0.10432	0.473574	-	ENSCHIG00000020923(ANXA1),ENSCHIG00000020991(IL18)
BP	GO:0045761	regulation of adenylate cyclase activity	1	1	2	14	0.10432	0.473574	ENSCHIG00000024371(DRD1)	ENSCHIG00000005935(LHCGR)
BP	GO:0050855	regulation of B cell receptor signaling pathway	1	1	2	14	0.10432	0.473574	ENSCHIG00000010205(PLCL2)	ENSCHIG00000025240(GCSAM)
BP	GO:0051882	mitochondrial depolarization	0	2	2	14	0.10432	0.473574	-	ENSCHIG00000001570(MLLT11),ENSCHIG00000013458
BP	GO:0090136	epithelial cell-cell adhesion	1	1	2	14	0.10432	0.473574	ENSCHIG00000006791(CAMSAP3)	ENSCHIG00000020448(CCN3)
BP	GO:0098801	regulation of renal system process	0	2	2	14	0.10432	0.473574	-	ENSCHIG00000007759(CORIN),ENSCHIG00000010182(ADORA1)
BP	GO:0140354	lipid import into cell	0	2	2	14	0.10432	0.473574	-	ENSCHIG00000014068(FABP3),ENSCHIG00000021561(ACSL3)
BP	GO:0140448	signaling receptor ligand precursor processing	0	2	2	14	0.10432	0.473574	-	ENSCHIG00000007759(CORIN),ENSCHIG00000018324(MME)
CC	GO:0016529	sarcoplasmic reticulum	2	1	3	30	0.104663	0.43606	ENSCHIG00000014164(RYR1),ENSCHIG00000017124(DHRS7C)	ENSCHIG00000011759(PLN)
BP	GO:0001649	osteoblast differentiation	5	4	9	140	0.104754	0.473574	ENSCHIG00000000579(SEMA4D),ENSCHIG00000007846(JUNB),ENSCHIG00000013125(ACVR2B),ENSCHIG00000019677(ACHE),ENSCHIG00000026576(WNT4)	ENSCHIG00000005867(FIGNL1),ENSCHIG00000020738(FGF9),ENSCHIG00000022376(SATB2),ENSCHIG00000024872(IFT80)
BP	GO:0003044	regulation of systemic arterial blood pressure mediated by a chemical signal	1	2	3	29	0.105995	0.473574	ENSCHIG00000020204	ENSCHIG00000007759(CORIN),ENSCHIG00000020658(ENPEP)
BP	GO:0030890	positive regulation of B cell proliferation	1	2	3	29	0.105995	0.473574	ENSCHIG00000006042(CDKN1A)	ENSCHIG00000016068(VAV3),ENSCHIG00000027016(TFRC)
BP	GO:0031641	regulation of myelination	3	0	3	29	0.105995	0.473574	ENSCHIG00000010560(MAG),ENSCHIG00000019328(NCMAP),ENSCHIG00000027044(TMEM98)	-
BP	GO:0050771	negative regulation of axonogenesis	0	3	3	29	0.105995	0.473574	-	ENSCHIG00000000510(MAP2),ENSCHIG00000019450(MT3),ENSCHIG00000020693(EPHA7)
BP	GO:0060122	inner ear receptor cell stereocilium organization	2	1	3	29	0.105995	0.473574	ENSCHIG00000019209(SCRIB),ENSCHIG00000024492(TPRN)	ENSCHIG00000015932(FAT4)
BP	GO:0051248	negative regulation of protein metabolic process	19	17	36	732	0.1068	0.473574	ENSCHIG00000000455(MYOZ1),ENSCHIG00000000579(SEMA4D),ENSCHIG00000003321(RGS14),ENSCHIG00000006042(CDKN1A),ENSCHIG00000008697(DUSP7),ENSCHIG00000010613(CST6),ENSCHIG00000010670(NTRK3),ENSCHIG00000011539(ZFYVE28),ENSCHIG00000011756(INCA1),ENSCHIG00000011819(GADD45B),ENSCHIG00000013673(PPP1R1A),ENSCHIG00000014407(TFAP4),ENSCHIG00000017983(GPX1),ENSCHIG00000021684(PPP1R15A),ENSCHIG00000022297(SRCIN1)…	ENSCHIG00000004220(SPRY4),ENSCHIG00000011243(SPRED1),ENSCHIG00000013507(CHORDC1),ENSCHIG00000015370(PKIB),ENSCHIG00000016288(SERPINE2),ENSCHIG00000017391(SERPINA5),ENSCHIG00000018429(BANK1),ENSCHIG00000019450(MT3),ENSCHIG00000020076(CD84),ENSCHIG00000021006(PTPN13),ENSCHIG00000022242(CD109),ENSCHIG00000024283(TNFAIP8),ENSCHIG00000024664(ENPP1),ENSCHIG00000025667(PRKAR2B),ENSCHIG00000025699(PRR7),…
MF	GO:0008138	protein tyrosine/serine/threonine phosphatase activity	2	2	4	47	0.107259	0.342061	ENSCHIG00000008697(DUSP7),ENSCHIG00000022835	ENSCHIG00000009780(CDC14C),ENSCHIG00000014573(CDC14A)
BP	GO:0080090	regulation of primary metabolic process	75	99	174	4042	0.107514	0.473574	ENSCHIG00000000455(MYOZ1),ENSCHIG00000000579(SEMA4D),ENSCHIG00000001200(NFKBIL1),ENSCHIG00000002525(IRF2BP1),ENSCHIG00000003296(FOSB),ENSCHIG00000003321(RGS14),ENSCHIG00000003732(TNNI2),ENSCHIG00000005275(GUCA2A),ENSCHIG00000005605(MAFA),ENSCHIG00000006042(CDKN1A),ENSCHIG00000007493(ZBTB42),ENSCHIG00000007846(JUNB),ENSCHIG00000007994(IER2),ENSCHIG00000008697(DUSP7),ENSCHIG00000009349(NFIL3),ENSCH…	ENSCHIG00000001570(MLLT11),ENSCHIG00000004220(SPRY4),ENSCHIG00000005867(FIGNL1),ENSCHIG00000005935(LHCGR),ENSCHIG00000008094(TREM2),ENSCHIG00000008199(HOXA13),ENSCHIG00000008671(ADORA3),ENSCHIG00000009677(PDE3B),ENSCHIG00000010202(PRRX1),ENSCHIG00000010357(ZNF484),ENSCHIG00000010429(BMP5),ENSCHIG00000010691,ENSCHIG00000010694(NR2F1),ENSCHIG00000011243(SPRED1),ENSCHIG00000011870(MDFIC),ENSCHIG0000…
BP	GO:0010556	regulation of macromolecule biosynthetic process	53	67	120	2724	0.107684	0.473574	ENSCHIG00000000455(MYOZ1),ENSCHIG00000000579(SEMA4D),ENSCHIG00000001200(NFKBIL1),ENSCHIG00000002525(IRF2BP1),ENSCHIG00000003296(FOSB),ENSCHIG00000003321(RGS14),ENSCHIG00000003732(TNNI2),ENSCHIG00000005605(MAFA),ENSCHIG00000006042(CDKN1A),ENSCHIG00000007493(ZBTB42),ENSCHIG00000007846(JUNB),ENSCHIG00000007994(IER2),ENSCHIG00000009349(NFIL3),ENSCHIG00000009445(HSF1),ENSCHIG00000009793(MYOD1),ENSCHIG…	ENSCHIG00000001570(MLLT11),ENSCHIG00000008199(HOXA13),ENSCHIG00000008671(ADORA3),ENSCHIG00000010202(PRRX1),ENSCHIG00000010357(ZNF484),ENSCHIG00000010429(BMP5),ENSCHIG00000010691,ENSCHIG00000010694(NR2F1),ENSCHIG00000011870(MDFIC),ENSCHIG00000011930(CAMK4),ENSCHIG00000012179(ETV1),ENSCHIG00000012340(NLRC4),ENSCHIG00000012436,ENSCHIG00000012498(TOP2A),ENSCHIG00000012706(LMCD1),ENSCHIG00000012827(TF…
[truncated: 5,004 more rows]
