# Supplementary material for: Characterization of Mutton Volatile Compounds in Youzhou Dark Goats and Local White Goats Using Flavoromics, Metabolomics, and Transcriptomics
Source: Foods. 2025 Dec 1;14(23):4114. doi: 10.3390/foods14234114 (PMC12692560; doi:10.3390/foods14234114)
Supplement: Supplementary file 1 [file foods-14-04114-s001.zip › Table S6.xlsx]

## Sheet: Sheet1
PathwayID	Pathway	Level1	Level2	Up_number	Down_number	DEG_number	total_number	Pvalue	FDR	Up_gene	Down_gene	URL
chx00010	Glycolysis / Gluconeogenesis	Metabolism	Carbohydrate metabolism	7	4	11	65	3.91543e-05	0.0112373	ENSCHIG00000016031,ENSCHIG00000019504(ENO3),ENSCHIG00000022516,ENSCHIG00000013515,ENSCHIG00000018654(PGM1),ENSCHIG00000023248,ENSCHIG00000005138(PGAM2)	ENSCHIG00000025261(ALDH3A1),ENSCHIG00000025317,ENSCHIG00000024702(PCK2),ENSCHIG00000010543	http://www.kegg.jp/kegg-bin/show_pathway?map=map00010&multi_query=K01835+%23FFFFFF,red%0d%0aK13980+%23FFFFFF,green%0d%0aK01596+%23FFFFFF,green%0d%0aK01834+%23FFFFFF,red%0d%0aK00129+%23FFFFFF,green%0d%0aK00134+%23FFFFFF,red%0d%0aK00016+%23FFFFFF,green%0d%0aK00128+%23FFFFFF,red%0d%0aK01689+%23FFFFFF,red%0d%0aK01623+%23FFFFFF,red%0d%0aK01803+%23FFFFFF,red%0d%0a
chx04640	Hematopoietic cell lineage	Organismal Systems	Immune system	1	10	11	89	0.000690033	0.0990198	ENSCHIG00000006768(CSF3R)	ENSCHIG00000020870,ENSCHIG00000024144,ENSCHIG00000025069(CD36),ENSCHIG00000027141,ENSCHIG00000014170(ITGAM),ENSCHIG00000003874,ENSCHIG00000009532(IL2RA),ENSCHIG00000018324(MME),ENSCHIG00000021178(CD1E),ENSCHIG00000027016(TFRC)	http://www.kegg.jp/kegg-bin/show_pathway?map=map04640&multi_query=K01389+%23FFFFFF,green%0d%0aK05061+%23FFFFFF,red%0d%0aK06498+%23FFFFFF,green%0d%0aK06259+%23FFFFFF,green%0d%0aK06461+%23FFFFFF,green%0d%0aK06503+%23FFFFFF,green%0d%0aK05068+%23FFFFFF,green%0d%0aK01242+%23FFFFFF,green%0d%0aK04012+%23FFFFFF,green%0d%0aK06448+%23FFFFFF,green%0d%0a
chx04145	Phagosome	Cellular Processes	Transport and catabolism	1	13	14	149	0.00213874	0.204606	ENSCHIG00000017272(ATP6V1C2)	ENSCHIG00000015152(COMP),ENSCHIG00000020870,ENSCHIG00000014170(ITGAM),ENSCHIG00000025069(CD36),ENSCHIG00000010637(PLA2R1),ENSCHIG00000023775(MRC1),ENSCHIG00000027141,ENSCHIG00000024586(DYNC1LI1),ENSCHIG00000022768(CTSS),ENSCHIG00000008238,ENSCHIG00000027171,ENSCHIG00000011250(MSR1),ENSCHIG00000027016(TFRC)	http://www.kegg.jp/kegg-bin/show_pathway?map=map04145&multi_query=K06560+%23FFFFFF,green%0d%0aK06498+%23FFFFFF,green%0d%0aK06259+%23FFFFFF,green%0d%0aK06461+%23FFFFFF,green%0d%0aK06503+%23FFFFFF,green%0d%0aK06558+%23FFFFFF,green%0d%0aK02148+%23FFFFFF,red%0d%0aK01368+%23FFFFFF,green%0d%0aK04659+%23FFFFFF,green%0d%0aK06463+%23FFFFFF,green%0d%0aK10416+%23FFFFFF,green%0d%0aK12560+%23FFFFFF,green%0d%0a
chx04061	Viral protein interaction with cytokine and cytokine receptor	Environmental Information Processing	Signaling molecules and interaction	2	7	9	82	0.00472814	0.339244	ENSCHIG00000012101,ENSCHIG00000024071	ENSCHIG00000022701(CCL22),ENSCHIG00000016856(TNFSF10),ENSCHIG00000021417,ENSCHIG00000020991(IL18),ENSCHIG00000002408,ENSCHIG00000009532(IL2RA),ENSCHIG00000015403(CXCL10)	http://www.kegg.jp/kegg-bin/show_pathway?map=map04061&multi_query=K05505+%23FFFFFF,red%0d%0aK05408+%23FFFFFF,green%0d%0aK05514+%23FFFFFF,green%0d%0aK04721+%23FFFFFF,green%0d%0aK05068+%23FFFFFF,green%0d%0aK21095+%23FFFFFF,green%0d%0aK04175+%23FFFFFF,red%0d%0aK12671+%23FFFFFF,green%0d%0aK05482+%23FFFFFF,green%0d%0a
chx00340	Histidine metabolism	Metabolism	Amino acid metabolism	1	3	4	20	0.00692544	0.397521	ENSCHIG00000023248	ENSCHIG00000025261(ALDH3A1),ENSCHIG00000019018(AOC1),ENSCHIG00000010212(HNMT)	http://www.kegg.jp/kegg-bin/show_pathway?map=map00340&multi_query=K00546+%23FFFFFF,green%0d%0aK00129+%23FFFFFF,green%0d%0aK00128+%23FFFFFF,red%0d%0aK11182+%23FFFFFF,green%0d%0a
chx04115	p53 signaling pathway	Cellular Processes	Cell growth and death	4	4	8	77	0.0104626	0.408724	ENSCHIG00000010347,ENSCHIG00000011819(GADD45B),ENSCHIG00000006042(CDKN1A),ENSCHIG00000011122(TP73)	ENSCHIG00000021916(ATR),ENSCHIG00000016273,ENSCHIG00000016588(ATM),ENSCHIG00000025523(SESN3)	http://www.kegg.jp/kegg-bin/show_pathway?map=map04115&multi_query=K10148+%23FFFFFF,red%0d%0aK04402+%23FFFFFF,red%0d%0aK06625+%23FFFFFF,red%0d%0aK10141+%23FFFFFF,green%0d%0aK06640+%23FFFFFF,green%0d%0aK05868+%23FFFFFF,green%0d%0aK04728+%23FFFFFF,green%0d%0aK10132+%23FFFFFF,red%0d%0a
chx04380	Osteoclast differentiation	Organismal Systems	Development and regeneration	4	6	10	110	0.0111411	0.408724	ENSCHIG00000003296(FOSB),ENSCHIG00000022932(SQSTM1),ENSCHIG00000017140(MAP3K14),ENSCHIG00000007846(JUNB)	ENSCHIG00000008094(TREM2),ENSCHIG00000011930(CAMK4),ENSCHIG00000022693(TEC),ENSCHIG00000027141,ENSCHIG00000008238,ENSCHIG00000027171	http://www.kegg.jp/kegg-bin/show_pathway?map=map04380&multi_query=K06498+%23FFFFFF,green%0d%0aK09028+%23FFFFFF,red%0d%0aK14378+%23FFFFFF,green%0d%0aK07364+%23FFFFFF,green%0d%0aK06463+%23FFFFFF,green%0d%0aK05869+%23FFFFFF,green%0d%0aK04466+%23FFFFFF,red%0d%0aK09029+%23FFFFFF,red%0d%0aK12560+%23FFFFFF,green%0d%0aK14381+%23FFFFFF,red%0d%0a
chx00330	Arginine and proline metabolism	Metabolism	Amino acid metabolism	2	4	6	50	0.0131103	0.408724	ENSCHIG00000024701(CKM),ENSCHIG00000023248	ENSCHIG00000018410(HOGA1),ENSCHIG00000019018(AOC1),ENSCHIG00000021364(P4HA3),ENSCHIG00000024327(GOT1)	http://www.kegg.jp/kegg-bin/show_pathway?map=map00330&multi_query=K18123+%23FFFFFF,green%0d%0aK00472+%23FFFFFF,green%0d%0aK14454+%23FFFFFF,green%0d%0aK00933+%23FFFFFF,red%0d%0aK00128+%23FFFFFF,red%0d%0aK11182+%23FFFFFF,green%0d%0a
chx05134	Legionellosis	Human Diseases	Infectious disease: bacterial	2	4	6	51	0.0143822	0.408724	ENSCHIG00000009445(HSF1),ENSCHIG00000024071	ENSCHIG00000020991(IL18),ENSCHIG00000022793(IL12A),ENSCHIG00000012340(NLRC4),ENSCHIG00000014170(ITGAM)	http://www.kegg.jp/kegg-bin/show_pathway?map=map05134&multi_query=K05505+%23FFFFFF,red%0d%0aK06461+%23FFFFFF,green%0d%0aK09414+%23FFFFFF,red%0d%0aK05406+%23FFFFFF,green%0d%0aK12805+%23FFFFFF,green%0d%0aK05482+%23FFFFFF,green%0d%0a
chx03320	PPAR signaling pathway	Organismal Systems	Endocrine system	0	8	8	82	0.014982	0.408724	-	ENSCHIG00000020870,ENSCHIG00000021346,ENSCHIG00000025069(CD36),ENSCHIG00000014068(FABP3),ENSCHIG00000024702(PCK2),ENSCHIG00000020917,ENSCHIG00000021561(ACSL3),ENSCHIG00000002384	http://www.kegg.jp/kegg-bin/show_pathway?map=map03320&multi_query=K08771+%23FFFFFF,green%0d%0aK06259+%23FFFFFF,green%0d%0aK01897+%23FFFFFF,green%0d%0aK00864+%23FFFFFF,green%0d%0aK01596+%23FFFFFF,green%0d%0aK08752+%23FFFFFF,green%0d%0a
chx04974	Protein digestion and absorption	Organismal Systems	Digestive system	4	5	9	99	0.0156654	0.408724	ENSCHIG00000022634(KCNK5),ENSCHIG00000013050,ENSCHIG00000007220(SLC7A8),ENSCHIG00000021090(SLC9A3)	ENSCHIG00000020640(COL24A1),ENSCHIG00000016493(COL8A1),ENSCHIG00000025102(GBE1),ENSCHIG00000012424(COL11A1),ENSCHIG00000018324(MME)	http://www.kegg.jp/kegg-bin/show_pathway?map=map04974&multi_query=K01389+%23FFFFFF,green%0d%0aK13781+%23FFFFFF,red%0d%0aK23455+%23FFFFFF,green%0d%0aK19721+%23FFFFFF,green%0d%0aK12040+%23FFFFFF,red%0d%0aK24357+%23FFFFFF,red%0d%0aK04916+%23FFFFFF,red%0d%0aK01540+%23FFFFFF,green%0d%0a
chx04512	ECM-receptor interaction	Environmental Information Processing	Signaling molecules and interaction	0	7	7	74	0.0258721	0.506949	-	ENSCHIG00000015152(COMP),ENSCHIG00000022176(FREM2),ENSCHIG00000020870,ENSCHIG00000025069(CD36),ENSCHIG00000024787(FRAS1),ENSCHIG00000020744(TNC),ENSCHIG00000013972(ITGB6)	http://www.kegg.jp/kegg-bin/show_pathway?map=map04512&multi_query=K23380+%23FFFFFF,green%0d%0aK06589+%23FFFFFF,green%0d%0aK06259+%23FFFFFF,green%0d%0aK06252+%23FFFFFF,green%0d%0aK04659+%23FFFFFF,green%0d%0aK23379+%23FFFFFF,green%0d%0a
chx00260	Glycine, serine and threonine metabolism	Metabolism	Amino acid metabolism	3	2	5	43	0.0259064	0.506949	ENSCHIG00000021911(SDS),ENSCHIG00000026867,ENSCHIG00000005138(PGAM2)	ENSCHIG00000019727(CTH),ENSCHIG00000013407(AOC2)	http://www.kegg.jp/kegg-bin/show_pathway?map=map00260&multi_query=K01758+%23FFFFFF,green%0d%0aK00276+%23FFFFFF,green%0d%0aK17989+%23FFFFFF,red%0d%0aK01620+%23FFFFFF,red%0d%0aK01834+%23FFFFFF,red%0d%0a
chx04666	Fc gamma R-mediated phagocytosis	Organismal Systems	Immune system	1	7	8	92	0.0280071	0.506949	ENSCHIG00000027103(LIMK1)	ENSCHIG00000015758(CFL2),ENSCHIG00000026282(PLA2G4A),ENSCHIG00000014472(SCIN),ENSCHIG00000027141,ENSCHIG00000016068(VAV3),ENSCHIG00000008238,ENSCHIG00000027171	http://www.kegg.jp/kegg-bin/show_pathway?map=map04666&multi_query=K06498+%23FFFFFF,green%0d%0aK05730+%23FFFFFF,green%0d%0aK16342+%23FFFFFF,green%0d%0aK05743+%23FFFFFF,red%0d%0aK05765+%23FFFFFF,green%0d%0aK06463+%23FFFFFF,green%0d%0aK05768+%23FFFFFF,green%0d%0aK12560+%23FFFFFF,green%0d%0a
chx00982	Drug metabolism - cytochrome P450	Metabolism	Xenobiotics biodegradation and metabolism	2	4	6	60	0.0298613	0.506949	ENSCHIG00000010819,ENSCHIG00000026143	ENSCHIG00000025261(ALDH3A1),ENSCHIG00000025317,ENSCHIG00000017360,ENSCHIG00000011205	http://www.kegg.jp/kegg-bin/show_pathway?map=map00982&multi_query=K00129+%23FFFFFF,green%0d%0aK00799+%23FFFFFF,purple%0d%0aK13980+%23FFFFFF,green%0d%0aK00485+%23FFFFFF,green%0d%0a
chx01524	Platinum drug resistance	Human Diseases	Drug resistance: antineoplastic	4	3	7	77	0.031326	0.506949	ENSCHIG00000010347,ENSCHIG00000010819,ENSCHIG00000006042(CDKN1A),ENSCHIG00000026143	ENSCHIG00000012498(TOP2A),ENSCHIG00000017360,ENSCHIG00000016588(ATM)	http://www.kegg.jp/kegg-bin/show_pathway?map=map01524&multi_query=K06625+%23FFFFFF,red%0d%0aK00799+%23FFFFFF,purple%0d%0aK03164+%23FFFFFF,green%0d%0aK04728+%23FFFFFF,green%0d%0aK10132+%23FFFFFF,red%0d%0a
chx00500	Starch and sucrose metabolism	Metabolism	Carbohydrate metabolism	3	1	4	31	0.0320918	0.506949	ENSCHIG00000018654(PGM1),ENSCHIG00000025872(PGM2L1),ENSCHIG00000011255(PYGM)	ENSCHIG00000024664(ENPP1)	http://www.kegg.jp/kegg-bin/show_pathway?map=map00500&multi_query=K01835+%23FFFFFF,red%0d%0aK11809+%23FFFFFF,red%0d%0aK00688+%23FFFFFF,red%0d%0aK01513+%23FFFFFF,green%0d%0a
chx05150	Staphylococcus aureus infection	Human Diseases	Infectious disease: bacterial	0	7	7	78	0.033303	0.506949	-	ENSCHIG00000019803,ENSCHIG00000027141,ENSCHIG00000008238,ENSCHIG00000007611(C3AR1),ENSCHIG00000024710(C1QA),ENSCHIG00000014170(ITGAM),ENSCHIG00000027171	http://www.kegg.jp/kegg-bin/show_pathway?map=map05150&multi_query=K06498+%23FFFFFF,green%0d%0aK03986+%23FFFFFF,green%0d%0aK06461+%23FFFFFF,green%0d%0aK06463+%23FFFFFF,green%0d%0aK04009+%23FFFFFF,green%0d%0aK07604+%23FFFFFF,green%0d%0aK12560+%23FFFFFF,green%0d%0a
chx00620	Pyruvate metabolism	Metabolism	Carbohydrate metabolism	2	3	5	46	0.0335611	0.506949	ENSCHIG00000012303(LDHD),ENSCHIG00000023248	ENSCHIG00000025317,ENSCHIG00000024702(PCK2),ENSCHIG00000010543	http://www.kegg.jp/kegg-bin/show_pathway?map=map00620&multi_query=K00016+%23FFFFFF,green%0d%0aK00102+%23FFFFFF,red%0d%0aK13980+%23FFFFFF,green%0d%0aK00128+%23FFFFFF,red%0d%0aK01596+%23FFFFFF,green%0d%0a
chx05144	Malaria	Human Diseases	Infectious disease: parasitic	0	5	5	47	0.0363934	0.522245	-	ENSCHIG00000015152(COMP),ENSCHIG00000020870,ENSCHIG00000025069(CD36),ENSCHIG00000020991(IL18),ENSCHIG00000022793(IL12A)	http://www.kegg.jp/kegg-bin/show_pathway?map=map05144&multi_query=K06259+%23FFFFFF,green%0d%0aK04659+%23FFFFFF,green%0d%0aK05406+%23FFFFFF,green%0d%0aK05482+%23FFFFFF,green%0d%0a
chx00100	Steroid biosynthesis	Metabolism	Lipid metabolism	1	2	3	20	0.0419603	0.573458	ENSCHIG00000024342(FDFT1)	ENSCHIG00000015003(CYP2R1),ENSCHIG00000009890(CYP51A1)	http://www.kegg.jp/kegg-bin/show_pathway?map=map00100&multi_query=K05917+%23FFFFFF,green%0d%0aK00801+%23FFFFFF,red%0d%0aK07419+%23FFFFFF,green%0d%0a
chx04978	Mineral absorption	Organismal Systems	Digestive system	1	4	5	52	0.0527175	0.615006	ENSCHIG00000021090(SLC9A3)	ENSCHIG00000025102(GBE1),ENSCHIG00000020739(STEAP2),ENSCHIG00000014071(HEPH),ENSCHIG00000005671	http://www.kegg.jp/kegg-bin/show_pathway?map=map04978&multi_query=K14737+%23FFFFFF,green%0d%0aK14738+%23FFFFFF,green%0d%0aK01540+%23FFFFFF,green%0d%0aK14735+%23FFFFFF,green%0d%0aK12040+%23FFFFFF,red%0d%0a
chx04964	Proximal tubule bicarbonate reclamation	Organismal Systems	Excretory system	1	2	3	22	0.0535305	0.615006	ENSCHIG00000021090(SLC9A3)	ENSCHIG00000025102(GBE1),ENSCHIG00000024702(PCK2)	http://www.kegg.jp/kegg-bin/show_pathway?map=map04964&multi_query=K01596+%23FFFFFF,green%0d%0aK01540+%23FFFFFF,green%0d%0aK12040+%23FFFFFF,red%0d%0a
chx00360	Phenylalanine metabolism	Metabolism	Amino acid metabolism	0	3	3	22	0.0535305	0.615006	-	ENSCHIG00000025261(ALDH3A1),ENSCHIG00000013407(AOC2),ENSCHIG00000024327(GOT1)	http://www.kegg.jp/kegg-bin/show_pathway?map=map00360&multi_query=K00276+%23FFFFFF,green%0d%0aK00129+%23FFFFFF,green%0d%0aK14454+%23FFFFFF,green%0d%0a
chx04020	Calcium signaling pathway	Environmental Information Processing	Signal transduction	4	10	14	223	0.0566803	0.615006	ENSCHIG00000014164(RYR1),ENSCHIG00000010571(TNNC2),ENSCHIG00000017086(MYLK2),ENSCHIG00000010670(NTRK3)	ENSCHIG00000005457(CACNA1B),ENSCHIG00000005935(LHCGR),ENSCHIG00000011930(CAMK4),ENSCHIG00000008729(MCOLN2),ENSCHIG00000011759(PLN),ENSCHIG00000003874,ENSCHIG00000006621(GNA15),ENSCHIG00000024041(PDE1A),ENSCHIG00000020738(FGF9),ENSCHIG00000008115(MYLK4)	http://www.kegg.jp/kegg-bin/show_pathway?map=map04020&multi_query=K04637+%23FFFFFF,green%0d%0aK04849+%23FFFFFF,green%0d%0aK04248+%23FFFFFF,green%0d%0aK04961+%23FFFFFF,red%0d%0aK01242+%23FFFFFF,green%0d%0aK12042+%23FFFFFF,red%0d%0aK13755+%23FFFFFF,green%0d%0aK04993+%23FFFFFF,green%0d%0aK04358+%23FFFFFF,green%0d%0aK05101+%23FFFFFF,red%0d%0aK00907+%23FFFFFF,purple%0d%0aK05852+%23FFFFFF,green%0d%0aK0…
chx00983	Drug metabolism - other enzymes	Metabolism	Xenobiotics biodegradation and metabolism	4	2	6	70	0.0567138	0.615006	ENSCHIG00000010819,ENSCHIG00000015194(UCKL1),ENSCHIG00000026143,ENSCHIG00000021089	ENSCHIG00000005780(TPMT),ENSCHIG00000017360	http://www.kegg.jp/kegg-bin/show_pathway?map=map00983&multi_query=K00799+%23FFFFFF,purple%0d%0aK00876+%23FFFFFF,red%0d%0aK00569+%23FFFFFF,green%0d%0aK01044+%23FFFFFF,red%0d%0a
chx04614	Renin-angiotensin system	Organismal Systems	Endocrine system	0	3	3	23	0.0598294	0.615006	-	ENSCHIG00000012539(LNPEP),ENSCHIG00000020658(ENPEP),ENSCHIG00000018324(MME)	http://www.kegg.jp/kegg-bin/show_pathway?map=map04614&multi_query=K01389+%23FFFFFF,green%0d%0aK01257+%23FFFFFF,green%0d%0aK11141+%23FFFFFF,green%0d%0a
chx00562	Inositol phosphate metabolism	Metabolism	Carbohydrate metabolism	2	4	6	71	0.0600006	0.615006	ENSCHIG00000016031,ENSCHIG00000016043(MTMR14)	ENSCHIG00000019789(INPP4B),ENSCHIG00000018419(SACM1L),ENSCHIG00000015119(PIK3C2A),ENSCHIG00000022484(PI4K2B)	http://www.kegg.jp/kegg-bin/show_pathway?map=map00562&multi_query=K00923+%23FFFFFF,green%0d%0aK01109+%23FFFFFF,green%0d%0aK18086+%23FFFFFF,red%0d%0aK13711+%23FFFFFF,green%0d%0aK21797+%23FFFFFF,green%0d%0aK01803+%23FFFFFF,red%0d%0a
chx00350	Tyrosine metabolism	Metabolism	Amino acid metabolism	0	4	4	39	0.0658668	0.651854	-	ENSCHIG00000025261(ALDH3A1),ENSCHIG00000013407(AOC2),ENSCHIG00000024327(GOT1),ENSCHIG00000025317	http://www.kegg.jp/kegg-bin/show_pathway?map=map00350&multi_query=K00276+%23FFFFFF,green%0d%0aK00129+%23FFFFFF,green%0d%0aK14454+%23FFFFFF,green%0d%0aK13980+%23FFFFFF,green%0d%0a
chx05162	Measles	Human Diseases	Infectious disease: viral	4	5	9	130	0.070355	0.673063	ENSCHIG00000010347,ENSCHIG00000021723(STAT5B),ENSCHIG00000011122(TP73),ENSCHIG00000022084(STAT5A)	ENSCHIG00000021012(TLR7),ENSCHIG00000022793(IL12A),ENSCHIG00000026463(TRAF3),ENSCHIG00000009532(IL2RA),ENSCHIG00000027171	http://www.kegg.jp/kegg-bin/show_pathway?map=map05162&multi_query=K03174+%23FFFFFF,green%0d%0aK05406+%23FFFFFF,green%0d%0aK10148+%23FFFFFF,red%0d%0aK05068+%23FFFFFF,green%0d%0aK11224+%23FFFFFF,red%0d%0aK10132+%23FFFFFF,red%0d%0aK05404+%23FFFFFF,green%0d%0aK12560+%23FFFFFF,green%0d%0aK11223+%23FFFFFF,red%0d%0a
chx04360	Axon guidance	Organismal Systems	Development and regeneration	4	7	11	171	0.0742192	0.687126	ENSCHIG00000027103(LIMK1),ENSCHIG00000026576(WNT4),ENSCHIG00000012234(PLXNB3),ENSCHIG00000000579(SEMA4D)	ENSCHIG00000022407(ENAH),ENSCHIG00000012534(UNC5B),ENSCHIG00000015758(CFL2),ENSCHIG00000020693(EPHA7),ENSCHIG00000015544(EPHA3),ENSCHIG00000011272(PLXNC1),ENSCHIG00000008645(NGEF)	http://www.kegg.jp/kegg-bin/show_pathway?map=map04360&multi_query=K06521+%23FFFFFF,red%0d%0aK07525+%23FFFFFF,green%0d%0aK05104+%23FFFFFF,green%0d%0aK00408+%23FFFFFF,red%0d%0aK05743+%23FFFFFF,red%0d%0aK05765+%23FFFFFF,green%0d%0aK06821+%23FFFFFF,red%0d%0aK05746+%23FFFFFF,green%0d%0aK07521+%23FFFFFF,green%0d%0aK05108+%23FFFFFF,green%0d%0aK06572+%23FFFFFF,green%0d%0a
chx00513	Various types of N-glycan biosynthesis	Metabolism	Glycan biosynthesis and metabolism	1	3	4	42	0.0819293	0.734803	ENSCHIG00000016775(B4GALNT3)	ENSCHIG00000008375,ENSCHIG00000026547(MGAT4C),ENSCHIG00000016670(ALG13)	http://www.kegg.jp/kegg-bin/show_pathway?map=map00513&multi_query=K12373+%23FFFFFF,green%0d%0aK09656+%23FFFFFF,red%0d%0aK13748+%23FFFFFF,green%0d%0aK07432+%23FFFFFF,green%0d%0a
chx04936	Alcoholic liver disease	Human Diseases	Endocrine and metabolic disease	4	5	9	137	0.0907423	0.756689	ENSCHIG00000023341(PRKAG3),ENSCHIG00000024071,ENSCHIG00000023248,ENSCHIG00000017140(MAP3K14)	ENSCHIG00000022793(IL12A),ENSCHIG00000007611(C3AR1),ENSCHIG00000024710(C1QA),ENSCHIG00000025317,ENSCHIG00000026463(TRAF3)	http://www.kegg.jp/kegg-bin/show_pathway?map=map04936&multi_query=K05505+%23FFFFFF,red%0d%0aK13980+%23FFFFFF,green%0d%0aK03174+%23FFFFFF,green%0d%0aK05406+%23FFFFFF,green%0d%0aK07200+%23FFFFFF,red%0d%0aK03986+%23FFFFFF,green%0d%0aK00128+%23FFFFFF,red%0d%0aK04009+%23FFFFFF,green%0d%0aK04466+%23FFFFFF,red%0d%0a
chx00480	Glutathione metabolism	Metabolism	Metabolism of other amino acids	3	2	5	61	0.0912429	0.756689	ENSCHIG00000010819,ENSCHIG00000017983(GPX1),ENSCHIG00000026143	ENSCHIG00000022755(GPX8),ENSCHIG00000017360	http://www.kegg.jp/kegg-bin/show_pathway?map=map00480&multi_query=K00799+%23FFFFFF,purple%0d%0aK00432+%23FFFFFF,purple%0d%0a
chx00564	Glycerophospholipid metabolism	Metabolism	Lipid metabolism	3	4	7	99	0.0947814	0.756689	ENSCHIG00000020131(PHOSPHO1),ENSCHIG00000019677(ACHE),ENSCHIG00000018054(GPD2)	ENSCHIG00000021714(LPCAT2),ENSCHIG00000020572(GPAM),ENSCHIG00000020976(DGKB),ENSCHIG00000026282(PLA2G4A)	http://www.kegg.jp/kegg-bin/show_pathway?map=map00564&multi_query=K06124+%23FFFFFF,red%0d%0aK00111+%23FFFFFF,red%0d%0aK00629+%23FFFFFF,green%0d%0aK00901+%23FFFFFF,green%0d%0aK13510+%23FFFFFF,green%0d%0aK16342+%23FFFFFF,green%0d%0aK01049+%23FFFFFF,red%0d%0a
chx04137	Mitophagy - animal	Cellular Processes	Transport and catabolism	5	0	5	64	0.106613	0.756689	ENSCHIG00000024401,ENSCHIG00000018901(ULK1),ENSCHIG00000022932(SQSTM1),ENSCHIG00000014684(TFEB),ENSCHIG00000022203(MAP1LC3A)	-	http://www.kegg.jp/kegg-bin/show_pathway?map=map04137&multi_query=K02927+%23FFFFFF,red%0d%0aK15590+%23FFFFFF,red%0d%0aK10435+%23FFFFFF,red%0d%0aK21357+%23FFFFFF,red%0d%0aK14381+%23FFFFFF,red%0d%0a
chx00230	Purine metabolism	Metabolism	Nucleotide metabolism	5	3	8	122	0.107722	0.756689	ENSCHIG00000024167(GMPR),ENSCHIG00000015980(AMPD1),ENSCHIG00000018654(PGM1),ENSCHIG00000011217(AK1),ENSCHIG00000020852	ENSCHIG00000024664(ENPP1),ENSCHIG00000009677(PDE3B),ENSCHIG00000024041(PDE1A)	http://www.kegg.jp/kegg-bin/show_pathway?map=map00230&multi_query=K01835+%23FFFFFF,red%0d%0aK00939+%23FFFFFF,red%0d%0aK13296+%23FFFFFF,green%0d%0aK00364+%23FFFFFF,red%0d%0aK13293+%23FFFFFF,red%0d%0aK01490+%23FFFFFF,red%0d%0aK13755+%23FFFFFF,green%0d%0aK01513+%23FFFFFF,green%0d%0a
chx00561	Glycerolipid metabolism	Metabolism	Lipid metabolism	1	4	5	65	0.112003	0.756689	ENSCHIG00000023248	ENSCHIG00000021346,ENSCHIG00000020572(GPAM),ENSCHIG00000020976(DGKB),ENSCHIG00000020917	http://www.kegg.jp/kegg-bin/show_pathway?map=map00561&multi_query=K00629+%23FFFFFF,green%0d%0aK00901+%23FFFFFF,green%0d%0aK00864+%23FFFFFF,green%0d%0aK00128+%23FFFFFF,red%0d%0a
chx00270	Cysteine and methionine metabolism	Metabolism	Amino acid metabolism	1	3	4	47	0.112512	0.756689	ENSCHIG00000021911(SDS)	ENSCHIG00000019727(CTH),ENSCHIG00000024327(GOT1),ENSCHIG00000010543	http://www.kegg.jp/kegg-bin/show_pathway?map=map00270&multi_query=K01758+%23FFFFFF,green%0d%0aK00016+%23FFFFFF,green%0d%0aK14454+%23FFFFFF,green%0d%0aK17989+%23FFFFFF,red%0d%0a
chx00980	Metabolism of xenobiotics by cytochrome P450	Metabolism	Xenobiotics biodegradation and metabolism	2	3	5	66	0.117522	0.756689	ENSCHIG00000010819,ENSCHIG00000026143	ENSCHIG00000025261(ALDH3A1),ENSCHIG00000017360,ENSCHIG00000025317	http://www.kegg.jp/kegg-bin/show_pathway?map=map00980&multi_query=K00129+%23FFFFFF,green%0d%0aK00799+%23FFFFFF,purple%0d%0aK13980+%23FFFFFF,green%0d%0a
chx05032	Morphine addiction	Human Diseases	Substance dependence	1	5	6	85	0.11756	0.756689	ENSCHIG00000020852	ENSCHIG00000005457(CACNA1B),ENSCHIG00000010182(ADORA1),ENSCHIG00000009677(PDE3B),ENSCHIG00000021555(GRK3),ENSCHIG00000024041(PDE1A)	http://www.kegg.jp/kegg-bin/show_pathway?map=map05032&multi_query=K00910+%23FFFFFF,green%0d%0aK13755+%23FFFFFF,green%0d%0aK04265+%23FFFFFF,green%0d%0aK04849+%23FFFFFF,green%0d%0aK13296+%23FFFFFF,green%0d%0aK13293+%23FFFFFF,red%0d%0a
chx03460	Fanconi anemia pathway	Genetic Information Processing	Replication and repair	1	3	4	48	0.119161	0.756689	ENSCHIG00000024074(FANCE)	ENSCHIG00000018980,ENSCHIG00000021916(ATR),ENSCHIG00000016554(CENPS)	http://www.kegg.jp/kegg-bin/show_pathway?map=map03460&multi_query=K06640+%23FFFFFF,green%0d%0aK10892+%23FFFFFF,red%0d%0aK11511+%23FFFFFF,green%0d%0aK10606+%23FFFFFF,green%0d%0a
chx04110	Cell cycle	Cellular Processes	Cell growth and death	2	6	8	125	0.119337	0.756689	ENSCHIG00000011819(GADD45B),ENSCHIG00000006042(CDKN1A)	ENSCHIG00000014573(CDC14A),ENSCHIG00000027118,ENSCHIG00000021916(ATR),ENSCHIG00000009780(CDC14C),ENSCHIG00000016273,ENSCHIG00000016588(ATM)	http://www.kegg.jp/kegg-bin/show_pathway?map=map04110&multi_query=K06640+%23FFFFFF,green%0d%0aK06625+%23FFFFFF,red%0d%0aK05868+%23FFFFFF,green%0d%0aK06635+%23FFFFFF,green%0d%0aK04728+%23FFFFFF,green%0d%0aK06639+%23FFFFFF,green%0d%0aK04402+%23FFFFFF,red%0d%0a
chx04810	Regulation of actin cytoskeleton	Cellular Processes	Cell motility	3	9	12	209	0.121742	0.756689	ENSCHIG00000027103(LIMK1),ENSCHIG00000003108(MYLPF),ENSCHIG00000017086(MYLK2)	ENSCHIG00000022407(ENAH),ENSCHIG00000015758(CFL2),ENSCHIG00000020738(FGF9),ENSCHIG00000016068(VAV3),ENSCHIG00000013972(ITGB6),ENSCHIG00000014170(ITGAM),ENSCHIG00000026372(IQGAP3),ENSCHIG00000014472(SCIN),ENSCHIG00000008115(MYLK4)	http://www.kegg.jp/kegg-bin/show_pathway?map=map04810&multi_query=K05767+%23FFFFFF,green%0d%0aK06589+%23FFFFFF,green%0d%0aK06461+%23FFFFFF,green%0d%0aK05730+%23FFFFFF,green%0d%0aK05743+%23FFFFFF,red%0d%0aK12758+%23FFFFFF,red%0d%0aK05765+%23FFFFFF,green%0d%0aK00907+%23FFFFFF,purple%0d%0aK04358+%23FFFFFF,green%0d%0aK05746+%23FFFFFF,green%0d%0aK05768+%23FFFFFF,green%0d%0a
chx04920	Adipocytokine signaling pathway	Organismal Systems	Endocrine system	1	4	5	67	0.123167	0.756689	ENSCHIG00000023341(PRKAG3)	ENSCHIG00000020870,ENSCHIG00000025069(CD36),ENSCHIG00000024702(PCK2),ENSCHIG00000021561(ACSL3)	http://www.kegg.jp/kegg-bin/show_pathway?map=map04920&multi_query=K06259+%23FFFFFF,green%0d%0aK01897+%23FFFFFF,green%0d%0aK01596+%23FFFFFF,green%0d%0aK07200+%23FFFFFF,red%0d%0a
chx05221	Acute myeloid leukemia	Human Diseases	Cancer: specific types	3	2	5	67	0.123167	0.756689	ENSCHIG00000021723(STAT5B),ENSCHIG00000022084(STAT5A),ENSCHIG00000023888(PIM1)	ENSCHIG00000027141,ENSCHIG00000014170(ITGAM)	http://www.kegg.jp/kegg-bin/show_pathway?map=map05221&multi_query=K11224+%23FFFFFF,red%0d%0aK06498+%23FFFFFF,green%0d%0aK06461+%23FFFFFF,green%0d%0aK04702+%23FFFFFF,red%0d%0aK11223+%23FFFFFF,red%0d%0a
chx04066	HIF-1 signaling pathway	Environmental Information Processing	Signal transduction	5	2	7	106	0.123918	0.756689	ENSCHIG00000006042(CDKN1A),ENSCHIG00000019504(ENO3),ENSCHIG00000022516,ENSCHIG00000013515,ENSCHIG00000023423(PFKFB3)	ENSCHIG00000010543,ENSCHIG00000027016(TFRC)	http://www.kegg.jp/kegg-bin/show_pathway?map=map04066&multi_query=K06625+%23FFFFFF,red%0d%0aK00016+%23FFFFFF,green%0d%0aK00134+%23FFFFFF,red%0d%0aK06503+%23FFFFFF,green%0d%0aK01689+%23FFFFFF,red%0d%0aK01623+%23FFFFFF,red%0d%0aK01103+%23FFFFFF,red%0d%0a
chx00051	Fructose and mannose metabolism	Metabolism	Carbohydrate metabolism	3	0	3	32	0.130022	0.77742	ENSCHIG00000016031,ENSCHIG00000023423(PFKFB3),ENSCHIG00000013515	-	http://www.kegg.jp/kegg-bin/show_pathway?map=map00051&multi_query=K01803+%23FFFFFF,red%0d%0aK01103+%23FFFFFF,red%0d%0aK01623+%23FFFFFF,red%0d%0a
chx04931	Insulin resistance	Human Diseases	Endocrine and metabolic disease	4	3	7	108	0.132998	0.778988	ENSCHIG00000019922(MLXIP),ENSCHIG00000020419(TBC1D4),ENSCHIG00000023341(PRKAG3),ENSCHIG00000011255(PYGM)	ENSCHIG00000020870,ENSCHIG00000024702(PCK2),ENSCHIG00000025069(CD36)	http://www.kegg.jp/kegg-bin/show_pathway?map=map04931&multi_query=K06259+%23FFFFFF,green%0d%0aK01596+%23FFFFFF,green%0d%0aK00688+%23FFFFFF,red%0d%0aK17902+%23FFFFFF,red%0d%0aK07200+%23FFFFFF,red%0d%0aK09113+%23FFFFFF,red%0d%0a
chx00410	beta-Alanine metabolism	Metabolism	Metabolism of other amino acids	1	2	3	33	0.139096	0.789211	ENSCHIG00000023248	ENSCHIG00000025261(ALDH3A1),ENSCHIG00000013407(AOC2)	http://www.kegg.jp/kegg-bin/show_pathway?map=map00410&multi_query=K00276+%23FFFFFF,green%0d%0aK00129+%23FFFFFF,green%0d%0aK00128+%23FFFFFF,red%0d%0a
chx04371	Apelin signaling pathway	Environmental Information Processing	Signal transduction	5	3	8	131	0.14447	0.789211	ENSCHIG00000014164(RYR1),ENSCHIG00000022203(MAP1LC3A),ENSCHIG00000022705(EGR1),ENSCHIG00000023341(PRKAG3),ENSCHIG00000017086(MYLK2)	ENSCHIG00000011930(CAMK4),ENSCHIG00000009677(PDE3B),ENSCHIG00000008115(MYLK4)	http://www.kegg.jp/kegg-bin/show_pathway?map=map04371&multi_query=K00907+%23FFFFFF,purple%0d%0aK04961+%23FFFFFF,red%0d%0aK10435+%23FFFFFF,red%0d%0aK05869+%23FFFFFF,green%0d%0aK13296+%23FFFFFF,green%0d%0aK09203+%23FFFFFF,red%0d%0aK07200+%23FFFFFF,red%0d%0a
chx04923	Regulation of lipolysis in adipocytes	Organismal Systems	Endocrine system	0	4	4	52	0.147365	0.789211	-	ENSCHIG00000012195(PRKG1),ENSCHIG00000010182(ADORA1),ENSCHIG00000002384,ENSCHIG00000009677(PDE3B)	http://www.kegg.jp/kegg-bin/show_pathway?map=map04923&multi_query=K07376+%23FFFFFF,green%0d%0aK04265+%23FFFFFF,green%0d%0aK08771+%23FFFFFF,green%0d%0aK13296+%23FFFFFF,green%0d%0a
chx04024	cAMP signaling pathway	Environmental Information Processing	Signal transduction	2	10	12	217	0.147724	0.789211	ENSCHIG00000021893(HCN2),ENSCHIG00000020852	ENSCHIG00000011930(CAMK4),ENSCHIG00000025102(GBE1),ENSCHIG00000025594(CRHR2),ENSCHIG00000006461(ADCYAP1R1),ENSCHIG00000010182(ADORA1),ENSCHIG00000016068(VAV3),ENSCHIG00000009677(PDE3B),ENSCHIG00000005935(LHCGR),ENSCHIG00000011759(PLN),ENSCHIG00000026387(GRIN3A)	http://www.kegg.jp/kegg-bin/show_pathway?map=map04024&multi_query=K04955+%23FFFFFF,red%0d%0aK05730+%23FFFFFF,green%0d%0aK04248+%23FFFFFF,green%0d%0aK13296+%23FFFFFF,green%0d%0aK05213+%23FFFFFF,green%0d%0aK13293+%23FFFFFF,red%0d%0aK04265+%23FFFFFF,green%0d%0aK04579+%23FFFFFF,green%0d%0aK05852+%23FFFFFF,green%0d%0aK04587+%23FFFFFF,green%0d%0aK05869+%23FFFFFF,green%0d%0aK01540+%23FFFFFF,green%0d%0a
chx00290	Valine, leucine and isoleucine biosynthesis	Metabolism	Amino acid metabolism	1	0	1	4	0.148493	0.789211	ENSCHIG00000021911(SDS)	-	http://www.kegg.jp/kegg-bin/show_pathway?map=map00290&multi_query=K17989+%23FFFFFF,red%0d%0a
chx04070	Phosphatidylinositol signaling system	Environmental Information Processing	Signal transduction	1	5	6	94	0.165159	0.809215	ENSCHIG00000016043(MTMR14)	ENSCHIG00000019789(INPP4B),ENSCHIG00000018419(SACM1L),ENSCHIG00000022484(PI4K2B),ENSCHIG00000020976(DGKB),ENSCHIG00000015119(PIK3C2A)	http://www.kegg.jp/kegg-bin/show_pathway?map=map04070&multi_query=K00923+%23FFFFFF,green%0d%0aK01109+%23FFFFFF,green%0d%0aK00901+%23FFFFFF,green%0d%0aK18086+%23FFFFFF,red%0d%0aK13711+%23FFFFFF,green%0d%0aK21797+%23FFFFFF,green%0d%0a
chx04668	TNF signaling pathway	Environmental Information Processing	Signal transduction	3	4	7	115	0.167242	0.809215	ENSCHIG00000024071,ENSCHIG00000017140(MAP3K14),ENSCHIG00000007846(JUNB)	ENSCHIG00000016771(TRAF5),ENSCHIG00000015403(CXCL10),ENSCHIG00000026463(TRAF3),ENSCHIG00000024000(DNM1L)	http://www.kegg.jp/kegg-bin/show_pathway?map=map04668&multi_query=K05505+%23FFFFFF,red%0d%0aK09849+%23FFFFFF,green%0d%0aK03174+%23FFFFFF,green%0d%0aK12671+%23FFFFFF,green%0d%0aK09028+%23FFFFFF,red%0d%0aK04466+%23FFFFFF,red%0d%0aK17065+%23FFFFFF,green%0d%0a
chx05216	Thyroid cancer	Human Diseases	Cancer: specific types	2	1	3	36	0.167511	0.809215	ENSCHIG00000011819(GADD45B),ENSCHIG00000006042(CDKN1A)	ENSCHIG00000017467(TPM3)	http://www.kegg.jp/kegg-bin/show_pathway?map=map05216&multi_query=K06625+%23FFFFFF,red%0d%0aK09290+%23FFFFFF,green%0d%0aK04402+%23FFFFFF,red%0d%0a
chx04060	Cytokine-cytokine receptor interaction	Environmental Information Processing	Signaling molecules and interaction	4	11	15	290	0.169735	0.809215	ENSCHIG00000006768(CSF3R),ENSCHIG00000013125(ACVR2B),ENSCHIG00000012101,ENSCHIG00000024071	ENSCHIG00000022701(CCL22),ENSCHIG00000016856(TNFSF10),ENSCHIG00000021417,ENSCHIG00000020991(IL18),ENSCHIG00000002408,ENSCHIG00000009532(IL2RA),ENSCHIG00000017390(IL1RL1),ENSCHIG00000026777(IL12RB2),ENSCHIG00000022793(IL12A),ENSCHIG00000010429(BMP5),ENSCHIG00000015403(CXCL10)	http://www.kegg.jp/kegg-bin/show_pathway?map=map04060&multi_query=K05061+%23FFFFFF,red%0d%0aK05505+%23FFFFFF,red%0d%0aK13596+%23FFFFFF,red%0d%0aK05408+%23FFFFFF,green%0d%0aK05514+%23FFFFFF,green%0d%0aK04721+%23FFFFFF,green%0d%0aK05064+%23FFFFFF,green%0d%0aK05406+%23FFFFFF,green%0d%0aK05068+%23FFFFFF,green%0d%0aK04663+%23FFFFFF,green%0d%0aK21095+%23FFFFFF,green%0d%0aK12671+%23FFFFFF,green%0d%0aK04…
chx00770	Pantothenate and CoA biosynthesis	Metabolism	Metabolism of cofactors and vitamins	1	1	2	19	0.170732	0.809215	ENSCHIG00000023248	ENSCHIG00000024664(ENPP1)	http://www.kegg.jp/kegg-bin/show_pathway?map=map00770&multi_query=K00128+%23FFFFFF,red%0d%0aK01513+%23FFFFFF,green%0d%0a
chx00220	Arginine biosynthesis	Metabolism	Amino acid metabolism	1	1	2	19	0.170732	0.809215	ENSCHIG00000017801(ASS1)	ENSCHIG00000024327(GOT1)	http://www.kegg.jp/kegg-bin/show_pathway?map=map00220&multi_query=K14454+%23FFFFFF,green%0d%0aK01940+%23FFFFFF,red%0d%0a
chx04514	Cell adhesion molecules	Environmental Information Processing	Signaling molecules and interaction	4	4	8	137	0.171993	0.809215	ENSCHIG00000015921(MPZ),ENSCHIG00000010560(MAG),ENSCHIG00000017870(CLDN19),ENSCHIG00000021725(SELL)	ENSCHIG00000014170(ITGAM),ENSCHIG00000013038(NCAM1),ENSCHIG00000024438(PDCD1LG2),ENSCHIG00000013329	http://www.kegg.jp/kegg-bin/show_pathway?map=map04514&multi_query=K06491+%23FFFFFF,green%0d%0aK06770+%23FFFFFF,red%0d%0aK06461+%23FFFFFF,green%0d%0aK06495+%23FFFFFF,red%0d%0aK06087+%23FFFFFF,red%0d%0aK06708+%23FFFFFF,green%0d%0aK06771+%23FFFFFF,red%0d%0aK07377+%23FFFFFF,green%0d%0a
chx05217	Basal cell carcinoma	Human Diseases	Cancer: specific types	4	0	4	56	0.177862	0.823331	ENSCHIG00000011819(GADD45B),ENSCHIG00000006042(CDKN1A),ENSCHIG00000026576(WNT4),ENSCHIG00000001027(FZD9)	-	http://www.kegg.jp/kegg-bin/show_pathway?map=map05217&multi_query=K06625+%23FFFFFF,red%0d%0aK02842+%23FFFFFF,red%0d%0aK00408+%23FFFFFF,red%0d%0aK04402+%23FFFFFF,red%0d%0a
chx04621	NOD-like receptor signaling pathway	Organismal Systems	Immune system	2	7	9	161	0.183796	0.834373	ENSCHIG00000024071,ENSCHIG00000022203(MAP1LC3A)	ENSCHIG00000020991(IL18),ENSCHIG00000016771(TRAF5),ENSCHIG00000011241(GBP5),ENSCHIG00000020994(CARD6),ENSCHIG00000012340(NLRC4),ENSCHIG00000026463(TRAF3),ENSCHIG00000024000(DNM1L)	http://www.kegg.jp/kegg-bin/show_pathway?map=map04621&multi_query=K05505+%23FFFFFF,red%0d%0aK09849+%23FFFFFF,green%0d%0aK03174+%23FFFFFF,green%0d%0aK12805+%23FFFFFF,green%0d%0aK10435+%23FFFFFF,red%0d%0aK17065+%23FFFFFF,green%0d%0aK12797+%23FFFFFF,green%0d%0aK20898+%23FFFFFF,green%0d%0aK05482+%23FFFFFF,green%0d%0a
chx04922	Glucagon signaling pathway	Organismal Systems	Endocrine system	3	3	6	98	0.188593	0.834373	ENSCHIG00000023341(PRKAG3),ENSCHIG00000011255(PYGM),ENSCHIG00000005138(PGAM2)	ENSCHIG00000024702(PCK2),ENSCHIG00000010543,ENSCHIG00000009677(PDE3B)	http://www.kegg.jp/kegg-bin/show_pathway?map=map04922&multi_query=K00016+%23FFFFFF,green%0d%0aK01596+%23FFFFFF,green%0d%0aK00688+%23FFFFFF,red%0d%0aK13296+%23FFFFFF,green%0d%0aK07200+%23FFFFFF,red%0d%0aK01834+%23FFFFFF,red%0d%0a
chx05202	Transcriptional misregulation in cancer	Human Diseases	Cancer: overview	3	7	10	184	0.188969	0.834373	ENSCHIG00000011819(GADD45B),ENSCHIG00000007552,ENSCHIG00000006042(CDKN1A)	ENSCHIG00000012179(ETV1),ENSCHIG00000024739(HPGD),ENSCHIG00000027141,ENSCHIG00000004524(CDK14),ENSCHIG00000014170(ITGAM),ENSCHIG00000016588(ATM),ENSCHIG00000022001(EYA1)	http://www.kegg.jp/kegg-bin/show_pathway?map=map05202&multi_query=K06498+%23FFFFFF,green%0d%0aK11253+%23FFFFFF,red%0d%0aK06461+%23FFFFFF,green%0d%0aK15616+%23FFFFFF,green%0d%0aK04402+%23FFFFFF,red%0d%0aK08821+%23FFFFFF,green%0d%0aK06625+%23FFFFFF,red%0d%0aK09431+%23FFFFFF,green%0d%0aK00069+%23FFFFFF,green%0d%0aK04728+%23FFFFFF,green%0d%0a
chx05152	Tuberculosis	Human Diseases	Infectious disease: bacterial	0	9	9	164	0.197707	0.847368	-	ENSCHIG00000014170(ITGAM),ENSCHIG00000010637(PLA2R1),ENSCHIG00000023775(MRC1),ENSCHIG00000020991(IL18),ENSCHIG00000027141,ENSCHIG00000022768(CTSS),ENSCHIG00000008238,ENSCHIG00000027171,ENSCHIG00000022793(IL12A)	http://www.kegg.jp/kegg-bin/show_pathway?map=map05152&multi_query=K06560+%23FFFFFF,green%0d%0aK06498+%23FFFFFF,green%0d%0aK06461+%23FFFFFF,green%0d%0aK05406+%23FFFFFF,green%0d%0aK01368+%23FFFFFF,green%0d%0aK06463+%23FFFFFF,green%0d%0aK12560+%23FFFFFF,green%0d%0aK05482+%23FFFFFF,green%0d%0a
chx04658	Th1 and Th2 cell differentiation	Organismal Systems	Immune system	2	3	5	79	0.1997	0.847368	ENSCHIG00000021723(STAT5B),ENSCHIG00000022084(STAT5A)	ENSCHIG00000026777(IL12RB2),ENSCHIG00000022793(IL12A),ENSCHIG00000009532(IL2RA)	http://www.kegg.jp/kegg-bin/show_pathway?map=map04658&multi_query=K11224+%23FFFFFF,red%0d%0aK05064+%23FFFFFF,green%0d%0aK05406+%23FFFFFF,green%0d%0aK05068+%23FFFFFF,green%0d%0aK11223+%23FFFFFF,red%0d%0a
chx04064	NF-kappa B signaling pathway	Environmental Information Processing	Signal transduction	3	3	6	100	0.20077	0.847368	ENSCHIG00000011819(GADD45B),ENSCHIG00000024071,ENSCHIG00000017140(MAP3K14)	ENSCHIG00000026463(TRAF3),ENSCHIG00000016771(TRAF5),ENSCHIG00000016588(ATM)	http://www.kegg.jp/kegg-bin/show_pathway?map=map04064&multi_query=K05505+%23FFFFFF,red%0d%0aK03174+%23FFFFFF,green%0d%0aK09849+%23FFFFFF,green%0d%0aK04728+%23FFFFFF,green%0d%0aK04402+%23FFFFFF,red%0d%0aK04466+%23FFFFFF,red%0d%0a
chx04068	FoxO signaling pathway	Environmental Information Processing	Signal transduction	3	4	7	122	0.204952	0.852482	ENSCHIG00000011819(GADD45B),ENSCHIG00000006042(CDKN1A),ENSCHIG00000023341(PRKAG3)	ENSCHIG00000016856(TNFSF10),ENSCHIG00000024702(PCK2),ENSCHIG00000016273,ENSCHIG00000016588(ATM)	http://www.kegg.jp/kegg-bin/show_pathway?map=map04068&multi_query=K06625+%23FFFFFF,red%0d%0aK05868+%23FFFFFF,green%0d%0aK04721+%23FFFFFF,green%0d%0aK04728+%23FFFFFF,green%0d%0aK01596+%23FFFFFF,green%0d%0aK04402+%23FFFFFF,red%0d%0aK07200+%23FFFFFF,red%0d%0a
chx04921	Oxytocin signaling pathway	Organismal Systems	Endocrine system	4	4	8	146	0.217266	0.886292	ENSCHIG00000006042(CDKN1A),ENSCHIG00000023341(PRKAG3),ENSCHIG00000014164(RYR1),ENSCHIG00000017086(MYLK2)	ENSCHIG00000011930(CAMK4),ENSCHIG00000003874,ENSCHIG00000026282(PLA2G4A),ENSCHIG00000008115(MYLK4)	http://www.kegg.jp/kegg-bin/show_pathway?map=map04921&multi_query=K01242+%23FFFFFF,green%0d%0aK06625+%23FFFFFF,red%0d%0aK00907+%23FFFFFF,purple%0d%0aK04961+%23FFFFFF,red%0d%0aK16342+%23FFFFFF,green%0d%0aK05869+%23FFFFFF,green%0d%0aK07200+%23FFFFFF,red%0d%0a
chx04217	Necroptosis	Cellular Processes	Cell growth and death	4	4	8	147	0.222559	0.886292	ENSCHIG00000022084(STAT5A),ENSCHIG00000021723(STAT5B),ENSCHIG00000022932(SQSTM1),ENSCHIG00000011255(PYGM)	ENSCHIG00000016856(TNFSF10),ENSCHIG00000016771(TRAF5),ENSCHIG00000026282(PLA2G4A),ENSCHIG00000024000(DNM1L)	http://www.kegg.jp/kegg-bin/show_pathway?map=map04217&multi_query=K09849+%23FFFFFF,green%0d%0aK04721+%23FFFFFF,green%0d%0aK16342+%23FFFFFF,green%0d%0aK17065+%23FFFFFF,green%0d%0aK11224+%23FFFFFF,red%0d%0aK00688+%23FFFFFF,red%0d%0aK14381+%23FFFFFF,red%0d%0aK11223+%23FFFFFF,red%0d%0a
chx04657	IL-17 signaling pathway	Organismal Systems	Immune system	2	3	5	83	0.228201	0.886292	ENSCHIG00000003296(FOSB),ENSCHIG00000024071	ENSCHIG00000026463(TRAF3),ENSCHIG00000016771(TRAF5),ENSCHIG00000015403(CXCL10)	http://www.kegg.jp/kegg-bin/show_pathway?map=map04657&multi_query=K05505+%23FFFFFF,red%0d%0aK03174+%23FFFFFF,green%0d%0aK09849+%23FFFFFF,green%0d%0aK12671+%23FFFFFF,green%0d%0aK09029+%23FFFFFF,red%0d%0a
chx04610	Complement and coagulation cascades	Organismal Systems	Immune system	0	5	5	83	0.228201	0.886292	-	ENSCHIG00000024710(C1QA),ENSCHIG00000024144,ENSCHIG00000014170(ITGAM),ENSCHIG00000017391(SERPINA5),ENSCHIG00000007611(C3AR1)	http://www.kegg.jp/kegg-bin/show_pathway?map=map04610&multi_query=K04012+%23FFFFFF,green%0d%0aK03986+%23FFFFFF,green%0d%0aK06461+%23FFFFFF,green%0d%0aK03913+%23FFFFFF,green%0d%0aK04009+%23FFFFFF,green%0d%0a
chx04216	Ferroptosis	Cellular Processes	Cell growth and death	1	2	3	42	0.228521	0.886292	ENSCHIG00000022203(MAP1LC3A)	ENSCHIG00000021561(ACSL3),ENSCHIG00000027016(TFRC)	http://www.kegg.jp/kegg-bin/show_pathway?map=map04216&multi_query=K01897+%23FFFFFF,green%0d%0aK06503+%23FFFFFF,green%0d%0aK10435+%23FFFFFF,red%0d%0a
chx05222	Small cell lung cancer	Human Diseases	Cancer: specific types	2	3	5	84	0.235507	0.894389	ENSCHIG00000011819(GADD45B),ENSCHIG00000006042(CDKN1A)	ENSCHIG00000026463(TRAF3),ENSCHIG00000016771(TRAF5),ENSCHIG00000022256(CKS2)	http://www.kegg.jp/kegg-bin/show_pathway?map=map05222&multi_query=K06625+%23FFFFFF,red%0d%0aK02219+%23FFFFFF,green%0d%0aK03174+%23FFFFFF,green%0d%0aK09849+%23FFFFFF,green%0d%0aK04402+%23FFFFFF,red%0d%0a
chx04062	Chemokine signaling pathway	Organismal Systems	Immune system	3	6	9	172	0.236842	0.894389	ENSCHIG00000021723(STAT5B),ENSCHIG00000012101,ENSCHIG00000024071	ENSCHIG00000022701(CCL22),ENSCHIG00000021417,ENSCHIG00000021555(GRK3),ENSCHIG00000002408,ENSCHIG00000016068(VAV3),ENSCHIG00000015403(CXCL10)	http://www.kegg.jp/kegg-bin/show_pathway?map=map04062&multi_query=K05505+%23FFFFFF,red%0d%0aK05408+%23FFFFFF,green%0d%0aK05514+%23FFFFFF,green%0d%0aK05730+%23FFFFFF,green%0d%0aK11224+%23FFFFFF,red%0d%0aK00910+%23FFFFFF,green%0d%0aK21095+%23FFFFFF,green%0d%0aK12671+%23FFFFFF,green%0d%0aK04175+%23FFFFFF,red%0d%0a
chx05230	Central carbon metabolism in cancer	Human Diseases	Cancer: overview	3	1	4	64	0.244181	0.902388	ENSCHIG00000012621(SLC16A3),ENSCHIG00000010670(NTRK3),ENSCHIG00000005138(PGAM2)	ENSCHIG00000010543	http://www.kegg.jp/kegg-bin/show_pathway?map=map05230&multi_query=K05101+%23FFFFFF,red%0d%0aK00016+%23FFFFFF,green%0d%0aK08180+%23FFFFFF,red%0d%0aK01834+%23FFFFFF,red%0d%0a
chx00400	Phenylalanine, tyrosine and tryptophan biosynthesis	Metabolism	Amino acid metabolism	0	1	1	7	0.245248	0.902388	-	ENSCHIG00000024327(GOT1)	http://www.kegg.jp/kegg-bin/show_pathway?map=map00400&multi_query=K14454+%23FFFFFF,green%0d%0a
chx05140	Leishmaniasis	Human Diseases	Infectious disease: parasitic	0	4	4	65	0.252849	0.918577	-	ENSCHIG00000014170(ITGAM),ENSCHIG00000027141,ENSCHIG00000008238,ENSCHIG00000022793(IL12A)	http://www.kegg.jp/kegg-bin/show_pathway?map=map05140&multi_query=K06498+%23FFFFFF,green%0d%0aK06461+%23FFFFFF,green%0d%0aK06463+%23FFFFFF,green%0d%0aK05406+%23FFFFFF,green%0d%0a
chx04924	Renin secretion	Organismal Systems	Endocrine system	0	4	4	67	0.270367	0.938176	-	ENSCHIG00000006461(ADCYAP1R1),ENSCHIG00000010182(ADORA1),ENSCHIG00000009677(PDE3B),ENSCHIG00000024041(PDE1A)	http://www.kegg.jp/kegg-bin/show_pathway?map=map04924&multi_query=K13755+%23FFFFFF,green%0d%0aK04265+%23FFFFFF,green%0d%0aK04587+%23FFFFFF,green%0d%0aK13296+%23FFFFFF,green%0d%0a
chx05223	Non-small cell lung cancer	Human Diseases	Cancer: specific types	4	0	4	67	0.270367	0.938176	ENSCHIG00000011819(GADD45B),ENSCHIG00000006042(CDKN1A),ENSCHIG00000021723(STAT5B),ENSCHIG00000022084(STAT5A)	-	http://www.kegg.jp/kegg-bin/show_pathway?map=map05223&multi_query=K06625+%23FFFFFF,red%0d%0aK11224+%23FFFFFF,red%0d%0aK04402+%23FFFFFF,red%0d%0aK11223+%23FFFFFF,red%0d%0a
chx05133	Pertussis	Human Diseases	Infectious disease: bacterial	0	4	4	67	0.270367	0.938176	-	ENSCHIG00000015758(CFL2),ENSCHIG00000022793(IL12A),ENSCHIG00000024710(C1QA),ENSCHIG00000014170(ITGAM)	http://www.kegg.jp/kegg-bin/show_pathway?map=map05133&multi_query=K05765+%23FFFFFF,green%0d%0aK03986+%23FFFFFF,green%0d%0aK06461+%23FFFFFF,green%0d%0aK05406+%23FFFFFF,green%0d%0a
chx00030	Pentose phosphate pathway	Metabolism	Carbohydrate metabolism	2	0	2	26	0.273163	0.938176	ENSCHIG00000013515,ENSCHIG00000018654(PGM1)	-	http://www.kegg.jp/kegg-bin/show_pathway?map=map00030&multi_query=K01835+%23FFFFFF,red%0d%0aK01623+%23FFFFFF,red%0d%0a
chx00740	Riboflavin metabolism	Metabolism	Metabolism of cofactors and vitamins	0	1	1	8	0.275	0.938176	-	ENSCHIG00000024664(ENPP1)	http://www.kegg.jp/kegg-bin/show_pathway?map=map00740&multi_query=K01513+%23FFFFFF,green%0d%0a
chx04022	cGMP-PKG signaling pathway	Environmental Information Processing	Signal transduction	1	7	8	157	0.277857	0.938176	ENSCHIG00000017086(MYLK2)	ENSCHIG00000025102(GBE1),ENSCHIG00000011759(PLN),ENSCHIG00000012195(PRKG1),ENSCHIG00000020027(GTF2IRD1),ENSCHIG00000010182(ADORA1),ENSCHIG00000009677(PDE3B),ENSCHIG00000008115(MYLK4)	http://www.kegg.jp/kegg-bin/show_pathway?map=map04022&multi_query=K07376+%23FFFFFF,green%0d%0aK04265+%23FFFFFF,green%0d%0aK00907+%23FFFFFF,purple%0d%0aK05852+%23FFFFFF,green%0d%0aK01540+%23FFFFFF,green%0d%0aK03121+%23FFFFFF,green%0d%0aK13296+%23FFFFFF,green%0d%0a
chx00565	Ether lipid metabolism	Metabolism	Lipid metabolism	1	2	3	48	0.292895	0.977453	ENSCHIG00000017623(UGT8)	ENSCHIG00000021714(LPCAT2),ENSCHIG00000026282(PLA2G4A)	http://www.kegg.jp/kegg-bin/show_pathway?map=map00565&multi_query=K04628+%23FFFFFF,red%0d%0aK13510+%23FFFFFF,green%0d%0aK16342+%23FFFFFF,green%0d%0a
chx00520	Amino sugar and nucleotide sugar metabolism	Metabolism	Carbohydrate metabolism	1	2	3	50	0.314685	1	ENSCHIG00000018654(PGM1)	ENSCHIG00000008375,ENSCHIG00000000246(RENBP)	http://www.kegg.jp/kegg-bin/show_pathway?map=map00520&multi_query=K12373+%23FFFFFF,green%0d%0aK01835+%23FFFFFF,red%0d%0aK01787+%23FFFFFF,green%0d%0a
chx00071	Fatty acid degradation	Metabolism	Lipid metabolism	1	2	3	50	0.314685	1	ENSCHIG00000023248	ENSCHIG00000025317,ENSCHIG00000021561(ACSL3)	http://www.kegg.jp/kegg-bin/show_pathway?map=map00071&multi_query=K13980+%23FFFFFF,green%0d%0aK01897+%23FFFFFF,green%0d%0aK00128+%23FFFFFF,red%0d%0a
chx05146	Amoebiasis	Human Diseases	Infectious disease: parasitic	1	4	5	95	0.319331	1	ENSCHIG00000024071	ENSCHIG00000006621(GNA15),ENSCHIG00000022793(IL12A),ENSCHIG00000014170(ITGAM),ENSCHIG00000021178(CD1E)	http://www.kegg.jp/kegg-bin/show_pathway?map=map05146&multi_query=K04637+%23FFFFFF,green%0d%0aK05505+%23FFFFFF,red%0d%0aK06448+%23FFFFFF,green%0d%0aK06461+%23FFFFFF,green%0d%0aK05406+%23FFFFFF,green%0d%0a
chx00600	Sphingolipid metabolism	Metabolism	Lipid metabolism	1	2	3	51	0.325598	1	ENSCHIG00000017623(UGT8)	ENSCHIG00000020626(SGPP1),ENSCHIG00000000421(B4GALT6)	http://www.kegg.jp/kegg-bin/show_pathway?map=map00600&multi_query=K04628+%23FFFFFF,red%0d%0aK07553+%23FFFFFF,green%0d%0aK04716+%23FFFFFF,green%0d%0a
chx04620	Toll-like receptor signaling pathway	Organismal Systems	Immune system	0	5	5	96	0.327166	1	-	ENSCHIG00000021012(TLR7),ENSCHIG00000022793(IL12A),ENSCHIG00000015403(CXCL10),ENSCHIG00000026463(TRAF3),ENSCHIG00000021417	http://www.kegg.jp/kegg-bin/show_pathway?map=map04620&multi_query=K03174+%23FFFFFF,green%0d%0aK05408+%23FFFFFF,green%0d%0aK12671+%23FFFFFF,green%0d%0aK05406+%23FFFFFF,green%0d%0aK05404+%23FFFFFF,green%0d%0a
chx04152	AMPK signaling pathway	Environmental Information Processing	Signal transduction	3	3	6	119	0.327559	1	ENSCHIG00000023341(PRKAG3),ENSCHIG00000018901(ULK1),ENSCHIG00000023423(PFKFB3)	ENSCHIG00000020870,ENSCHIG00000025069(CD36),ENSCHIG00000024702(PCK2)	http://www.kegg.jp/kegg-bin/show_pathway?map=map04152&multi_query=K06259+%23FFFFFF,green%0d%0aK01596+%23FFFFFF,green%0d%0aK07200+%23FFFFFF,red%0d%0aK21357+%23FFFFFF,red%0d%0aK01103+%23FFFFFF,red%0d%0a
chx00640	Propanoate metabolism	Metabolism	Carbohydrate metabolism	0	2	2	30	0.332061	1	-	ENSCHIG00000010543,ENSCHIG00000016353	http://www.kegg.jp/kegg-bin/show_pathway?map=map00640&multi_query=K00016+%23FFFFFF,green%0d%0aK09699+%23FFFFFF,green%0d%0a
chx01040	Biosynthesis of unsaturated fatty acids	Metabolism	Lipid metabolism	0	2	2	30	0.332061	1	-	ENSCHIG00000006620(HACD4),ENSCHIG00000022314(FADS1)	http://www.kegg.jp/kegg-bin/show_pathway?map=map01040&multi_query=K10703+%23FFFFFF,green%0d%0aK10224+%23FFFFFF,green%0d%0a
chx04918	Thyroid hormone synthesis	Organismal Systems	Endocrine system	1	3	4	75	0.342039	1	ENSCHIG00000017983(GPX1)	ENSCHIG00000025102(GBE1),ENSCHIG00000016569(ASGR1),ENSCHIG00000022755(GPX8)	http://www.kegg.jp/kegg-bin/show_pathway?map=map04918&multi_query=K00432+%23FFFFFF,purple%0d%0aK01540+%23FFFFFF,green%0d%0aK10063+%23FFFFFF,green%0d%0a
chx04210	Apoptosis	Cellular Processes	Cell growth and death	3	4	7	145	0.345785	1	ENSCHIG00000010347,ENSCHIG00000011819(GADD45B),ENSCHIG00000017140(MAP3K14)	ENSCHIG00000021006(PTPN13),ENSCHIG00000016856(TNFSF10),ENSCHIG00000016588(ATM),ENSCHIG00000022768(CTSS)	http://www.kegg.jp/kegg-bin/show_pathway?map=map04210&multi_query=K01368+%23FFFFFF,green%0d%0aK02374+%23FFFFFF,green%0d%0aK04721+%23FFFFFF,green%0d%0aK04728+%23FFFFFF,green%0d%0aK10132+%23FFFFFF,red%0d%0aK04402+%23FFFFFF,red%0d%0aK04466+%23FFFFFF,red%0d%0a
chx05220	Chronic myeloid leukemia	Human Diseases	Cancer: specific types	4	0	4	76	0.351086	1	ENSCHIG00000011819(GADD45B),ENSCHIG00000006042(CDKN1A),ENSCHIG00000021723(STAT5B),ENSCHIG00000022084(STAT5A)	-	http://www.kegg.jp/kegg-bin/show_pathway?map=map05220&multi_query=K06625+%23FFFFFF,red%0d%0aK11224+%23FFFFFF,red%0d%0aK04402+%23FFFFFF,red%0d%0aK11223+%23FFFFFF,red%0d%0a
chx04710	Circadian rhythm	Organismal Systems	Environmental adaptation	2	0	2	32	0.361045	1	ENSCHIG00000014557(BHLHE40),ENSCHIG00000023341(PRKAG3)	-	http://www.kegg.jp/kegg-bin/show_pathway?map=map04710&multi_query=K03729+%23FFFFFF,red%0d%0aK07200+%23FFFFFF,red%0d%0a
chx00512	Mucin type O-glycan biosynthesis	Metabolism	Glycan biosynthesis and metabolism	1	1	2	33	0.375364	1	ENSCHIG00000025267(GALNT17)	ENSCHIG00000011967(GALNT14)	http://www.kegg.jp/kegg-bin/show_pathway?map=map00512&multi_query=K00710+%23FFFFFF,purple%0d%0a
chx05143	African trypanosomiasis	Human Diseases	Infectious disease: parasitic	0	2	2	35	0.403593	1	-	ENSCHIG00000020991(IL18),ENSCHIG00000022793(IL12A)	http://www.kegg.jp/kegg-bin/show_pathway?map=map05143&multi_query=K05406+%23FFFFFF,green%0d%0aK05482+%23FFFFFF,green%0d%0a
chx04630	JAK-STAT signaling pathway	Environmental Information Processing	Signal transduction	5	3	8	179	0.408782	1	ENSCHIG00000006042(CDKN1A),ENSCHIG00000006768(CSF3R),ENSCHIG00000021723(STAT5B),ENSCHIG00000022084(STAT5A),ENSCHIG00000023888(PIM1)	ENSCHIG00000026777(IL12RB2),ENSCHIG00000022793(IL12A),ENSCHIG00000009532(IL2RA)	http://www.kegg.jp/kegg-bin/show_pathway?map=map04630&multi_query=K05061+%23FFFFFF,red%0d%0aK05064+%23FFFFFF,green%0d%0aK05406+%23FFFFFF,green%0d%0aK04702+%23FFFFFF,red%0d%0aK05068+%23FFFFFF,green%0d%0aK11224+%23FFFFFF,red%0d%0aK06625+%23FFFFFF,red%0d%0aK11223+%23FFFFFF,red%0d%0a
chx04730	Long-term depression	Organismal Systems	Nervous system	1	2	3	59	0.412206	1	ENSCHIG00000014164(RYR1)	ENSCHIG00000012195(PRKG1),ENSCHIG00000026282(PLA2G4A)	http://www.kegg.jp/kegg-bin/show_pathway?map=map04730&multi_query=K07376+%23FFFFFF,green%0d%0aK04961+%23FFFFFF,red%0d%0aK16342+%23FFFFFF,green%0d%0a
chx05200	Pathways in cancer	Human Diseases	Cancer: overview	11	10	21	501	0.415425	1	ENSCHIG00000010347,ENSCHIG00000011819(GADD45B),ENSCHIG00000010819,ENSCHIG00000006042(CDKN1A),ENSCHIG00000006768(CSF3R),ENSCHIG00000021723(STAT5B),ENSCHIG00000026143,ENSCHIG00000023888(PIM1),ENSCHIG00000022084(STAT5A),ENSCHIG00000026576(WNT4),ENSCHIG00000001027(FZD9)	ENSCHIG00000017467(TPM3),ENSCHIG00000016771(TRAF5),ENSCHIG00000017316(LPAR3),ENSCHIG00000020738(FGF9),ENSCHIG00000017360,ENSCHIG00000026777(IL12RB2),ENSCHIG00000022793(IL12A),ENSCHIG00000026463(TRAF3),ENSCHIG00000009532(IL2RA),ENSCHIG00000022256(CKS2)	http://www.kegg.jp/kegg-bin/show_pathway?map=map05200&multi_query=K02219+%23FFFFFF,green%0d%0aK09849+%23FFFFFF,green%0d%0aK03174+%23FFFFFF,green%0d%0aK04294+%23FFFFFF,green%0d%0aK05064+%23FFFFFF,green%0d%0aK05406+%23FFFFFF,green%0d%0aK00408+%23FFFFFF,red%0d%0aK04702+%23FFFFFF,red%0d%0aK06625+%23FFFFFF,red%0d%0aK11224+%23FFFFFF,red%0d%0aK09290+%23FFFFFF,green%0d%0aK00799+%23FFFFFF,purple%0d%0aK112…
chx05168	Herpes simplex virus 1 infection	Human Diseases	Infectious disease: viral	0	14	14	328	0.417326	1	-	ENSCHIG00000023440,ENSCHIG00000020779,ENSCHIG00000023421,ENSCHIG00000016771(TRAF5),ENSCHIG00000016867,ENSCHIG00000015104,ENSCHIG00000010357(ZNF484),ENSCHIG00000019768(ZNF624),ENSCHIG00000022793(IL12A),ENSCHIG00000016361(ZNF180),ENSCHIG00000026463(TRAF3),ENSCHIG00000014245,ENSCHIG00000017444(ZNF268),ENSCHIG00000021043(ZNF606)	http://www.kegg.jp/kegg-bin/show_pathway?map=map05168&multi_query=K09228+%23FFFFFF,green%0d%0aK09849+%23FFFFFF,green%0d%0aK03174+%23FFFFFF,green%0d%0aK05406+%23FFFFFF,green%0d%0a
chx05033	Nicotine addiction	Human Diseases	Substance dependence	0	2	2	36	0.41748	1	-	ENSCHIG00000005457(CACNA1B),ENSCHIG00000026387(GRIN3A)	http://www.kegg.jp/kegg-bin/show_pathway?map=map05033&multi_query=K04849+%23FFFFFF,green%0d%0aK05213+%23FFFFFF,green%0d%0a
chx00760	Nicotinate and nicotinamide metabolism	Metabolism	Metabolism of cofactors and vitamins	0	2	2	36	0.41748	1	-	ENSCHIG00000024664(ENPP1),ENSCHIG00000003874	http://www.kegg.jp/kegg-bin/show_pathway?map=map00760&multi_query=K01242+%23FFFFFF,green%0d%0aK01513+%23FFFFFF,green%0d%0a
chx05417	Lipid and atherosclerosis	Human Diseases	Cardiovascular disease	1	8	9	205	0.417932	1	ENSCHIG00000024071	ENSCHIG00000016856(TNFSF10),ENSCHIG00000020870,ENSCHIG00000026463(TRAF3),ENSCHIG00000021417,ENSCHIG00000025069(CD36),ENSCHIG00000020991(IL18),ENSCHIG00000016068(VAV3),ENSCHIG00000022793(IL12A)	http://www.kegg.jp/kegg-bin/show_pathway?map=map05417&multi_query=K05505+%23FFFFFF,red%0d%0aK06259+%23FFFFFF,green%0d%0aK03174+%23FFFFFF,green%0d%0aK05408+%23FFFFFF,green%0d%0aK04721+%23FFFFFF,green%0d%0aK05730+%23FFFFFF,green%0d%0aK05406+%23FFFFFF,green%0d%0aK05482+%23FFFFFF,green%0d%0a
chx03440	Homologous recombination	Genetic Information Processing	Replication and repair	0	2	2	37	0.431203	1	-	ENSCHIG00000016588(ATM),ENSCHIG00000026071(SYCP3)	http://www.kegg.jp/kegg-bin/show_pathway?map=map03440&multi_query=K19528+%23FFFFFF,green%0d%0aK04728+%23FFFFFF,green%0d%0a
chx05323	Rheumatoid arthritis	Human Diseases	Immune disease	2	2	4	85	0.43205	1	ENSCHIG00000017272(ATP6V1C2),ENSCHIG00000024071	ENSCHIG00000021417,ENSCHIG00000020991(IL18)	http://www.kegg.jp/kegg-bin/show_pathway?map=map05323&multi_query=K05505+%23FFFFFF,red%0d%0aK05408+%23FFFFFF,green%0d%0aK02148+%23FFFFFF,red%0d%0aK05482+%23FFFFFF,green%0d%0a
chx05410	Hypertrophic cardiomyopathy	Human Diseases	Cardiovascular disease	2	2	4	85	0.43205	1	ENSCHIG00000020204,ENSCHIG00000023341(PRKAG3)	ENSCHIG00000017467(TPM3),ENSCHIG00000013972(ITGB6)	http://www.kegg.jp/kegg-bin/show_pathway?map=map05410&multi_query=K09290+%23FFFFFF,green%0d%0aK06589+%23FFFFFF,green%0d%0aK10373+%23FFFFFF,red%0d%0aK07200+%23FFFFFF,red%0d%0a
chx05204	Chemical carcinogenesis - DNA adducts	Human Diseases	Cancer: overview	2	1	3	61	0.433397	1	ENSCHIG00000010819,ENSCHIG00000026143	ENSCHIG00000017360	http://www.kegg.jp/kegg-bin/show_pathway?map=map05204&multi_query=K00799+%23FFFFFF,purple%0d%0a
chx05321	Inflammatory bowel disease	Human Diseases	Immune disease	0	3	3	61	0.433397	1	-	ENSCHIG00000020991(IL18),ENSCHIG00000026777(IL12RB2),ENSCHIG00000022793(IL12A)	http://www.kegg.jp/kegg-bin/show_pathway?map=map05321&multi_query=K05064+%23FFFFFF,green%0d%0aK05406+%23FFFFFF,green%0d%0aK05482+%23FFFFFF,green%0d%0a
chx00250	Alanine, aspartate and glutamate metabolism	Metabolism	Amino acid metabolism	1	1	2	38	0.444752	1	ENSCHIG00000017801(ASS1)	ENSCHIG00000024327(GOT1)	http://www.kegg.jp/kegg-bin/show_pathway?map=map00250&multi_query=K14454+%23FFFFFF,green%0d%0aK01940+%23FFFFFF,red%0d%0a
chx04211	Longevity regulating pathway	Organismal Systems	Aging	2	2	4	87	0.44974	1	ENSCHIG00000023341(PRKAG3),ENSCHIG00000018901(ULK1)	ENSCHIG00000011930(CAMK4),ENSCHIG00000025523(SESN3)	http://www.kegg.jp/kegg-bin/show_pathway?map=map04211&multi_query=K10141+%23FFFFFF,green%0d%0aK05869+%23FFFFFF,green%0d%0aK21357+%23FFFFFF,red%0d%0aK07200+%23FFFFFF,red%0d%0a
chx00604	Glycosphingolipid biosynthesis - ganglio series	Metabolism	Glycan biosynthesis and metabolism	0	1	1	15	0.452977	1	-	ENSCHIG00000008375	http://www.kegg.jp/kegg-bin/show_pathway?map=map00604&multi_query=K12373+%23FFFFFF,green%0d%0a
chx05418	Fluid shear stress and atherosclerosis	Human Diseases	Cardiovascular disease	5	1	6	138	0.462017	1	ENSCHIG00000017801(ASS1),ENSCHIG00000010819,ENSCHIG00000022932(SQSTM1),ENSCHIG00000026143,ENSCHIG00000013125(ACVR2B)	ENSCHIG00000017360	http://www.kegg.jp/kegg-bin/show_pathway?map=map05418&multi_query=K00799+%23FFFFFF,purple%0d%0aK13596+%23FFFFFF,red%0d%0aK01940+%23FFFFFF,red%0d%0aK14381+%23FFFFFF,red%0d%0a
chx04742	Taste transduction	Organismal Systems	Sensory system	1	2	3	64	0.464638	1	ENSCHIG00000022634(KCNK5)	ENSCHIG00000016974(SCN3A),ENSCHIG00000024041(PDE1A)	http://www.kegg.jp/kegg-bin/show_pathway?map=map04742&multi_query=K13755+%23FFFFFF,green%0d%0aK04836+%23FFFFFF,green%0d%0aK04916+%23FFFFFF,red%0d%0a
chx05031	Amphetamine addiction	Human Diseases	Substance dependence	1	2	3	64	0.464638	1	ENSCHIG00000003296(FOSB)	ENSCHIG00000011930(CAMK4),ENSCHIG00000026387(GRIN3A)	http://www.kegg.jp/kegg-bin/show_pathway?map=map05031&multi_query=K05869+%23FFFFFF,green%0d%0aK05213+%23FFFFFF,green%0d%0aK09029+%23FFFFFF,red%0d%0a
chx04662	B cell receptor signaling pathway	Organismal Systems	Immune system	0	3	3	64	0.464638	1	-	ENSCHIG00000024144,ENSCHIG00000016068(VAV3),ENSCHIG00000027171	http://www.kegg.jp/kegg-bin/show_pathway?map=map04662&multi_query=K04012+%23FFFFFF,green%0d%0aK05730+%23FFFFFF,green%0d%0aK12560+%23FFFFFF,green%0d%0a
chx05414	Dilated cardiomyopathy	Human Diseases	Cardiovascular disease	1	3	4	89	0.467254	1	ENSCHIG00000020204	ENSCHIG00000017467(TPM3),ENSCHIG00000011759(PLN),ENSCHIG00000013972(ITGB6)	http://www.kegg.jp/kegg-bin/show_pathway?map=map05414&multi_query=K09290+%23FFFFFF,green%0d%0aK06589+%23FFFFFF,green%0d%0aK05852+%23FFFFFF,green%0d%0aK10373+%23FFFFFF,red%0d%0a
chx04650	Natural killer cell mediated cytotoxicity	Organismal Systems	Immune system	0	6	6	139	0.468996	1	-	ENSCHIG00000025567,ENSCHIG00000016068(VAV3),ENSCHIG00000008238,ENSCHIG00000016856(TNFSF10),ENSCHIG00000000297,ENSCHIG00000023938	http://www.kegg.jp/kegg-bin/show_pathway?map=map04650&multi_query=K07985+%23FFFFFF,green%0d%0aK05730+%23FFFFFF,green%0d%0aK04721+%23FFFFFF,green%0d%0aK06463+%23FFFFFF,green%0d%0aK07986+%23FFFFFF,green%0d%0aK07987+%23FFFFFF,green%0d%0a
chx05225	Hepatocellular carcinoma	Human Diseases	Cancer: specific types	6	1	7	164	0.469167	1	ENSCHIG00000011819(GADD45B),ENSCHIG00000010819,ENSCHIG00000006042(CDKN1A),ENSCHIG00000026576(WNT4),ENSCHIG00000001027(FZD9),ENSCHIG00000026143	ENSCHIG00000017360	http://www.kegg.jp/kegg-bin/show_pathway?map=map05225&multi_query=K06625+%23FFFFFF,red%0d%0aK00799+%23FFFFFF,purple%0d%0aK02842+%23FFFFFF,red%0d%0aK00408+%23FFFFFF,red%0d%0aK04402+%23FFFFFF,red%0d%0a
chx03022	Basal transcription factors	Genetic Information Processing	Transcription	0	2	2	40	0.471301	1	-	ENSCHIG00000020027(GTF2IRD1),ENSCHIG00000019307(GTF2A1L)	http://www.kegg.jp/kegg-bin/show_pathway?map=map03022&multi_query=K03122+%23FFFFFF,green%0d%0aK03121+%23FFFFFF,green%0d%0a
chx00450	Selenocompound metabolism	Metabolism	Metabolism of other amino acids	0	1	1	16	0.474564	1	-	ENSCHIG00000019727(CTH)	http://www.kegg.jp/kegg-bin/show_pathway?map=map00450&multi_query=K01758+%23FFFFFF,green%0d%0a
chx00603	Glycosphingolipid biosynthesis - globo and isoglobo series	Metabolism	Glycan biosynthesis and metabolism	0	1	1	16	0.474564	1	-	ENSCHIG00000008375	http://www.kegg.jp/kegg-bin/show_pathway?map=map00603&multi_query=K12373+%23FFFFFF,green%0d%0a
chx05226	Gastric cancer	Human Diseases	Cancer: specific types	5	1	6	140	0.47595	1	ENSCHIG00000011819(GADD45B),ENSCHIG00000006042(CDKN1A),ENSCHIG00000026576(WNT4),ENSCHIG00000001102,ENSCHIG00000001027(FZD9)	ENSCHIG00000020738(FGF9)	http://www.kegg.jp/kegg-bin/show_pathway?map=map05226&multi_query=K06625+%23FFFFFF,red%0d%0aK04358+%23FFFFFF,green%0d%0aK02842+%23FFFFFF,red%0d%0aK00408+%23FFFFFF,red%0d%0aK04402+%23FFFFFF,red%0d%0aK05658+%23FFFFFF,red%0d%0a
chx05203	Viral carcinogenesis	Human Diseases	Cancer: overview	4	4	8	192	0.487001	1	ENSCHIG00000022084(STAT5A),ENSCHIG00000006042(CDKN1A),ENSCHIG00000021723(STAT5B),ENSCHIG00000019209(SCRIB)	ENSCHIG00000026463(TRAF3),ENSCHIG00000016771(TRAF5),ENSCHIG00000019307(GTF2A1L),ENSCHIG00000014472(SCIN)	http://www.kegg.jp/kegg-bin/show_pathway?map=map05203&multi_query=K16175+%23FFFFFF,red%0d%0aK03174+%23FFFFFF,green%0d%0aK09849+%23FFFFFF,green%0d%0aK11224+%23FFFFFF,red%0d%0aK06625+%23FFFFFF,red%0d%0aK03122+%23FFFFFF,green%0d%0aK05768+%23FFFFFF,green%0d%0aK11223+%23FFFFFF,red%0d%0a
chx04261	Adrenergic signaling in cardiomyocytes	Organismal Systems	Circulatory system	3	3	6	142	0.489779	1	ENSCHIG00000020204,ENSCHIG00000026195(SCN1B),ENSCHIG00000013673(PPP1R1A)	ENSCHIG00000017467(TPM3),ENSCHIG00000025102(GBE1),ENSCHIG00000011759(PLN)	http://www.kegg.jp/kegg-bin/show_pathway?map=map04261&multi_query=K04845+%23FFFFFF,red%0d%0aK08050+%23FFFFFF,red%0d%0aK09290+%23FFFFFF,green%0d%0aK05852+%23FFFFFF,green%0d%0aK10373+%23FFFFFF,red%0d%0aK01540+%23FFFFFF,green%0d%0a
chx05166	Human T-cell leukemia virus 1 infection	Human Diseases	Infectious disease: viral	5	4	9	218	0.491346	1	ENSCHIG00000022084(STAT5A),ENSCHIG00000006042(CDKN1A),ENSCHIG00000022705(EGR1),ENSCHIG00000021723(STAT5B),ENSCHIG00000017140(MAP3K14)	ENSCHIG00000021916(ATR),ENSCHIG00000009532(IL2RA),ENSCHIG00000016588(ATM),ENSCHIG00000027118	http://www.kegg.jp/kegg-bin/show_pathway?map=map05166&multi_query=K09203+%23FFFFFF,red%0d%0aK05068+%23FFFFFF,green%0d%0aK11224+%23FFFFFF,red%0d%0aK06625+%23FFFFFF,red%0d%0aK06640+%23FFFFFF,green%0d%0aK04728+%23FFFFFF,green%0d%0aK06635+%23FFFFFF,green%0d%0aK04466+%23FFFFFF,red%0d%0aK11223+%23FFFFFF,red%0d%0a
chx00061	Fatty acid biosynthesis	Metabolism	Lipid metabolism	0	1	1	17	0.495302	1	-	ENSCHIG00000021561(ACSL3)	http://www.kegg.jp/kegg-bin/show_pathway?map=map00061&multi_query=K01897+%23FFFFFF,green%0d%0a
chx04919	Thyroid hormone signaling pathway	Organismal Systems	Endocrine system	2	3	5	118	0.498927	1	ENSCHIG00000020419(TBC1D4),ENSCHIG00000026576(WNT4)	ENSCHIG00000025102(GBE1),ENSCHIG00000011759(PLN),ENSCHIG00000018360(RCAN2)	http://www.kegg.jp/kegg-bin/show_pathway?map=map04919&multi_query=K17903+%23FFFFFF,green%0d%0aK05852+%23FFFFFF,green%0d%0aK00408+%23FFFFFF,red%0d%0aK01540+%23FFFFFF,green%0d%0aK17902+%23FFFFFF,red%0d%0a
chx04933	AGE-RAGE signaling pathway in diabetic complications	Human Diseases	Endocrine and metabolic disease	4	0	4	93	0.50165	1	ENSCHIG00000022084(STAT5A),ENSCHIG00000023888(PIM1),ENSCHIG00000022705(EGR1),ENSCHIG00000021723(STAT5B)	-	http://www.kegg.jp/kegg-bin/show_pathway?map=map04933&multi_query=K11224+%23FFFFFF,red%0d%0aK04702+%23FFFFFF,red%0d%0aK09203+%23FFFFFF,red%0d%0aK11223+%23FFFFFF,red%0d%0a
chx05218	Melanoma	Human Diseases	Cancer: specific types	2	1	3	68	0.505071	1	ENSCHIG00000011819(GADD45B),ENSCHIG00000006042(CDKN1A)	ENSCHIG00000020738(FGF9)	http://www.kegg.jp/kegg-bin/show_pathway?map=map05218&multi_query=K06625+%23FFFFFF,red%0d%0aK04358+%23FFFFFF,green%0d%0aK04402+%23FFFFFF,red%0d%0a
chx05214	Glioma	Human Diseases	Cancer: specific types	2	1	3	69	0.514933	1	ENSCHIG00000011819(GADD45B),ENSCHIG00000006042(CDKN1A)	ENSCHIG00000011930(CAMK4)	http://www.kegg.jp/kegg-bin/show_pathway?map=map05214&multi_query=K06625+%23FFFFFF,red%0d%0aK05869+%23FFFFFF,green%0d%0aK04402+%23FFFFFF,red%0d%0a
chx00730	Thiamine metabolism	Metabolism	Metabolism of cofactors and vitamins	1	0	1	18	0.515225	1	ENSCHIG00000011217(AK1)	-	http://www.kegg.jp/kegg-bin/show_pathway?map=map00730&multi_query=K00939+%23FFFFFF,red%0d%0a
chx04930	Type II diabetes mellitus	Human Diseases	Endocrine and metabolic disease	1	1	2	44	0.52204	1	ENSCHIG00000005605(MAFA)	ENSCHIG00000005457(CACNA1B)	http://www.kegg.jp/kegg-bin/show_pathway?map=map04930&multi_query=K04849+%23FFFFFF,green%0d%0aK07595+%23FFFFFF,red%0d%0a
chx04390	Hippo signaling pathway	Environmental Information Processing	Signal transduction	5	1	6	148	0.530508	1	ENSCHIG00000010347,ENSCHIG00000026576(WNT4),ENSCHIG00000019209(SCRIB),ENSCHIG00000001027(FZD9),ENSCHIG00000011122(TP73)	ENSCHIG00000010429(BMP5)	http://www.kegg.jp/kegg-bin/show_pathway?map=map04390&multi_query=K16175+%23FFFFFF,red%0d%0aK02842+%23FFFFFF,red%0d%0aK00408+%23FFFFFF,red%0d%0aK10148+%23FFFFFF,red%0d%0aK10132+%23FFFFFF,red%0d%0aK04663+%23FFFFFF,green%0d%0a
chx05030	Cocaine addiction	Human Diseases	Substance dependence	1	1	2	45	0.534207	1	ENSCHIG00000003296(FOSB)	ENSCHIG00000026387(GRIN3A)	http://www.kegg.jp/kegg-bin/show_pathway?map=map05030&multi_query=K05213+%23FFFFFF,green%0d%0aK09029+%23FFFFFF,red%0d%0a
chx00514	Other types of O-glycan biosynthesis	Metabolism	Glycan biosynthesis and metabolism	1	1	2	45	0.534207	1	ENSCHIG00000025267(GALNT17)	ENSCHIG00000011967(GALNT14)	http://www.kegg.jp/kegg-bin/show_pathway?map=map00514&multi_query=K00710+%23FFFFFF,purple%0d%0a
chx00830	Retinol metabolism	Metabolism	Metabolism of cofactors and vitamins	1	2	3	71	0.53434	1	ENSCHIG00000017070(CYP26B1)	ENSCHIG00000025317,ENSCHIG00000017969(DHRS9)	http://www.kegg.jp/kegg-bin/show_pathway?map=map00830&multi_query=K12664+%23FFFFFF,red%0d%0aK11149+%23FFFFFF,green%0d%0aK13980+%23FFFFFF,green%0d%0a
chx04150	mTOR signaling pathway	Environmental Information Processing	Signal transduction	6	0	6	149	0.53717	1	ENSCHIG00000019190,ENSCHIG00000020182,ENSCHIG00000026576(WNT4),ENSCHIG00000018901(ULK1),ENSCHIG00000017272(ATP6V1C2),ENSCHIG00000001027(FZD9)	-	http://www.kegg.jp/kegg-bin/show_pathway?map=map04150&multi_query=K02842+%23FFFFFF,red%0d%0aK14004+%23FFFFFF,red%0d%0aK23081+%23FFFFFF,red%0d%0aK00408+%23FFFFFF,red%0d%0aK21357+%23FFFFFF,red%0d%0aK02148+%23FFFFFF,red%0d%0a
chx00380	Tryptophan metabolism	Metabolism	Amino acid metabolism	1	1	2	46	0.546161	1	ENSCHIG00000023248	ENSCHIG00000019018(AOC1)	http://www.kegg.jp/kegg-bin/show_pathway?map=map00380&multi_query=K00128+%23FFFFFF,red%0d%0aK11182+%23FFFFFF,green%0d%0a
chx04971	Gastric acid secretion	Organismal Systems	Digestive system	1	2	3	73	0.553303	1	ENSCHIG00000017086(MYLK2)	ENSCHIG00000025102(GBE1),ENSCHIG00000008115(MYLK4)	http://www.kegg.jp/kegg-bin/show_pathway?map=map04971&multi_query=K00907+%23FFFFFF,purple%0d%0aK01540+%23FFFFFF,green%0d%0a
chx05206	MicroRNAs in cancer	Human Diseases	Cancer: overview	4	2	6	153	0.563403	1	ENSCHIG00000020204,ENSCHIG00000006042(CDKN1A),ENSCHIG00000001102,ENSCHIG00000023888(PIM1)	ENSCHIG00000020744(TNC),ENSCHIG00000016588(ATM)	http://www.kegg.jp/kegg-bin/show_pathway?map=map05206&multi_query=K06625+%23FFFFFF,red%0d%0aK06252+%23FFFFFF,green%0d%0aK04728+%23FFFFFF,green%0d%0aK10373+%23FFFFFF,red%0d%0aK05658+%23FFFFFF,red%0d%0aK04702+%23FFFFFF,red%0d%0a
chx04550	Signaling pathways regulating pluripotency of stem cells	Cellular Processes	Cellular community - eukaryotes	4	1	5	127	0.564817	1	ENSCHIG00000026576(WNT4),ENSCHIG00000013125(ACVR2B),ENSCHIG00000017515(HOXD1),ENSCHIG00000001027(FZD9)	ENSCHIG00000017165(SMAD9)	http://www.kegg.jp/kegg-bin/show_pathway?map=map04550&multi_query=K16791+%23FFFFFF,green%0d%0aK13596+%23FFFFFF,red%0d%0aK02842+%23FFFFFF,red%0d%0aK09301+%23FFFFFF,red%0d%0aK00408+%23FFFFFF,red%0d%0a
chx00511	Other glycan degradation	Metabolism	Glycan biosynthesis and metabolism	0	1	1	21	0.570411	1	-	ENSCHIG00000008375	http://www.kegg.jp/kegg-bin/show_pathway?map=map00511&multi_query=K12373+%23FFFFFF,green%0d%0a
chx00531	Glycosaminoglycan degradation	Metabolism	Glycan biosynthesis and metabolism	0	1	1	21	0.570411	1	-	ENSCHIG00000008375	http://www.kegg.jp/kegg-bin/show_pathway?map=map00531&multi_query=K12373+%23FFFFFF,green%0d%0a
chx00900	Terpenoid backbone biosynthesis	Metabolism	Metabolism of terpenoids and polyketides	1	0	1	21	0.570411	1	ENSCHIG00000024390	-	http://www.kegg.jp/kegg-bin/show_pathway?map=map00900&multi_query=K05954+%23FFFFFF,red%0d%0a
chx04218	Cellular senescence	Cellular Processes	Cell growth and death	3	3	6	155	0.576254	1	ENSCHIG00000011819(GADD45B),ENSCHIG00000006042(CDKN1A),ENSCHIG00000022932(SQSTM1)	ENSCHIG00000021916(ATR),ENSCHIG00000016273,ENSCHIG00000016588(ATM)	http://www.kegg.jp/kegg-bin/show_pathway?map=map04218&multi_query=K06640+%23FFFFFF,green%0d%0aK06625+%23FFFFFF,red%0d%0aK05868+%23FFFFFF,green%0d%0aK04728+%23FFFFFF,green%0d%0aK04402+%23FFFFFF,red%0d%0aK14381+%23FFFFFF,red%0d%0a
chx04979	Cholesterol metabolism	Organismal Systems	Digestive system	0	2	2	49	0.580726	1	-	ENSCHIG00000020870,ENSCHIG00000025069(CD36)	http://www.kegg.jp/kegg-bin/show_pathway?map=map04979&multi_query=K06259+%23FFFFFF,green%0d%0a
chx05132	Salmonella infection	Human Diseases	Infectious disease: bacterial	2	7	9	235	0.583227	1	ENSCHIG00000003108(MYLPF),ENSCHIG00000022516	ENSCHIG00000016856(TNFSF10),ENSCHIG00000012340(NLRC4),ENSCHIG00000006920(DYNLT3),ENSCHIG00000020991(IL18),ENSCHIG00000012613(ARHGEF26),ENSCHIG00000024586(DYNC1LI1),ENSCHIG00000015119(PIK3C2A)	http://www.kegg.jp/kegg-bin/show_pathway?map=map05132&multi_query=K13744+%23FFFFFF,green%0d%0aK04721+%23FFFFFF,green%0d%0aK12805+%23FFFFFF,green%0d%0aK10420+%23FFFFFF,green%0d%0aK12758+%23FFFFFF,red%0d%0aK00923+%23FFFFFF,green%0d%0aK00134+%23FFFFFF,red%0d%0aK05482+%23FFFFFF,green%0d%0aK10416+%23FFFFFF,green%0d%0a
chx04917	Prolactin signaling pathway	Organismal Systems	Endocrine system	2	1	3	77	0.589821	1	ENSCHIG00000022084(STAT5A),ENSCHIG00000021723(STAT5B)	ENSCHIG00000005935(LHCGR)	http://www.kegg.jp/kegg-bin/show_pathway?map=map04917&multi_query=K11224+%23FFFFFF,red%0d%0aK04248+%23FFFFFF,green%0d%0aK11223+%23FFFFFF,red%0d%0a
chx04670	Leukocyte transendothelial migration	Organismal Systems	Immune system	2	2	4	104	0.590677	1	ENSCHIG00000003108(MYLPF),ENSCHIG00000017870(CLDN19)	ENSCHIG00000014170(ITGAM),ENSCHIG00000016068(VAV3)	http://www.kegg.jp/kegg-bin/show_pathway?map=map04670&multi_query=K12758+%23FFFFFF,red%0d%0aK06087+%23FFFFFF,red%0d%0aK06461+%23FFFFFF,green%0d%0aK05730+%23FFFFFF,green%0d%0a
chx04510	Focal adhesion	Cellular Processes	Cellular community - eukaryotes	2	5	7	184	0.592153	1	ENSCHIG00000003108(MYLPF),ENSCHIG00000017086(MYLK2)	ENSCHIG00000015152(COMP),ENSCHIG00000020744(TNC),ENSCHIG00000016068(VAV3),ENSCHIG00000008115(MYLK4),ENSCHIG00000013972(ITGB6)	http://www.kegg.jp/kegg-bin/show_pathway?map=map04510&multi_query=K12758+%23FFFFFF,red%0d%0aK00907+%23FFFFFF,purple%0d%0aK06589+%23FFFFFF,green%0d%0aK06252+%23FFFFFF,green%0d%0aK04659+%23FFFFFF,green%0d%0aK05730+%23FFFFFF,green%0d%0a
chx05167	Kaposi sarcoma-associated herpesvirus infection	Human Diseases	Infectious disease: viral	4	3	7	184	0.592153	1	ENSCHIG00000006042(CDKN1A),ENSCHIG00000024401,ENSCHIG00000024071,ENSCHIG00000022203(MAP1LC3A)	ENSCHIG00000025567,ENSCHIG00000015902,ENSCHIG00000026463(TRAF3)	http://www.kegg.jp/kegg-bin/show_pathway?map=map05167&multi_query=K06625+%23FFFFFF,red%0d%0aK05505+%23FFFFFF,red%0d%0aK07985+%23FFFFFF,green%0d%0aK21668+%23FFFFFF,green%0d%0aK02927+%23FFFFFF,red%0d%0aK03174+%23FFFFFF,green%0d%0aK10435+%23FFFFFF,red%0d%0a
chx05142	Chagas disease	Human Diseases	Infectious disease: parasitic	0	4	4	105	0.598301	1	-	ENSCHIG00000024710(C1QA),ENSCHIG00000021417,ENSCHIG00000006621(GNA15),ENSCHIG00000022793(IL12A)	http://www.kegg.jp/kegg-bin/show_pathway?map=map05142&multi_query=K04637+%23FFFFFF,green%0d%0aK03986+%23FFFFFF,green%0d%0aK05408+%23FFFFFF,green%0d%0aK05406+%23FFFFFF,green%0d%0a
chx04910	Insulin signaling pathway	Organismal Systems	Endocrine system	2	3	5	132	0.599473	1	ENSCHIG00000023341(PRKAG3),ENSCHIG00000011255(PYGM)	ENSCHIG00000009677(PDE3B),ENSCHIG00000024702(PCK2),ENSCHIG00000025667(PRKAR2B)	http://www.kegg.jp/kegg-bin/show_pathway?map=map04910&multi_query=K01596+%23FFFFFF,green%0d%0aK00688+%23FFFFFF,red%0d%0aK13296+%23FFFFFF,green%0d%0aK07200+%23FFFFFF,red%0d%0aK04739+%23FFFFFF,green%0d%0a
chx00510	N-Glycan biosynthesis	Metabolism	Glycan biosynthesis and metabolism	0	2	2	51	0.602677	1	-	ENSCHIG00000026547(MGAT4C),ENSCHIG00000016670(ALG13)	http://www.kegg.jp/kegg-bin/show_pathway?map=map00510&multi_query=K13748+%23FFFFFF,green%0d%0aK07432+%23FFFFFF,green%0d%0a
chx04975	Fat digestion and absorption	Organismal Systems	Digestive system	0	2	2	52	0.613323	1	-	ENSCHIG00000020870,ENSCHIG00000025069(CD36)	http://www.kegg.jp/kegg-bin/show_pathway?map=map04975&multi_query=K06259+%23FFFFFF,green%0d%0a
chx04012	ErbB signaling pathway	Environmental Information Processing	Signal transduction	3	0	3	80	0.615923	1	ENSCHIG00000022084(STAT5A),ENSCHIG00000006042(CDKN1A),ENSCHIG00000021723(STAT5B)	-	http://www.kegg.jp/kegg-bin/show_pathway?map=map04012&multi_query=K06625+%23FFFFFF,red%0d%0aK11224+%23FFFFFF,red%0d%0aK11223+%23FFFFFF,red%0d%0a
chx00280	Valine, leucine and isoleucine degradation	Metabolism	Amino acid metabolism	1	1	2	53	0.623751	1	ENSCHIG00000023248	ENSCHIG00000016353	http://www.kegg.jp/kegg-bin/show_pathway?map=map00280&multi_query=K09699+%23FFFFFF,green%0d%0aK00128+%23FFFFFF,red%0d%0a
chx04970	Salivary secretion	Organismal Systems	Digestive system	0	3	3	81	0.624372	1	-	ENSCHIG00000025102(GBE1),ENSCHIG00000012195(PRKG1),ENSCHIG00000003874	http://www.kegg.jp/kegg-bin/show_pathway?map=map04970&multi_query=K07376+%23FFFFFF,green%0d%0aK01242+%23FFFFFF,green%0d%0aK01540+%23FFFFFF,green%0d%0a
chx05207	Chemical carcinogenesis - receptor activation	Human Diseases	Cancer: overview	4	3	7	190	0.626214	1	ENSCHIG00000010819,ENSCHIG00000021723(STAT5B),ENSCHIG00000026143,ENSCHIG00000022084(STAT5A)	ENSCHIG00000005457(CACNA1B),ENSCHIG00000020738(FGF9),ENSCHIG00000017360	http://www.kegg.jp/kegg-bin/show_pathway?map=map05207&multi_query=K11224+%23FFFFFF,red%0d%0aK04358+%23FFFFFF,green%0d%0aK04849+%23FFFFFF,green%0d%0aK00799+%23FFFFFF,purple%0d%0aK11223+%23FFFFFF,red%0d%0a
chx00240	Pyrimidine metabolism	Metabolism	Nucleotide metabolism	1	1	2	54	0.633961	1	ENSCHIG00000015194(UCKL1)	ENSCHIG00000024664(ENPP1)	http://www.kegg.jp/kegg-bin/show_pathway?map=map00240&multi_query=K00876+%23FFFFFF,red%0d%0aK01513+%23FFFFFF,green%0d%0a
chx04977	Vitamin digestion and absorption	Organismal Systems	Digestive system	0	1	1	25	0.634374	1	-	ENSCHIG00000012742(SLC19A2)	http://www.kegg.jp/kegg-bin/show_pathway?map=map04977&multi_query=K14610+%23FFFFFF,green%0d%0a
chx00053	Ascorbate and aldarate metabolism	Metabolism	Carbohydrate metabolism	1	0	1	25	0.634374	1	ENSCHIG00000023248	-	http://www.kegg.jp/kegg-bin/show_pathway?map=map00053&multi_query=K00128+%23FFFFFF,red%0d%0a
chx04950	Maturity onset diabetes of the young	Human Diseases	Endocrine and metabolic disease	1	0	1	25	0.634374	1	ENSCHIG00000005605(MAFA)	-	http://www.kegg.jp/kegg-bin/show_pathway?map=map04950&multi_query=K07595+%23FFFFFF,red%0d%0a
chx04966	Collecting duct acid secretion	Organismal Systems	Excretory system	1	0	1	25	0.634374	1	ENSCHIG00000017272(ATP6V1C2)	-	http://www.kegg.jp/kegg-bin/show_pathway?map=map04966&multi_query=K02148+%23FFFFFF,red%0d%0a
chx04725	Cholinergic synapse	Organismal Systems	Nervous system	2	2	4	110	0.635122	1	ENSCHIG00000019677(ACHE),ENSCHIG00000018348(KCNQ5)	ENSCHIG00000005457(CACNA1B),ENSCHIG00000011930(CAMK4)	http://www.kegg.jp/kegg-bin/show_pathway?map=map04725&multi_query=K04930+%23FFFFFF,red%0d%0aK04849+%23FFFFFF,green%0d%0aK01049+%23FFFFFF,red%0d%0aK05869+%23FFFFFF,green%0d%0a
chx05210	Colorectal cancer	Human Diseases	Cancer: specific types	3	0	3	83	0.640886	1	ENSCHIG00000010347,ENSCHIG00000011819(GADD45B),ENSCHIG00000006042(CDKN1A)	-	http://www.kegg.jp/kegg-bin/show_pathway?map=map05210&multi_query=K06625+%23FFFFFF,red%0d%0aK10132+%23FFFFFF,red%0d%0aK04402+%23FFFFFF,red%0d%0a
chx05164	Influenza A	Human Diseases	Infectious disease: viral	0	6	6	166	0.643359	1	-	ENSCHIG00000021012(TLR7),ENSCHIG00000020991(IL18),ENSCHIG00000022793(IL12A),ENSCHIG00000015403(CXCL10),ENSCHIG00000016856(TNFSF10),ENSCHIG00000026463(TRAF3)	http://www.kegg.jp/kegg-bin/show_pathway?map=map05164&multi_query=K03174+%23FFFFFF,green%0d%0aK04721+%23FFFFFF,green%0d%0aK12671+%23FFFFFF,green%0d%0aK05406+%23FFFFFF,green%0d%0aK05404+%23FFFFFF,green%0d%0aK05482+%23FFFFFF,green%0d%0a
chx05213	Endometrial cancer	Human Diseases	Cancer: specific types	2	0	2	55	0.643953	1	ENSCHIG00000011819(GADD45B),ENSCHIG00000006042(CDKN1A)	-	http://www.kegg.jp/kegg-bin/show_pathway?map=map05213&multi_query=K06625+%23FFFFFF,red%0d%0aK04402+%23FFFFFF,red%0d%0a
chx00563	Glycosylphosphatidylinositol (GPI)-anchor biosynthesis	Metabolism	Glycan biosynthesis and metabolism	0	1	1	26	0.648823	1	-	ENSCHIG00000018186(PIGA)	http://www.kegg.jp/kegg-bin/show_pathway?map=map00563&multi_query=K03857+%23FFFFFF,green%0d%0a
chx00601	Glycosphingolipid biosynthesis - lacto and neolacto series	Metabolism	Glycan biosynthesis and metabolism	0	1	1	26	0.648823	1	-	ENSCHIG00000007874(B3GNT5)	http://www.kegg.jp/kegg-bin/show_pathway?map=map00601&multi_query=K03766+%23FFFFFF,green%0d%0a
chx04392	Hippo signaling pathway - multiple species	Environmental Information Processing	Signal transduction	0	1	1	26	0.648823	1	-	ENSCHIG00000015932(FAT4)	http://www.kegg.jp/kegg-bin/show_pathway?map=map04392&multi_query=K16669+%23FFFFFF,green%0d%0a
chx04911	Insulin secretion	Organismal Systems	Endocrine system	0	3	3	84	0.64895	1	-	ENSCHIG00000013804(RIMS2),ENSCHIG00000025102(GBE1),ENSCHIG00000006461(ADCYAP1R1)	http://www.kegg.jp/kegg-bin/show_pathway?map=map04911&multi_query=K04587+%23FFFFFF,green%0d%0aK15297+%23FFFFFF,green%0d%0aK01540+%23FFFFFF,green%0d%0a
chx05322	Systemic lupus erythematosus	Human Diseases	Immune disease	1	3	4	112	0.649228	1	ENSCHIG00000007552	ENSCHIG00000027141,ENSCHIG00000008238,ENSCHIG00000024710(C1QA)	http://www.kegg.jp/kegg-bin/show_pathway?map=map05322&multi_query=K06498+%23FFFFFF,green%0d%0aK11253+%23FFFFFF,red%0d%0aK03986+%23FFFFFF,green%0d%0aK06463+%23FFFFFF,green%0d%0a
chx05224	Breast cancer	Human Diseases	Cancer: specific types	4	1	5	140	0.651557	1	ENSCHIG00000011819(GADD45B),ENSCHIG00000006042(CDKN1A),ENSCHIG00000026576(WNT4),ENSCHIG00000001027(FZD9)	ENSCHIG00000020738(FGF9)	http://www.kegg.jp/kegg-bin/show_pathway?map=map05224&multi_query=K06625+%23FFFFFF,red%0d%0aK04358+%23FFFFFF,green%0d%0aK02842+%23FFFFFF,red%0d%0aK00408+%23FFFFFF,red%0d%0aK04402+%23FFFFFF,red%0d%0a
chx05169	Epstein-Barr virus infection	Human Diseases	Infectious disease: viral	3	4	7	195	0.653362	1	ENSCHIG00000011819(GADD45B),ENSCHIG00000006042(CDKN1A),ENSCHIG00000017140(MAP3K14)	ENSCHIG00000024144,ENSCHIG00000016771(TRAF5),ENSCHIG00000015403(CXCL10),ENSCHIG00000026463(TRAF3)	http://www.kegg.jp/kegg-bin/show_pathway?map=map05169&multi_query=K06625+%23FFFFFF,red%0d%0aK04012+%23FFFFFF,green%0d%0aK09849+%23FFFFFF,green%0d%0aK03174+%23FFFFFF,green%0d%0aK12671+%23FFFFFF,green%0d%0aK04466+%23FFFFFF,red%0d%0aK04402+%23FFFFFF,red%0d%0a
chx04611	Platelet activation	Organismal Systems	Immune system	1	3	4	113	0.656144	1	ENSCHIG00000017086(MYLK2)	ENSCHIG00000012195(PRKG1),ENSCHIG00000026282(PLA2G4A),ENSCHIG00000008115(MYLK4)	http://www.kegg.jp/kegg-bin/show_pathway?map=map04611&multi_query=K07376+%23FFFFFF,green%0d%0aK00907+%23FFFFFF,purple%0d%0aK16342+%23FFFFFF,green%0d%0a
chx04622	RIG-I-like receptor signaling pathway	Organismal Systems	Immune system	0	3	3	85	0.656885	1	-	ENSCHIG00000026463(TRAF3),ENSCHIG00000022793(IL12A),ENSCHIG00000015403(CXCL10)	http://www.kegg.jp/kegg-bin/show_pathway?map=map04622&multi_query=K03174+%23FFFFFF,green%0d%0aK12671+%23FFFFFF,green%0d%0aK05406+%23FFFFFF,green%0d%0a
chx04260	Cardiac muscle contraction	Organismal Systems	Circulatory system	1	2	3	85	0.656885	1	ENSCHIG00000020204	ENSCHIG00000017467(TPM3),ENSCHIG00000025102(GBE1)	http://www.kegg.jp/kegg-bin/show_pathway?map=map04260&multi_query=K09290+%23FFFFFF,green%0d%0aK10373+%23FFFFFF,red%0d%0aK01540+%23FFFFFF,green%0d%0a
chx04914	Progesterone-mediated oocyte maturation	Organismal Systems	Endocrine system	0	3	3	87	0.672369	1	-	ENSCHIG00000026000(CPEB1),ENSCHIG00000016273,ENSCHIG00000009677(PDE3B)	http://www.kegg.jp/kegg-bin/show_pathway?map=map04914&multi_query=K05868+%23FFFFFF,green%0d%0aK02602+%23FFFFFF,green%0d%0aK13296+%23FFFFFF,green%0d%0a
chx00592	alpha-Linolenic acid metabolism	Metabolism	Lipid metabolism	0	1	1	28	0.676035	1	-	ENSCHIG00000026282(PLA2G4A)	http://www.kegg.jp/kegg-bin/show_pathway?map=map00592&multi_query=K16342+%23FFFFFF,green%0d%0a
chx04015	Rap1 signaling pathway	Environmental Information Processing	Signal transduction	1	6	7	200	0.679312	1	ENSCHIG00000003321(RGS14)	ENSCHIG00000022407(ENAH),ENSCHIG00000017316(LPAR3),ENSCHIG00000020738(FGF9),ENSCHIG00000016068(VAV3),ENSCHIG00000014170(ITGAM),ENSCHIG00000003129(RAPGEF5)	http://www.kegg.jp/kegg-bin/show_pathway?map=map04015&multi_query=K04358+%23FFFFFF,green%0d%0aK05746+%23FFFFFF,green%0d%0aK06461+%23FFFFFF,green%0d%0aK08019+%23FFFFFF,green%0d%0aK04294+%23FFFFFF,green%0d%0aK05730+%23FFFFFF,green%0d%0aK17706+%23FFFFFF,red%0d%0a
chx00590	Arachidonic acid metabolism	Metabolism	Lipid metabolism	1	2	3	88	0.679916	1	ENSCHIG00000017983(GPX1)	ENSCHIG00000022755(GPX8),ENSCHIG00000026282(PLA2G4A)	http://www.kegg.jp/kegg-bin/show_pathway?map=map00590&multi_query=K00432+%23FFFFFF,purple%0d%0aK16342+%23FFFFFF,green%0d%0a
chx04623	Cytosolic DNA-sensing pathway	Organismal Systems	Immune system	0	2	2	59	0.681779	1	-	ENSCHIG00000020991(IL18),ENSCHIG00000015403(CXCL10)	http://www.kegg.jp/kegg-bin/show_pathway?map=map04623&multi_query=K12671+%23FFFFFF,green%0d%0aK05482+%23FFFFFF,green%0d%0a
chx04976	Bile secretion	Organismal Systems	Digestive system	2	1	3	89	0.687335	1	ENSCHIG00000001102,ENSCHIG00000021090(SLC9A3)	ENSCHIG00000025102(GBE1)	http://www.kegg.jp/kegg-bin/show_pathway?map=map04976&multi_query=K01540+%23FFFFFF,green%0d%0aK05658+%23FFFFFF,red%0d%0aK12040+%23FFFFFF,red%0d%0a
chx00062	Fatty acid elongation	Metabolism	Lipid metabolism	0	1	1	29	0.688842	1	-	ENSCHIG00000006620(HACD4)	http://www.kegg.jp/kegg-bin/show_pathway?map=map00062&multi_query=K10703+%23FFFFFF,green%0d%0a
chx04913	Ovarian steroidogenesis	Organismal Systems	Endocrine system	0	2	2	61	0.69943	1	-	ENSCHIG00000005935(LHCGR),ENSCHIG00000026282(PLA2G4A)	http://www.kegg.jp/kegg-bin/show_pathway?map=map04913&multi_query=K04248+%23FFFFFF,green%0d%0aK16342+%23FFFFFF,green%0d%0a
chx00020	Citrate cycle (TCA cycle)	Metabolism	Carbohydrate metabolism	0	1	1	30	0.701145	1	-	ENSCHIG00000024702(PCK2)	http://www.kegg.jp/kegg-bin/show_pathway?map=map00020&multi_query=K01596+%23FFFFFF,green%0d%0a
chx04916	Melanogenesis	Organismal Systems	Endocrine system	2	1	3	91	0.701785	1	ENSCHIG00000026576(WNT4),ENSCHIG00000001027(FZD9)	ENSCHIG00000014323(ASIP)	http://www.kegg.jp/kegg-bin/show_pathway?map=map04916&multi_query=K02842+%23FFFFFF,red%0d%0aK08725+%23FFFFFF,green%0d%0aK00408+%23FFFFFF,red%0d%0a
chx05165	Human papillomavirus infection	Human Diseases	Infectious disease: viral	5	6	11	316	0.707591	1	ENSCHIG00000006042(CDKN1A),ENSCHIG00000026576(WNT4),ENSCHIG00000017272(ATP6V1C2),ENSCHIG00000019209(SCRIB),ENSCHIG00000001027(FZD9)	ENSCHIG00000015152(COMP),ENSCHIG00000026463(TRAF3),ENSCHIG00000021916(ATR),ENSCHIG00000016588(ATM),ENSCHIG00000020744(TNC),ENSCHIG00000013972(ITGB6)	http://www.kegg.jp/kegg-bin/show_pathway?map=map05165&multi_query=K16175+%23FFFFFF,red%0d%0aK06589+%23FFFFFF,green%0d%0aK03174+%23FFFFFF,green%0d%0aK06252+%23FFFFFF,green%0d%0aK00408+%23FFFFFF,red%0d%0aK02148+%23FFFFFF,red%0d%0aK06640+%23FFFFFF,green%0d%0aK06625+%23FFFFFF,red%0d%0aK02842+%23FFFFFF,red%0d%0aK04659+%23FFFFFF,green%0d%0aK04728+%23FFFFFF,green%0d%0a
chx04720	Long-term potentiation	Organismal Systems	Nervous system	1	1	2	62	0.707949	1	ENSCHIG00000013673(PPP1R1A)	ENSCHIG00000011930(CAMK4)	http://www.kegg.jp/kegg-bin/show_pathway?map=map04720&multi_query=K08050+%23FFFFFF,red%0d%0aK05869+%23FFFFFF,green%0d%0a
chx04664	Fc epsilon RI signaling pathway	Organismal Systems	Immune system	0	2	2	62	0.707949	1	-	ENSCHIG00000016068(VAV3),ENSCHIG00000026282(PLA2G4A)	http://www.kegg.jp/kegg-bin/show_pathway?map=map04664&multi_query=K05730+%23FFFFFF,green%0d%0aK16342+%23FFFFFF,green%0d%0a
chx00052	Galactose metabolism	Metabolism	Carbohydrate metabolism	1	0	1	31	0.712963	1	ENSCHIG00000018654(PGM1)	-	http://www.kegg.jp/kegg-bin/show_pathway?map=map00052&multi_query=K01835+%23FFFFFF,red%0d%0a
chx04625	C-type lectin receptor signaling pathway	Organismal Systems	Immune system	1	2	3	93	0.715724	1	ENSCHIG00000017140(MAP3K14)	ENSCHIG00000022701(CCL22),ENSCHIG00000022793(IL12A)	http://www.kegg.jp/kegg-bin/show_pathway?map=map04625&multi_query=K21095+%23FFFFFF,green%0d%0aK05406+%23FFFFFF,green%0d%0aK04466+%23FFFFFF,red%0d%0a
chx04660	T cell receptor signaling pathway	Organismal Systems	Immune system	1	2	3	94	0.722503	1	ENSCHIG00000017140(MAP3K14)	ENSCHIG00000016068(VAV3),ENSCHIG00000022693(TEC)	http://www.kegg.jp/kegg-bin/show_pathway?map=map04660&multi_query=K07364+%23FFFFFF,green%0d%0aK05730+%23FFFFFF,green%0d%0aK04466+%23FFFFFF,red%0d%0a
chx00630	Glyoxylate and dicarboxylate metabolism	Metabolism	Carbohydrate metabolism	0	1	1	32	0.724315	1	-	ENSCHIG00000018410(HOGA1)	http://www.kegg.jp/kegg-bin/show_pathway?map=map00630&multi_query=K18123+%23FFFFFF,green%0d%0a
chx04713	Circadian entrainment	Organismal Systems	Environmental adaptation	1	2	3	95	0.729155	1	ENSCHIG00000014164(RYR1)	ENSCHIG00000012195(PRKG1),ENSCHIG00000006461(ADCYAP1R1)	http://www.kegg.jp/kegg-bin/show_pathway?map=map04713&multi_query=K07376+%23FFFFFF,green%0d%0aK04587+%23FFFFFF,green%0d%0aK04961+%23FFFFFF,red%0d%0a
chx04659	Th17 cell differentiation	Organismal Systems	Immune system	2	1	3	95	0.729155	1	ENSCHIG00000021723(STAT5B),ENSCHIG00000022084(STAT5A)	ENSCHIG00000009532(IL2RA)	http://www.kegg.jp/kegg-bin/show_pathway?map=map04659&multi_query=K11224+%23FFFFFF,red%0d%0aK05068+%23FFFFFF,green%0d%0aK11223+%23FFFFFF,red%0d%0a
chx04350	TGF-beta signaling pathway	Environmental Information Processing	Signal transduction	1	2	3	95	0.729155	1	ENSCHIG00000013125(ACVR2B)	ENSCHIG00000017165(SMAD9),ENSCHIG00000010429(BMP5)	http://www.kegg.jp/kegg-bin/show_pathway?map=map04350&multi_query=K16791+%23FFFFFF,green%0d%0aK13596+%23FFFFFF,red%0d%0aK04663+%23FFFFFF,green%0d%0a
chx04215	Apoptosis - multiple species	Cellular Processes	Cell growth and death	1	0	1	33	0.73522	1	ENSCHIG00000010347	-	http://www.kegg.jp/kegg-bin/show_pathway?map=map04215&multi_query=K10132+%23FFFFFF,red%0d%0a
chx04960	Aldosterone-regulated sodium reabsorption	Organismal Systems	Excretory system	0	1	1	34	0.745695	1	-	ENSCHIG00000025102(GBE1)	http://www.kegg.jp/kegg-bin/show_pathway?map=map04960&multi_query=K01540+%23FFFFFF,green%0d%0a
chx05205	Proteoglycans in cancer	Human Diseases	Cancer: overview	4	2	6	189	0.761297	1	ENSCHIG00000006042(CDKN1A),ENSCHIG00000014407(TFAP4),ENSCHIG00000026576(WNT4),ENSCHIG00000001027(FZD9)	ENSCHIG00000016068(VAV3),ENSCHIG00000023831(LUM)	http://www.kegg.jp/kegg-bin/show_pathway?map=map05205&multi_query=K06625+%23FFFFFF,red%0d%0aK02842+%23FFFFFF,red%0d%0aK05730+%23FFFFFF,green%0d%0aK08122+%23FFFFFF,green%0d%0aK00408+%23FFFFFF,red%0d%0aK09108+%23FFFFFF,red%0d%0a
chx04613	Neutrophil extracellular trap formation	Organismal Systems	Immune system	1	4	5	160	0.761834	1	ENSCHIG00000007552	ENSCHIG00000021012(TLR7),ENSCHIG00000014170(ITGAM),ENSCHIG00000027141,ENSCHIG00000008238	http://www.kegg.jp/kegg-bin/show_pathway?map=map04613&multi_query=K06498+%23FFFFFF,green%0d%0aK11253+%23FFFFFF,red%0d%0aK06461+%23FFFFFF,green%0d%0aK06463+%23FFFFFF,green%0d%0aK05404+%23FFFFFF,green%0d%0a
chx04120	Ubiquitin mediated proteolysis	Genetic Information Processing	Folding, sorting and degradation	2	2	4	131	0.764827	1	ENSCHIG00000024401,ENSCHIG00000018014(UBE4A)	ENSCHIG00000018980,ENSCHIG00000013990(TRIM37)	http://www.kegg.jp/kegg-bin/show_pathway?map=map04120&multi_query=K02927+%23FFFFFF,red%0d%0aK10596+%23FFFFFF,red%0d%0aK10608+%23FFFFFF,green%0d%0aK10606+%23FFFFFF,green%0d%0a
chx00591	Linoleic acid metabolism	Metabolism	Lipid metabolism	0	1	1	36	0.765421	1	-	ENSCHIG00000026282(PLA2G4A)	http://www.kegg.jp/kegg-bin/show_pathway?map=map00591&multi_query=K16342+%23FFFFFF,green%0d%0a
chx01523	Antifolate resistance	Human Diseases	Drug resistance: antineoplastic	0	1	1	37	0.774705	1	-	ENSCHIG00000026821	http://www.kegg.jp/kegg-bin/show_pathway?map=map01523&multi_query=K13649+%23FFFFFF,green%0d%0a
chx00860	Porphyrin metabolism	Metabolism	Metabolism of cofactors and vitamins	0	1	1	37	0.774705	1	-	ENSCHIG00000014071(HEPH)	http://www.kegg.jp/kegg-bin/show_pathway?map=map00860&multi_query=K14735+%23FFFFFF,green%0d%0a
chx05219	Bladder cancer	Human Diseases	Cancer: specific types	1	0	1	37	0.774705	1	ENSCHIG00000006042(CDKN1A)	-	http://www.kegg.jp/kegg-bin/show_pathway?map=map05219&multi_query=K06625+%23FFFFFF,red%0d%0a
chx05412	Arrhythmogenic right ventricular cardiomyopathy	Human Diseases	Cardiovascular disease	1	1	2	72	0.782491	1	ENSCHIG00000013756(ACTN3)	ENSCHIG00000013972(ITGB6)	http://www.kegg.jp/kegg-bin/show_pathway?map=map05412&multi_query=K21073+%23FFFFFF,red%0d%0aK06589+%23FFFFFF,green%0d%0a
chx04928	Parathyroid hormone synthesis, secretion and action	Organismal Systems	Endocrine system	3	0	3	104	0.783513	1	ENSCHIG00000006042(CDKN1A),ENSCHIG00000022705(EGR1),ENSCHIG00000020852	-	http://www.kegg.jp/kegg-bin/show_pathway?map=map04928&multi_query=K06625+%23FFFFFF,red%0d%0aK09203+%23FFFFFF,red%0d%0aK13293+%23FFFFFF,red%0d%0a
chx05135	Yersinia infection	Human Diseases	Infectious disease: bacterial	1	3	4	135	0.784965	1	ENSCHIG00000027103(LIMK1)	ENSCHIG00000012340(NLRC4),ENSCHIG00000020991(IL18),ENSCHIG00000016068(VAV3)	http://www.kegg.jp/kegg-bin/show_pathway?map=map05135&multi_query=K05730+%23FFFFFF,green%0d%0aK12805+%23FFFFFF,green%0d%0aK05743+%23FFFFFF,red%0d%0aK05482+%23FFFFFF,green%0d%0a
chx05034	Alcoholism	Human Diseases	Substance dependence	2	3	5	166	0.789263	1	ENSCHIG00000003296(FOSB),ENSCHIG00000007552	ENSCHIG00000011930(CAMK4),ENSCHIG00000026387(GRIN3A),ENSCHIG00000019426(CAMKK1)	http://www.kegg.jp/kegg-bin/show_pathway?map=map05034&multi_query=K00908+%23FFFFFF,green%0d%0aK11253+%23FFFFFF,red%0d%0aK05869+%23FFFFFF,green%0d%0aK05213+%23FFFFFF,green%0d%0aK09029+%23FFFFFF,red%0d%0a
chx04140	Autophagy - animal	Cellular Processes	Transport and catabolism	4	0	4	136	0.78978	1	ENSCHIG00000022203(MAP1LC3A),ENSCHIG00000016043(MTMR14),ENSCHIG00000018901(ULK1),ENSCHIG00000022932(SQSTM1)	-	http://www.kegg.jp/kegg-bin/show_pathway?map=map04140&multi_query=K18086+%23FFFFFF,red%0d%0aK10435+%23FFFFFF,red%0d%0aK21357+%23FFFFFF,red%0d%0aK14381+%23FFFFFF,red%0d%0a
chx04270	Vascular smooth muscle contraction	Organismal Systems	Circulatory system	1	3	4	137	0.794509	1	ENSCHIG00000017086(MYLK2)	ENSCHIG00000012195(PRKG1),ENSCHIG00000026282(PLA2G4A),ENSCHIG00000008115(MYLK4)	http://www.kegg.jp/kegg-bin/show_pathway?map=map04270&multi_query=K07376+%23FFFFFF,green%0d%0aK00907+%23FFFFFF,purple%0d%0aK16342+%23FFFFFF,green%0d%0a
chx04721	Synaptic vesicle cycle	Organismal Systems	Nervous system	1	1	2	74	0.795234	1	ENSCHIG00000017272(ATP6V1C2)	ENSCHIG00000005457(CACNA1B)	http://www.kegg.jp/kegg-bin/show_pathway?map=map04721&multi_query=K04849+%23FFFFFF,green%0d%0aK02148+%23FFFFFF,red%0d%0a
chx05212	Pancreatic cancer	Human Diseases	Cancer: specific types	2	0	2	74	0.795234	1	ENSCHIG00000011819(GADD45B),ENSCHIG00000006042(CDKN1A)	-	http://www.kegg.jp/kegg-bin/show_pathway?map=map05212&multi_query=K06625+%23FFFFFF,red%0d%0aK04402+%23FFFFFF,red%0d%0a
chx04080	Neuroactive ligand-receptor interaction	Environmental Information Processing	Signaling molecules and interaction	1	9	10	313	0.796131	1	ENSCHIG00000021805(CHRNE)	ENSCHIG00000005935(LHCGR),ENSCHIG00000025594(CRHR2),ENSCHIG00000006461(ADCYAP1R1),ENSCHIG00000010182(ADORA1),ENSCHIG00000017316(LPAR3),ENSCHIG00000026387(GRIN3A),ENSCHIG00000011816(NTSR2),ENSCHIG00000022845(TAC1),ENSCHIG00000007611(C3AR1)	http://www.kegg.jp/kegg-bin/show_pathway?map=map04080&multi_query=K05239+%23FFFFFF,green%0d%0aK04212+%23FFFFFF,green%0d%0aK04248+%23FFFFFF,green%0d%0aK04294+%23FFFFFF,green%0d%0aK05213+%23FFFFFF,green%0d%0aK04817+%23FFFFFF,red%0d%0aK04265+%23FFFFFF,green%0d%0aK04579+%23FFFFFF,green%0d%0aK04587+%23FFFFFF,green%0d%0aK04009+%23FFFFFF,green%0d%0a
chx05017	Spinocerebellar ataxia	Human Diseases	Neurodegenerative disease	3	1	4	139	0.803712	1	ENSCHIG00000014164(RYR1),ENSCHIG00000009793(MYOD1),ENSCHIG00000018901(ULK1)	ENSCHIG00000026387(GRIN3A)	http://www.kegg.jp/kegg-bin/show_pathway?map=map05017&multi_query=K09064+%23FFFFFF,red%0d%0aK04961+%23FFFFFF,red%0d%0aK05213+%23FFFFFF,green%0d%0aK21357+%23FFFFFF,red%0d%0a
chx04072	Phospholipase D signaling pathway	Environmental Information Processing	Signal transduction	1	3	4	139	0.803712	1	ENSCHIG00000012101	ENSCHIG00000020976(DGKB),ENSCHIG00000017316(LPAR3),ENSCHIG00000026282(PLA2G4A)	http://www.kegg.jp/kegg-bin/show_pathway?map=map04072&multi_query=K00901+%23FFFFFF,green%0d%0aK04294+%23FFFFFF,green%0d%0aK16342+%23FFFFFF,green%0d%0aK04175+%23FFFFFF,red%0d%0a
chx04724	Glutamatergic synapse	Organismal Systems	Nervous system	0	3	3	108	0.804626	1	-	ENSCHIG00000021555(GRK3),ENSCHIG00000026282(PLA2G4A),ENSCHIG00000026387(GRIN3A)	http://www.kegg.jp/kegg-bin/show_pathway?map=map04724&multi_query=K00910+%23FFFFFF,green%0d%0aK16342+%23FFFFFF,green%0d%0aK05213+%23FFFFFF,green%0d%0a
chx04672	Intestinal immune network for IgA production	Organismal Systems	Immune system	1	0	1	41	0.80832	1	ENSCHIG00000017140(MAP3K14)	-	http://www.kegg.jp/kegg-bin/show_pathway?map=map04672&multi_query=K04466+%23FFFFFF,red%0d%0a
chx03018	RNA degradation	Genetic Information Processing	Folding, sorting and degradation	1	1	2	78	0.818758	1	ENSCHIG00000019504(ENO3)	ENSCHIG00000015522(MPHOSPH6)	http://www.kegg.jp/kegg-bin/show_pathway?map=map03018&multi_query=K12593+%23FFFFFF,green%0d%0aK01689+%23FFFFFF,red%0d%0a
chx04722	Neurotrophin signaling pathway	Organismal Systems	Nervous system	2	1	3	112	0.823986	1	ENSCHIG00000011122(TP73),ENSCHIG00000010670(NTRK3)	ENSCHIG00000011930(CAMK4)	http://www.kegg.jp/kegg-bin/show_pathway?map=map04722&multi_query=K05101+%23FFFFFF,red%0d%0aK10148+%23FFFFFF,red%0d%0aK05869+%23FFFFFF,green%0d%0a
chx04934	Cushing syndrome	Human Diseases	Endocrine and metabolic disease	3	1	4	144	0.825266	1	ENSCHIG00000006042(CDKN1A),ENSCHIG00000026576(WNT4),ENSCHIG00000001027(FZD9)	ENSCHIG00000025594(CRHR2)	http://www.kegg.jp/kegg-bin/show_pathway?map=map04934&multi_query=K06625+%23FFFFFF,red%0d%0aK04579+%23FFFFFF,green%0d%0aK02842+%23FFFFFF,red%0d%0aK00408+%23FFFFFF,red%0d%0a
chx05170	Human immunodeficiency virus 1 infection	Human Diseases	Infectious disease: viral	1	5	6	206	0.828186	1	ENSCHIG00000027103(LIMK1)	ENSCHIG00000015758(CFL2),ENSCHIG00000021916(ATR),ENSCHIG00000016771(TRAF5),ENSCHIG00000016273,ENSCHIG00000016588(ATM)	http://www.kegg.jp/kegg-bin/show_pathway?map=map05170&multi_query=K06640+%23FFFFFF,green%0d%0aK05765+%23FFFFFF,green%0d%0aK05868+%23FFFFFF,green%0d%0aK09849+%23FFFFFF,green%0d%0aK04728+%23FFFFFF,green%0d%0aK05743+%23FFFFFF,red%0d%0a
chx04144	Endocytosis	Cellular Processes	Transport and catabolism	1	6	7	237	0.831747	1	ENSCHIG00000012101	ENSCHIG00000021555(GRK3),ENSCHIG00000009532(IL2RA),ENSCHIG00000026821,ENSCHIG00000016013(SH3GL3),ENSCHIG00000014852(PSD2),ENSCHIG00000027016(TFRC)	http://www.kegg.jp/kegg-bin/show_pathway?map=map04144&multi_query=K00910+%23FFFFFF,green%0d%0aK13649+%23FFFFFF,green%0d%0aK06503+%23FFFFFF,green%0d%0aK12494+%23FFFFFF,green%0d%0aK04175+%23FFFFFF,red%0d%0aK11247+%23FFFFFF,green%0d%0aK05068+%23FFFFFF,green%0d%0a
chx04114	Oocyte meiosis	Cellular Processes	Cell growth and death	0	3	3	114	0.833039	1	-	ENSCHIG00000027118,ENSCHIG00000026000(CPEB1),ENSCHIG00000016273	http://www.kegg.jp/kegg-bin/show_pathway?map=map04114&multi_query=K05868+%23FFFFFF,green%0d%0aK02602+%23FFFFFF,green%0d%0aK06635+%23FFFFFF,green%0d%0a
chx04935	Growth hormone synthesis, secretion and action	Organismal Systems	Endocrine system	3	0	3	114	0.833039	1	ENSCHIG00000021723(STAT5B),ENSCHIG00000022084(STAT5A),ENSCHIG00000007846(JUNB)	-	http://www.kegg.jp/kegg-bin/show_pathway?map=map04935&multi_query=K11224+%23FFFFFF,red%0d%0aK09028+%23FFFFFF,red%0d%0aK11223+%23FFFFFF,red%0d%0a
chx04962	Vasopressin-regulated water reabsorption	Organismal Systems	Excretory system	0	1	1	45	0.836934	1	-	ENSCHIG00000024586(DYNC1LI1)	http://www.kegg.jp/kegg-bin/show_pathway?map=map04962&multi_query=K10416+%23FFFFFF,green%0d%0a
chx04973	Carbohydrate digestion and absorption	Organismal Systems	Digestive system	0	1	1	46	0.843396	1	-	ENSCHIG00000025102(GBE1)	http://www.kegg.jp/kegg-bin/show_pathway?map=map04973&multi_query=K01540+%23FFFFFF,green%0d%0a
chx05160	Hepatitis C	Human Diseases	Infectious disease: viral	2	2	4	149	0.844831	1	ENSCHIG00000006042(CDKN1A),ENSCHIG00000017870(CLDN19)	ENSCHIG00000026463(TRAF3),ENSCHIG00000015403(CXCL10)	http://www.kegg.jp/kegg-bin/show_pathway?map=map05160&multi_query=K06625+%23FFFFFF,red%0d%0aK06087+%23FFFFFF,red%0d%0aK03174+%23FFFFFF,green%0d%0aK12671+%23FFFFFF,green%0d%0a
chx05330	Allograft rejection	Human Diseases	Immune disease	0	1	1	47	0.849602	1	-	ENSCHIG00000022793(IL12A)	http://www.kegg.jp/kegg-bin/show_pathway?map=map05330&multi_query=K05406+%23FFFFFF,green%0d%0a
chx04340	Hedgehog signaling pathway	Environmental Information Processing	Signal transduction	0	1	1	48	0.855563	1	-	ENSCHIG00000021555(GRK3)	http://www.kegg.jp/kegg-bin/show_pathway?map=map04340&multi_query=K00910+%23FFFFFF,green%0d%0a
chx04961	Endocrine and other factor-regulated calcium reabsorption	Organismal Systems	Excretory system	0	1	1	49	0.861289	1	-	ENSCHIG00000025102(GBE1)	http://www.kegg.jp/kegg-bin/show_pathway?map=map04961&multi_query=K01540+%23FFFFFF,green%0d%0a
chx04912	GnRH signaling pathway	Organismal Systems	Endocrine system	1	1	2	87	0.863064	1	ENSCHIG00000022705(EGR1)	ENSCHIG00000026282(PLA2G4A)	http://www.kegg.jp/kegg-bin/show_pathway?map=map04912&multi_query=K16342+%23FFFFFF,green%0d%0aK09203+%23FFFFFF,red%0d%0a
chx05171	Coronavirus disease - COVID-19	Human Diseases	Infectious disease: viral	1	6	7	252	0.87447	1	ENSCHIG00000024401	ENSCHIG00000021012(TLR7),ENSCHIG00000022793(IL12A),ENSCHIG00000015403(CXCL10),ENSCHIG00000007611(C3AR1),ENSCHIG00000024710(C1QA),ENSCHIG00000026463(TRAF3)	http://www.kegg.jp/kegg-bin/show_pathway?map=map05171&multi_query=K02927+%23FFFFFF,red%0d%0aK03986+%23FFFFFF,green%0d%0aK03174+%23FFFFFF,green%0d%0aK12671+%23FFFFFF,green%0d%0aK05406+%23FFFFFF,green%0d%0aK05404+%23FFFFFF,green%0d%0aK04009+%23FFFFFF,green%0d%0a
chx05161	Hepatitis B	Human Diseases	Infectious disease: viral	3	1	4	158	0.875417	1	ENSCHIG00000022084(STAT5A),ENSCHIG00000006042(CDKN1A),ENSCHIG00000021723(STAT5B)	ENSCHIG00000026463(TRAF3)	http://www.kegg.jp/kegg-bin/show_pathway?map=map05161&multi_query=K06625+%23FFFFFF,red%0d%0aK11224+%23FFFFFF,red%0d%0aK03174+%23FFFFFF,green%0d%0aK11223+%23FFFFFF,red%0d%0a
chx04142	Lysosome	Cellular Processes	Transport and catabolism	0	3	3	125	0.875989	1	-	ENSCHIG00000008375,ENSCHIG00000024196(GNPTAB),ENSCHIG00000022768(CTSS)	http://www.kegg.jp/kegg-bin/show_pathway?map=map04142&multi_query=K01368+%23FFFFFF,green%0d%0aK12373+%23FFFFFF,green%0d%0aK08239+%23FFFFFF,green%0d%0a
chx04925	Aldosterone synthesis and secretion	Organismal Systems	Endocrine system	0	2	2	91	0.879383	1	-	ENSCHIG00000011930(CAMK4),ENSCHIG00000025102(GBE1)	http://www.kegg.jp/kegg-bin/show_pathway?map=map04925&multi_query=K05869+%23FFFFFF,green%0d%0aK01540+%23FFFFFF,green%0d%0a
chx04370	VEGF signaling pathway	Environmental Information Processing	Signal transduction	0	1	1	53	0.882017	1	-	ENSCHIG00000026282(PLA2G4A)	http://www.kegg.jp/kegg-bin/show_pathway?map=map04370&multi_query=K16342+%23FFFFFF,green%0d%0a
chx04940	Type I diabetes mellitus	Human Diseases	Endocrine and metabolic disease	0	1	1	54	0.886698	1	-	ENSCHIG00000022793(IL12A)	http://www.kegg.jp/kegg-bin/show_pathway?map=map04940&multi_query=K05406+%23FFFFFF,green%0d%0a
chx02010	ABC transporters	Environmental Information Processing	Membrane transport	1	0	1	55	0.891193	1	ENSCHIG00000001102	-	http://www.kegg.jp/kegg-bin/show_pathway?map=map02010&multi_query=K05658+%23FFFFFF,red%0d%0a
chx04530	Tight junction	Cellular Processes	Cellular community - eukaryotes	3	1	4	164	0.892798	1	ENSCHIG00000023341(PRKAG3),ENSCHIG00000017870(CLDN19),ENSCHIG00000019209(SCRIB)	ENSCHIG00000021178(CD1E)	http://www.kegg.jp/kegg-bin/show_pathway?map=map04530&multi_query=K06087+%23FFFFFF,red%0d%0aK16175+%23FFFFFF,red%0d%0aK06448+%23FFFFFF,green%0d%0aK07200+%23FFFFFF,red%0d%0a
chx05231	Choline metabolism in cancer	Human Diseases	Cancer: overview	0	2	2	96	0.89726	1	-	ENSCHIG00000020976(DGKB),ENSCHIG00000026282(PLA2G4A)	http://www.kegg.jp/kegg-bin/show_pathway?map=map05231&multi_query=K00901+%23FFFFFF,green%0d%0aK16342+%23FFFFFF,green%0d%0a
chx05415	Diabetic cardiomyopathy	Human Diseases	Cardiovascular disease	2	3	5	200	0.900937	1	ENSCHIG00000020419(TBC1D4),ENSCHIG00000022516	ENSCHIG00000020870,ENSCHIG00000025069(CD36),ENSCHIG00000011759(PLN)	http://www.kegg.jp/kegg-bin/show_pathway?map=map05415&multi_query=K00134+%23FFFFFF,red%0d%0aK05852+%23FFFFFF,green%0d%0aK06259+%23FFFFFF,green%0d%0aK17902+%23FFFFFF,red%0d%0a
chx04213	Longevity regulating pathway - multiple species	Organismal Systems	Aging	1	0	1	58	0.90364	1	ENSCHIG00000023341(PRKAG3)	-	http://www.kegg.jp/kegg-bin/show_pathway?map=map04213&multi_query=K07200+%23FFFFFF,red%0d%0a
chx04972	Pancreatic secretion	Organismal Systems	Digestive system	0	2	2	98	0.903697	1	-	ENSCHIG00000025102(GBE1),ENSCHIG00000003874	http://www.kegg.jp/kegg-bin/show_pathway?map=map04972&multi_query=K01242+%23FFFFFF,green%0d%0aK01540+%23FFFFFF,green%0d%0a
chx04929	GnRH secretion	Organismal Systems	Endocrine system	1	0	1	61	0.914667	1	ENSCHIG00000021893(HCN2)	-	http://www.kegg.jp/kegg-bin/show_pathway?map=map04929&multi_query=K04955+%23FFFFFF,red%0d%0a
chx04750	Inflammatory mediator regulation of TRP channels	Organismal Systems	Sensory system	0	2	2	102	0.915459	1	-	ENSCHIG00000026726(TRPM8),ENSCHIG00000026282(PLA2G4A)	http://www.kegg.jp/kegg-bin/show_pathway?map=map04750&multi_query=K16342+%23FFFFFF,green%0d%0aK04983+%23FFFFFF,green%0d%0a
chx04151	PI3K-Akt signaling pathway	Environmental Information Processing	Signal transduction	2	7	9	336	0.919686	1	ENSCHIG00000006042(CDKN1A),ENSCHIG00000006768(CSF3R)	ENSCHIG00000015152(COMP),ENSCHIG00000024702(PCK2),ENSCHIG00000009532(IL2RA),ENSCHIG00000017316(LPAR3),ENSCHIG00000020738(FGF9),ENSCHIG00000020744(TNC),ENSCHIG00000013972(ITGB6)	http://www.kegg.jp/kegg-bin/show_pathway?map=map04151&multi_query=K05061+%23FFFFFF,red%0d%0aK06589+%23FFFFFF,green%0d%0aK06252+%23FFFFFF,green%0d%0aK04294+%23FFFFFF,green%0d%0aK01596+%23FFFFFF,green%0d%0aK05068+%23FFFFFF,green%0d%0aK06625+%23FFFFFF,red%0d%0aK04358+%23FFFFFF,green%0d%0aK04659+%23FFFFFF,green%0d%0a
chx00310	Lysine degradation	Metabolism	Amino acid metabolism	1	0	1	64	0.924437	1	ENSCHIG00000023248	-	http://www.kegg.jp/kegg-bin/show_pathway?map=map00310&multi_query=K00128+%23FFFFFF,red%0d%0a
chx05211	Renal cell carcinoma	Human Diseases	Cancer: specific types	1	0	1	65	0.927439	1	ENSCHIG00000006042(CDKN1A)	-	http://www.kegg.jp/kegg-bin/show_pathway?map=map05211&multi_query=K06625+%23FFFFFF,red%0d%0a
chx04612	Antigen processing and presentation	Organismal Systems	Immune system	0	1	1	69	0.938304	1	-	ENSCHIG00000022768(CTSS)	http://www.kegg.jp/kegg-bin/show_pathway?map=map04612&multi_query=K01368+%23FFFFFF,green%0d%0a
chx04726	Serotonergic synapse	Organismal Systems	Nervous system	0	2	2	113	0.941234	1	-	ENSCHIG00000005457(CACNA1B),ENSCHIG00000026282(PLA2G4A)	http://www.kegg.jp/kegg-bin/show_pathway?map=map04726&multi_query=K04849+%23FFFFFF,green%0d%0aK16342+%23FFFFFF,green%0d%0a
chx05020	Prion disease	Human Diseases	Neurodegenerative disease	2	4	6	258	0.945381	1	ENSCHIG00000022705(EGR1),ENSCHIG00000014164(RYR1)	ENSCHIG00000005457(CACNA1B),ENSCHIG00000013038(NCAM1),ENSCHIG00000024710(C1QA),ENSCHIG00000026387(GRIN3A)	http://www.kegg.jp/kegg-bin/show_pathway?map=map05020&multi_query=K04849+%23FFFFFF,green%0d%0aK06491+%23FFFFFF,green%0d%0aK03986+%23FFFFFF,green%0d%0aK04961+%23FFFFFF,red%0d%0aK05213+%23FFFFFF,green%0d%0aK09203+%23FFFFFF,red%0d%0a
chx04071	Sphingolipid signaling pathway	Environmental Information Processing	Signal transduction	0	2	2	116	0.946851	1	-	ENSCHIG00000020626(SGPP1),ENSCHIG00000010182(ADORA1)	http://www.kegg.jp/kegg-bin/show_pathway?map=map04071&multi_query=K04265+%23FFFFFF,green%0d%0aK04716+%23FFFFFF,green%0d%0a
chx05100	Bacterial invasion of epithelial cells	Human Diseases	Infectious disease: bacterial	0	1	1	74	0.949634	1	-	ENSCHIG00000012613(ARHGEF26)	http://www.kegg.jp/kegg-bin/show_pathway?map=map05100&multi_query=K13744+%23FFFFFF,green%0d%0a
chx05208	Chemical carcinogenesis - reactive oxygen species	Human Diseases	Cancer: overview	3	2	5	229	0.951489	1	ENSCHIG00000010819,ENSCHIG00000017140(MAP3K14),ENSCHIG00000026143	ENSCHIG00000012265(SLC26A2),ENSCHIG00000017360	http://www.kegg.jp/kegg-bin/show_pathway?map=map05208&multi_query=K00799+%23FFFFFF,purple%0d%0aK04466+%23FFFFFF,red%0d%0aK14701+%23FFFFFF,green%0d%0a
chx04146	Peroxisome	Cellular Processes	Transport and catabolism	0	1	1	81	0.962098	1	-	ENSCHIG00000021561(ACSL3)	http://www.kegg.jp/kegg-bin/show_pathway?map=map04146&multi_query=K01897+%23FFFFFF,green%0d%0a
chx04010	MAPK signaling pathway	Environmental Information Processing	Signal transduction	3	3	6	275	0.963877	1	ENSCHIG00000011819(GADD45B),ENSCHIG00000008697(DUSP7),ENSCHIG00000017140(MAP3K14)	ENSCHIG00000005457(CACNA1B),ENSCHIG00000026282(PLA2G4A),ENSCHIG00000020738(FGF9)	http://www.kegg.jp/kegg-bin/show_pathway?map=map04010&multi_query=K04358+%23FFFFFF,green%0d%0aK04849+%23FFFFFF,green%0d%0aK04459+%23FFFFFF,red%0d%0aK16342+%23FFFFFF,green%0d%0aK04466+%23FFFFFF,red%0d%0aK04402+%23FFFFFF,red%0d%0a
chx04540	Gap junction	Cellular Processes	Cellular community - eukaryotes	0	1	1	83	0.965057	1	-	ENSCHIG00000012195(PRKG1)	http://www.kegg.jp/kegg-bin/show_pathway?map=map04540&multi_query=K07376+%23FFFFFF,green%0d%0a
chx04727	GABAergic synapse	Organismal Systems	Nervous system	0	1	1	84	0.966449	1	-	ENSCHIG00000005457(CACNA1B)	http://www.kegg.jp/kegg-bin/show_pathway?map=map04727&multi_query=K04849+%23FFFFFF,green%0d%0a
chx01522	Endocrine resistance	Human Diseases	Drug resistance: antineoplastic	1	0	1	91	0.974761	1	ENSCHIG00000006042(CDKN1A)	-	http://www.kegg.jp/kegg-bin/show_pathway?map=map01522&multi_query=K06625+%23FFFFFF,red%0d%0a
chx05215	Prostate cancer	Human Diseases	Cancer: specific types	1	0	1	95	0.978554	1	ENSCHIG00000006042(CDKN1A)	-	http://www.kegg.jp/kegg-bin/show_pathway?map=map05215&multi_query=K06625+%23FFFFFF,red%0d%0a
chx04932	Non-alcoholic fatty liver disease	Human Diseases	Endocrine and metabolic disease	2	0	2	145	0.980346	1	ENSCHIG00000019922(MLXIP),ENSCHIG00000023341(PRKAG3)	-	http://www.kegg.jp/kegg-bin/show_pathway?map=map04932&multi_query=K07200+%23FFFFFF,red%0d%0aK09113+%23FFFFFF,red%0d%0a
chx03013	Nucleocytoplasmic transport	Genetic Information Processing	Translation	1	0	1	99	0.981778	1	ENSCHIG00000020182	-	http://www.kegg.jp/kegg-bin/show_pathway?map=map03013&multi_query=K14004+%23FFFFFF,red%0d%0a
chx04310	Wnt signaling pathway	Environmental Information Processing	Signal transduction	2	0	2	149	0.982917	1	ENSCHIG00000026576(WNT4),ENSCHIG00000001027(FZD9)	-	http://www.kegg.jp/kegg-bin/show_pathway?map=map04310&multi_query=K02842+%23FFFFFF,red%0d%0aK00408+%23FFFFFF,red%0d%0a
chx05022	Pathways of neurodegeneration - multiple diseases	Human Diseases	Neurodegenerative disease	8	2	10	445	0.984415	1	ENSCHIG00000014164(RYR1),ENSCHIG00000022203(MAP1LC3A),ENSCHIG00000017983(GPX1),ENSCHIG00000024401,ENSCHIG00000026576(WNT4),ENSCHIG00000018901(ULK1),ENSCHIG00000022932(SQSTM1),ENSCHIG00000001027(FZD9)	ENSCHIG00000005457(CACNA1B),ENSCHIG00000022755(GPX8)	http://www.kegg.jp/kegg-bin/show_pathway?map=map05022&multi_query=K04849+%23FFFFFF,green%0d%0aK00432+%23FFFFFF,purple%0d%0aK04961+%23FFFFFF,red%0d%0aK10435+%23FFFFFF,red%0d%0aK00408+%23FFFFFF,red%0d%0aK02927+%23FFFFFF,red%0d%0aK02842+%23FFFFFF,red%0d%0aK21357+%23FFFFFF,red%0d%0aK14381+%23FFFFFF,red%0d%0a
chx05145	Toxoplasmosis	Human Diseases	Infectious disease: parasitic	0	1	1	103	0.984518	1	-	ENSCHIG00000022793(IL12A)	http://www.kegg.jp/kegg-bin/show_pathway?map=map05145&multi_query=K05406+%23FFFFFF,green%0d%0a
chx04141	Protein processing in endoplasmic reticulum	Genetic Information Processing	Folding, sorting and degradation	2	0	2	160	0.988417	1	ENSCHIG00000020182,ENSCHIG00000021684(PPP1R15A)	-	http://www.kegg.jp/kegg-bin/show_pathway?map=map04141&multi_query=K14004+%23FFFFFF,red%0d%0aK14019+%23FFFFFF,red%0d%0a
chx05016	Huntington disease	Human Diseases	Neurodegenerative disease	3	2	5	294	0.99181	1	ENSCHIG00000010347,ENSCHIG00000017983(GPX1),ENSCHIG00000018901(ULK1)	ENSCHIG00000005457(CACNA1B),ENSCHIG00000022755(GPX8)	http://www.kegg.jp/kegg-bin/show_pathway?map=map05016&multi_query=K04849+%23FFFFFF,green%0d%0aK00432+%23FFFFFF,purple%0d%0aK10132+%23FFFFFF,red%0d%0aK21357+%23FFFFFF,red%0d%0a
chx04926	Relaxin signaling pathway	Organismal Systems	Endocrine system	0	1	1	119	0.991941	1	-	ENSCHIG00000006621(GNA15)	http://www.kegg.jp/kegg-bin/show_pathway?map=map04926&multi_query=K04637+%23FFFFFF,green%0d%0a
chx05163	Human cytomegalovirus infection	Human Diseases	Infectious disease: viral	1	2	3	222	0.993702	1	ENSCHIG00000006042(CDKN1A)	ENSCHIG00000016771(TRAF5),ENSCHIG00000021417	http://www.kegg.jp/kegg-bin/show_pathway?map=map05163&multi_query=K06625+%23FFFFFF,red%0d%0aK09849+%23FFFFFF,green%0d%0aK05408+%23FFFFFF,green%0d%0a
chx04728	Dopaminergic synapse	Organismal Systems	Nervous system	0	1	1	126	0.993947	1	-	ENSCHIG00000005457(CACNA1B)	http://www.kegg.jp/kegg-bin/show_pathway?map=map04728&multi_query=K04849+%23FFFFFF,green%0d%0a
chx04014	Ras signaling pathway	Environmental Information Processing	Signal transduction	0	3	3	224	0.994106	1	-	ENSCHIG00000026282(PLA2G4A),ENSCHIG00000020738(FGF9),ENSCHIG00000003129(RAPGEF5)	http://www.kegg.jp/kegg-bin/show_pathway?map=map04014&multi_query=K04358+%23FFFFFF,green%0d%0aK08019+%23FFFFFF,green%0d%0aK16342+%23FFFFFF,green%0d%0a
chx04915	Estrogen signaling pathway	Organismal Systems	Endocrine system	0	1	1	127	0.994189	1	-	ENSCHIG00000019803	http://www.kegg.jp/kegg-bin/show_pathway?map=map04915&multi_query=K07604+%23FFFFFF,green%0d%0a
chx05014	Amyotrophic lateral sclerosis	Human Diseases	Neurodegenerative disease	5	1	6	345	0.994378	1	ENSCHIG00000020182,ENSCHIG00000017983(GPX1),ENSCHIG00000018901(ULK1),ENSCHIG00000022932(SQSTM1),ENSCHIG00000022203(MAP1LC3A)	ENSCHIG00000022755(GPX8)	http://www.kegg.jp/kegg-bin/show_pathway?map=map05014&multi_query=K00432+%23FFFFFF,purple%0d%0aK14004+%23FFFFFF,red%0d%0aK10435+%23FFFFFF,red%0d%0aK21357+%23FFFFFF,red%0d%0aK14381+%23FFFFFF,red%0d%0a
chx04714	Thermogenesis	Organismal Systems	Environmental adaptation	1	2	3	228	0.994841	1	ENSCHIG00000023341(PRKAG3)	ENSCHIG00000012195(PRKG1),ENSCHIG00000021561(ACSL3)	http://www.kegg.jp/kegg-bin/show_pathway?map=map04714&multi_query=K07376+%23FFFFFF,green%0d%0aK01897+%23FFFFFF,green%0d%0aK07200+%23FFFFFF,red%0d%0a
chx00190	Oxidative phosphorylation	Metabolism	Energy metabolism	1	0	1	132	0.995264	1	ENSCHIG00000017272(ATP6V1C2)	-	http://www.kegg.jp/kegg-bin/show_pathway?map=map00190&multi_query=K02148+%23FFFFFF,red%0d%0a
chx04723	Retrograde endocannabinoid signaling	Organismal Systems	Nervous system	0	1	1	137	0.996141	1	-	ENSCHIG00000005457(CACNA1B)	http://www.kegg.jp/kegg-bin/show_pathway?map=map04723&multi_query=K04849+%23FFFFFF,green%0d%0a
chx03010	Ribosome	Genetic Information Processing	Translation	1	0	1	158	0.998369	1	ENSCHIG00000024401	-	http://www.kegg.jp/kegg-bin/show_pathway?map=map03010&multi_query=K02927+%23FFFFFF,red%0d%0a
chx05010	Alzheimer disease	Human Diseases	Neurodegenerative disease	4	1	5	362	0.998955	1	ENSCHIG00000018901(ULK1),ENSCHIG00000022516,ENSCHIG00000026576(WNT4),ENSCHIG00000001027(FZD9)	ENSCHIG00000018324(MME)	http://www.kegg.jp/kegg-bin/show_pathway?map=map05010&multi_query=K01389+%23FFFFFF,green%0d%0aK00134+%23FFFFFF,red%0d%0aK02842+%23FFFFFF,red%0d%0aK00408+%23FFFFFF,red%0d%0aK21357+%23FFFFFF,red%0d%0a
chx05012	Parkinson disease	Human Diseases	Neurodegenerative disease	1	0	1	254	0.999969	1	ENSCHIG00000024401	-	http://www.kegg.jp/kegg-bin/show_pathway?map=map05012&multi_query=K02927+%23FFFFFF,red%0d%0a
chx04740	Olfactory transduction	Organismal Systems	Sensory system	0	3	3	482	1	1	-	ENSCHIG00000012195(PRKG1),ENSCHIG00000021555(GRK3),ENSCHIG00000024041(PDE1A)	http://www.kegg.jp/kegg-bin/show_pathway?map=map04740&multi_query=K07376+%23FFFFFF,green%0d%0aK00910+%23FFFFFF,green%0d%0aK13755+%23FFFFFF,green%0d%0a
