# Supplementary material for: Characterization of Mutton Volatile Compounds in Youzhou Dark Goats and Local White Goats Using Flavoromics, Metabolomics, and Transcriptomics
Source: Foods. 2025 Dec 1;14(23):4114. doi: 10.3390/foods14234114 (PMC12692560; doi:10.3390/foods14234114)
Supplement: Supplementary file 1 [file foods-14-04114-s001.zip › Table S7.xlsx]

## Sheet: Sheet1
ID	name	mz	rt	ppm	formula	KEGG	WY1	WY2	WY3	WY4	WY5	BY1	BY2	BY3	BY4	BY5
M102T462	Succinic acid semialdehyde	102.035	462.3	6.00465	C4H6O3	C00232	2.02209e+08	2.66538e+08	2.47185e+08	4.0747e+08	2.68084e+08	5.4498e+07	5.0779e+07	5.39717e+07	1.97523e+08	2.26385e+08
M114T168	1-Pyrroline-2-carboxylic acid	114.066	168.1	6.73863	C5H7NO2	C03564	6.09158e+07	8.34738e+07	1.25829e+08	2.16189e+08	1.87821e+08	2.91973e+08	4.37239e+08	3.38383e+08	3.37513e+08	4.97238e+08
M121T80	Phenylethylamine	121.085	79.7	1.36674	C8H11N	C05332	3.15445e+07	2.36494e+07	3.79518e+07	2.76273e+07	3.38022e+07	8.5825e+07	5.38363e+07	6.52902e+07	7.5641e+07	8.5868e+07
M132T305	Beta-Leucine	132.103	304.5	3.67093	C6H13NO2	C02486	8.67599e+07	7.09601e+07	8.98485e+07	7.83126e+07	7.59185e+07	1.36966e+08	9.58921e+07	1.03116e+08	1.43369e+08	1.28468e+08
M132T35_2	Glutaric acid	131.974	34.8	2.13776	C5H8O4	C00489	1.75617e+07	1.39603e+07	1.16226e+07	1.49772e+07	1.14062e+07	3.33221e+07	2.63253e+07	1.82361e+07	3.97261e+07	2.87128e+07
M132T367	Aminocaproic acid	132.103	367	2.15559	C6H13NO2	C02378	3.46543e+07	3.34301e+07	2.59447e+07	4.80238e+07	4.1953e+07	6.89668e+07	3.86017e+07	5.5034e+07	5.61328e+07	5.8443e+07
M132T688_1	cis-4-Hydroxy-D-proline	131.975	688.2	1.13677	C5H9NO3	C03440	840067	1.2916e+06	1.19088e+06	1.39447e+06	3.66382e+06	1.07607e+07	1.28344e+08	2.94311e+06	3.28573e+06	6.12393e+06
M133T46	Ornithine	133.097	45.6	1.68298	C5H12N2O2	C00077	7.14662e+07	4.95672e+07	6.87487e+07	6.04025e+07	5.99527e+07	1.05588e+08	7.30087e+07	7.76235e+07	1.06634e+08	9.9641e+07
M136T529	4-Hydroxyphenylacetaldehyde	136.048	528.9	2.09234	C8H8O2	C03765	2.66295e+07	3.25804e+07	6.16753e+07	4.68601e+07	7.27104e+07	1.26786e+08	9.6174e+07	1.06707e+08	1.02708e+08	1.41693e+08
M141T169	O-Phosphoethanolamine	141.01	169.4	0.543303	C2H8NO4P	C00346	4.13653e+06	3.8426e+06	4.04411e+06	4.20971e+06	4.06784e+06	4.3848e+06	4.25063e+06	4.13523e+06	4.72922e+06	4.50071e+06
M170T424	Ipronidazole	170.096	424.2	19.9734	C7H11N3O2	D04608	2.05119e+07	9.96112e+06	4.52041e+07	2.98802e+07	1.48165e+07	6.66943e+07	4.01744e+07	3.77643e+07	2.69842e+07	6.24009e+07
M172T142	3-Dehydroshikimate	171.993	141.7	0.106319	C7H8O5	C02637	9.5634e+07	2.91567e+07	1.31522e+08	1.43653e+08	1.42586e+08	2.33491e+07	1.66339e+07	2.21375e+07	1.14222e+07	8.83898e+07
M180T86	Phenacetin	180.102	86.3	0.100804	C10H13NO2	C07591	3.0874e+06	1.65791e+06	1.32188e+06	2.33029e+06	3.04554e+06	1.03678e+08	3.76577e+07	1.46578e+07	3.75187e+07	4.52596e+07
M189T134	N-Alpha-acetyllysine	189.123	134.3	0.00284	C8H16N2O3	C12989	2.38151e+06	2.57206e+06	977212	616069	1.81653e+06	4.89796e+07	3.2271e+08	6.25065e+07	4.55099e+08	4.13453e+06
M199T677	Vanillylmandelic acid	199.03	677.1	1.25058	C9H10O5	C05584	2.05195e+07	2.06721e+07	1.82494e+07	2.18822e+07	1.96297e+07	2.31002e+07	2.46528e+07	2.51954e+07	3.49944e+07	3.29166e+07
M223T345	Apiole	223.097	345.2	1.90052	C12H14O4	C10429	5.8622e+06	4.92496e+06	4.60336e+06	3.29125e+06	5.2157e+06	9.8374e+06	5.88097e+06	7.72025e+06	6.26983e+06	1.17522e+07
M226T378	4,4'-Dihydroxy-alpha-methylstilbene	226.123	378.3	12.7187	C15H14O2	C13632	1.46415e+08	1.45151e+08	1.85443e+08	1.20204e+08	1.67735e+08	8.12867e+07	7.9949e+07	9.0999e+07	2.76204e+07	2.59251e+07
M280T429	3-Ketosphingosine	280.264	429.1	15.1072	C18H35NO2	C06121	2.47562e+07	2.75701e+07	2.75479e+07	2.08446e+07	2.8266e+07	4.33081e+07	3.66464e+07	5.32484e+07	2.70533e+07	2.71431e+07
M285T340	9-cis-Retinal	285.206	339.5	0.304614	C20H28O	C16681	1.16249e+06	3.74537e+06	2.13372e+06	1.92449e+07	5.03487e+06	775089	751013	707626	807616	1.58376e+06
M295T478	9-OxoODE	295.227	477.6	0.338723	C18H30O3	C14766	4.93358e+07	3.08808e+07	3.6649e+07	7.41586e+07	1.37428e+07	2.19321e+07	1.53686e+07	1.93214e+07	9.98153e+06	1.36032e+07
M296T239	Vernolic acid	296.243	239.2	27.6807	C18H32O3	C08368	2.9475e+06	1.84367e+06	1.85863e+06	4.05962e+06	944956	1.30464e+06	936205	976080	731575	823065
M332T497	5alpha-Dihydrodeoxycorticosterone	332.235	496.9	0.300992	C21H32O3	C18040	4.37712e+07	1.9527e+07	1.74335e+07	2.48116e+07	1.87168e+07	4.30351e+07	5.00914e+07	5.26874e+07	4.10618e+07	5.05475e+07
M349T158	IMP	349.052	158.2	6.23402	C10H13N4O8P	C00130	2.93571e+06	1.66041e+07	1.57822e+07	2.81065e+06	2.89869e+06	3.52487e+07	3.09446e+07	1.71934e+08	5.64971e+06	2.00941e+08
M391T510	Lubiprostone	391.225	509.9	10.6742	C20H32F2O5	C13707	1.66326e+06	1.90666e+06	1.81017e+06	1.47132e+06	2.18804e+06	1.38233e+06	1.40025e+06	1.22503e+06	1.36715e+06	1.44244e+06
M391T636	S-Hexyl-glutathione	391.283	636.4	1.56196	C16H29N3O6S	C02886	1.73919e+07	3.53231e+07	1.3919e+07	1.53778e+07	8.28219e+06	5.22598e+07	3.6552e+07	4.03154e+07	2.27886e+07	3.77853e+07
M397T546	Ergocalciferol	397.206	545.9	13.2747	C28H44O	C05441	1.30817e+06	1.69859e+06	1.11454e+06	965353	566956	1.88753e+06	2.18331e+06	2.92331e+06	1.77235e+06	5.5953e+06
M428T67	ADP	428.036	67.4	1.81293	C10H15N5O10P2	C00008	1.07676e+08	8.61302e+07	4.23955e+07	2.54401e+07	1.81982e+07	1.76476e+08	2.37429e+08	2.20779e+08	5.82145e+07	2.3207e+08
M610T600_2	Rutin	610.184	600.4	1.03468	C27H30O16	C05625	5.77087e+09	8.64786e+09	1.32738e+08	9.86207e+08	1.05664e+08	6.6189e+07	5.97374e+07	6.89407e+07	5.59123e+07	4.98383e+07
M111T44	2-Furoate	111.007	43.9	18.2331	C5H4O3	C01546	2.28143e+07	2.776e+07	1.66241e+07	2.31337e+07	1.83891e+07	5.19428e+07	5.83373e+07	1.66411e+07	3.96352e+07	4.13681e+07
M115T70	Maleic acid	114.987	70.4	19.2658	C4H4O4	C01384	1.64908e+06	1.63031e+07	1.12128e+07	1.06633e+07	1.80742e+06	2.17328e+07	1.53183e+07	4.85078e+07	2.88732e+07	2.05624e+07
M128T49	Pyroglutamic acid	128.033	49	6.78527	C5H7NO3	C01879	5.15859e+07	4.5137e+07	4.70818e+07	4.03727e+07	4.82769e+07	5.25254e+07	4.0923e+08	3.06315e+08	1.62263e+08	1.6908e+08
M135T656	Phenyl acetate	134.894	656.3	4.48287	C8H8O2	C00548	4.40274e+07	4.02236e+07	7.40182e+07	2.50584e+08	4.64826e+08	2.05653e+09	2.20329e+09	2.19618e+09	1.91484e+09	2.78849e+09
M136T551_3	Phenylacetic acid	135.969	550.9	2.01497	C8H8O2	C07086	5.71977e+07	2.48184e+07	2.133e+07	1.08755e+07	3.01657e+07	3.82384e+07	8.68007e+07	5.42146e+07	1.11919e+08	6.00892e+07
M163T544	L-Fucose	163.111	543.7	27.6339	C6H12O5	C00507	7.74089e+08	3.01776e+08	3.09917e+08	4.51096e+08	5.07504e+08	2.15439e+08	1.82691e+08	1.45679e+08	2.10419e+08	1.89532e+08
M164T672	D-beta-Phenylalanine	164.07	672.4	9.89811	C9H11NO2	C20488	5.14586e+06	9.97105e+06	4.28206e+06	1.12553e+07	7.30022e+06	1.50946e+07	1.19666e+07	1.04019e+07	1.68566e+07	1.25694e+07
M165T533	Desaminotyrosine	165.039	533	4.29319	C9H10O3	C01744	1.40105e+07	1.45879e+07	1.89688e+07	1.40862e+07	1.43238e+07	3.74073e+07	1.65382e+07	2.41874e+07	3.35456e+07	3.9272e+07
M183T208	2,4-Dinitrophenol	183.003	208.5	7.23484	C6H4N2O5	C02496	3.0918e+06	2.23271e+06	3.38399e+06	1.49028e+06	2.23384e+06	1.18763e+06	1.6048e+06	1.69568e+06	1.84126e+06	1.32709e+06
M187T65	N6-Acetyl-L-lysine	187.107	64.7	6.94788	C8H16N2O3	C02727	1.43915e+07	3.21101e+07	1.57156e+07	1.74811e+07	1.93723e+07	8.95464e+07	1.95213e+08	2.22808e+07	3.80906e+08	8.52484e+07
M187T671_1	Azelaic acid	187.096	670.6	0.010326	C9H16O4	C08261	1.41069e+07	1.48255e+07	1.42502e+07	1.55045e+07	1.46439e+07	1.38028e+07	1.36866e+07	1.08984e+07	1.21126e+07	1.10003e+07
M204T138	L-Tryptophan	204.085	138.2	23.5196	C11H12N2O2	C00078	6.11778e+06	3.31154e+06	5.38457e+06	4.95142e+06	5.59421e+06	4.46625e+06	1.48639e+06	3.28077e+06	2.47027e+06	2.06474e+06
M225T50	Carnosine	225.098	49.7	3.99825	C9H14N4O3	C00386	3.26732e+09	2.58283e+09	1.10762e+09	2.33163e+09	6.84877e+08	3.25312e+09	2.77361e+09	7.45849e+09	4.62238e+09	3.17174e+09
M253T543	Palmitoleic acid	253.216	542.5	3.96578	C16H30O2	C08362	2.34317e+08	2.51658e+08	6.40462e+07	4.39842e+07	3.6589e+07	4.05209e+08	4.42044e+08	5.14367e+08	4.30311e+08	8.75332e+07
M271T467	17a-Estradiol	271.227	466.8	2.11985	C18H24O2	C02537	2.28255e+08	6.55424e+07	8.55946e+07	9.07022e+07	3.50596e+08	5.95934e+08	2.54701e+08	5.60441e+08	7.30791e+08	2.01371e+08
M284T493	Octadecanoic acid	284.267	493.4	16.8856	C18H36O2	C01530	8.49371e+06	5.64079e+06	5.31695e+06	6.31985e+06	5.34431e+06	5.38401e+06	4.01594e+07	4.60951e+07	5.07662e+07	6.376e+07
M302T39	beta-Citryl-L-glutamate	302.051	38.7	1.35739	C11H15NO10	C20775	2.74132e+06	3.02041e+06	2.98511e+06	2.71692e+06	2.96531e+06	3.52325e+06	3.82244e+06	3.76683e+06	3.19122e+06	3.76222e+06
M359T191	Rosmarinic acid	359.076	190.7	2.85176	C18H16O8	C01850	1.76838e+06	893827	1.3817e+06	1.43871e+06	836938	3.21649e+06	2.15685e+06	1.03669e+06	2.91387e+06	2.5358e+06
M423T610_1	Alpha-Tocotrienol	423.324	609.6	7.85215	C29H44O2	C14153	1.0652e+08	1.74988e+08	1.84664e+08	1.1447e+08	1.32925e+08	1.85768e+07	1.31371e+07	2.1217e+07	1.14664e+08	3.71154e+07
